# Supplementary material for: Quantitative comparative analysis of human erythrocyte surface proteins between individuals from two genetically distinct populations
Source: Commun Biol. 2019 Sep 20;2:350. doi: 10.1038/s42003-019-0596-y (PMC6754445; doi:10.1038/s42003-019-0596-y)
Supplement: Supplementary file 5 — Supplementary data 1 [file 42003_2019_596_MOESM5_ESM.xlsx]

## Sheet: Data S1
Uniprot-s	Gene Symbol	Spun A	Spun B	Spun + LD + 1 wash A	Spun + LD + 1 wash B	Spun + LD + 2 washes A	Spun + LD + 2 washes B	Spun + LD + 3 washes A	Spun + LD + 3 washes B	Cluster
P01023	A2M	1	0.930006	0.513804	0.546373	0.462227	0.444878	0.400093	0.349751	C1
P01019	AGT	1	0.952956	0.517916	0.498789	0.455565	0.413619	0.372984	0.353071	C1
P02765	AHSG	1	0.958531	0.416985	0.546665	0.487236	0.482145	0.493297	0.395758	C1
P02743	APCS	0.967684	1	0.160725	0.180055	0.150459	0.130105	0.144329	0.161041	C1
P02652	APOA2	0.993633	1	0.227735	0.262119	0.24977	0.24932	0.247473	0.230381	C1
P02656	APOC3	0.980864	1	0.298146	0.330209	0.27496	0.26893	0.327797	0.278581	C1
P05090	APOD	1	0.884175	0.436697	0.51125	0.426752	0.378038	0.42385	0.342529	C1
Q13790	APOF	0.935562	1	0.454583	0.528286	0.472148	0.417745	0.43002	0.441162	C1
P04003	C4BPA	1	0.994904	0.186745	0.181692	0.187262	0.186627	0.175558	0.133156	C1
P13671	C6	0.849454	1	0.353915	0.530137	0.497519	0.424403	0.434373	0.320409	C1
P07358	C8B	1	0.929724	0.438885	0.495027	0.374543	0.338903	0.364927	0.329959	C1
P02748	C9	1	0.969072	0.479965	0.586169	0.415122	0.4433	0.423545	0.380395	C1
P00751	CFB	1	0.835771	0.401843	0.533671	0.543006	0.425132	0.406348	0.340216	C1
P10909	CLU	0.972378	1	0.308405	0.360024	0.342139	0.329992	0.338197	0.316156	C1
P22792	CPN2	1	0.898241	0.366877	0.456162	0.307374	0.290237	0.277937	0.26497	C1
P05160	F13B	0.97777	1	0.344903	0.458963	0.460256	0.397041	0.41225	0.289221	C1
P00734	F2	1	0.931848	0.417378	0.525493	0.39627	0.383971	0.401401	0.347501	C1
P00740	F9	1	0.978534	0.310253	0.360317	0.280146	0.278019	0.310145	0.239623	C1
P02671	FGA	0.790515	1	0.130124	0.160217	0.153395	0.156471	0.140125	0.146587	C1
P02675	FGB	0.889578	1	0.139621	0.171061	0.154046	0.147893	0.146581	0.109707	C1
P02679	FGG	0.843457	1	0.14186	0.166843	0.144623	0.138354	0.140919	0.115065	C1
P02751	FN1	1	0.983903	0.332728	0.35143	0.262218	0.287472	0.243278	0.245586	C1
P80108	GPLD1	1	0.919826	0.331817	0.368815	0.312122	0.340873	0.327082	0.329291	C1
Q14520	HABP2	0.916621	1	0.310579	0.378386	0.324311	0.31305	0.327173	0.29826	C1
P02790	HPX	1	0.944851	0.34277	0.468415	0.574459	0.404676	0.391101	0.302448	C1
P04196	HRG	1	0.953704	0.0816998	0.117868	0.0999832	0.0908105	0.0955819	0.0797163	C1
P11142	HSPA8	1	0.926837	0.432554	0.430942	0.388403	0.408586	0.404656	0.409981	C1
P01876	IGHA1	1	0.962095	0.431844	0.55287	0.410346	0.532847	0.357448	0.526644	C1
P01871	IGHM	0.973428	1	0.310959	0.398963	0.303132	0.341379	0.407914	0.431899	C1
P0CG05	IGLC2	0.909491	1	0.419589	0.552547	0.460884	0.35614	0.33101	0.356653	C1
P19827	ITIH1	1	0.878042	0.40338	0.455387	0.34089	0.379915	0.315342	0.305944	C1
P19823	ITIH2	1	0.886223	0.376367	0.42146	0.311395	0.347233	0.287519	0.284356	C1
Q14624	ITIH4	1	0.930281	0.17465	0.225182	0.169694	0.168791	0.156897	0.138083	C1
P01042	KNG1	1	0.933102	0.356539	0.416201	0.36441	0.341665	0.339771	0.306748	C1
P01042	KNG1	1	0.959714	0.425222	0.618011	0.483951	0.458204	0.439554	0.467424	C1
P18428	LBP	0.890458	1	0.0610903	0.0905615	0.0764084	0.0831625	0.076103	0.0698312	C1
Q96PD5	PGLYRP2	1	0.898903	0.438248	0.490898	0.369719	0.375507	0.335831	0.395593	C1
P55058	PLTP	1	0.685305	0.589813	0.229434	0.465843	0.141406	0.35847	0.0504282	C1
P04070	PROC	1	0.885137	0.255795	0.270071	0.294078	0.25289	0.287692	0.301591	C1
P07225	PROS1	0.852065	1	0.378493	0.433219	0.39597	0.357345	0.413532	0.34861	C1
P01008	SERPINC1	1	0.875149	0.362947	0.376758	0.378344	0.302067	0.318793	0.24577	C1
P05546	SERPIND1	1	0.943021	0.208935	0.236124	0.19028	0.239699	0.203393	0.136544	C1
P08697	SERPINF2	1	0.959112	0.238556	0.284712	0.226239	0.227431	0.221189	0.216676	C1
P04004	VTN	0.993708	1	0.255561	0.299125	0.25828	0.236528	0.247608	0.201319	C1
P04217	A1BG	1	0.972215	0.441277	0.561081	0.531823	0.69447	0.43325	0.413736	C2
P43652	AFM	1	0.861095	0.711319	0.753511	0.580568	0.574768	0.56019	0.526786	C2
P02760	AMBP	1	0.904064	0.653198	0.7312	0.641122	0.630276	0.649996	0.638517	C2
O95445	APOM	0.856978	0.798282	0.614436	1	0.559947	0.530973	0.566992	0.614463	C2
P0C0L4	C4A	1	0.958956	0.575993	0.571825	0.702879	0.613379	0.747487	0.371028	C2
P08571	CD14	1	0.974335	0.547059	0.636573	0.527163	0.501325	0.514907	0.499569	C2
P08603	CFH	1	0.958139	0.481204	0.702347	0.74031	0.716841	0.659039	0.492836	C2
Q03591	CFHR1	1	0.711587	0.653961	0.624649	0.588566	0.42964	0.553836	0.492917	C2
P08123	COL1A2	0.708739	0.755137	0.453028	1	0.571988	0.425098	0.397187	0.490215	C2
P00748	F12	1	0.84245	0.56888	0.593646	0.571318	0.563233	0.543647	0.61648	C2
Q9UGM5	FETUB	1	0.974161	0.56209	0.670957	0.567003	0.547767	0.529675	0.488997	C2
P00739	HPR	1	0.91233	0.650791	0.717128	0.583608	0.581894	0.511413	0.54526	C2
P01857	IGHG1	1	0.89104	0.489945	0.685748	0.716839	0.634781	0.525493	0.44608	C2
P01860	IGHG3	1	0.861653	0.449021	0.629871	0.605618	0.476402	0.483084	0.438418	C2
A6NJS3	IGHV1OR21-1	0.802059	1	0.427692	0.683527	0.809098	0.560367	0.601353	0.241034	C2
P01834	IGKC	0.842188	1	0.653134	0.759537	0.775447	0.695888	0.640392	0.553182	C2
B9A064	IGLL5	1	0.949258	0.736519	0.78343	0.807396	0.615773	0.71309	0.553016	C2
P03952	KLKB1	1	0.787764	0.604887	0.687892	0.574411	0.519735	0.552645	0.479757	C2
P51884	LUM	1	0.923033	0.680079	0.699091	0.592775	0.602437	0.649086	0.594168	C2
P02763	ORM1	1	0.969409	0.627021	0.705973	0.784564	0.588367	0.620881	0.472236	C2
P00747	PLG	1	0.974551	0.503432	0.638576	0.533911	0.549525	0.552148	0.459438	C2
P49908	SEPP1	1	0.906072	0.597829	0.498902	0.529045	0.479989	0.525301	0.400055	C2
P01009	SERPINA1	1	0.933462	0.60172	0.719069	0.819667	0.647539	0.685361	0.536088	C2
P29622	SERPINA4	1	0.968018	0.66705	0.769498	0.599435	0.633014	0.602978	0.626327	C2
P08185	SERPINA6	1	0.997052	0.616696	0.692502	0.554546	0.567796	0.492846	0.475249	C2
P05155	SERPING1	1	0.956376	0.57206	0.618739	0.485889	0.564745	0.402097	0.396545	C2
