# Supplementary material for: Quantitative comparative analysis of human erythrocyte surface proteins between individuals from two genetically distinct populations
Source: Commun Biol. 2019 Sep 20;2:350. doi: 10.1038/s42003-019-0596-y (PMC6754445; doi:10.1038/s42003-019-0596-y)
Supplement: Supplementary file 6 — Supplementary data 2 [file 42003_2019_596_MOESM6_ESM.xlsx]

## Sheet: Data S2A
Uniprot	Name	Protein name	Found in UK sample	Found in Senegal sample	UK Peptides	Senegal peptides	Total Peptides	Unaltered UK Donor 1	Unaltered UK Donor 2	Unaltered UK Donor 3	Unaltered UK Donor 4	Unaltered UK Donor 5	Unaltered UK Donor 6	Unaltered UK Donor 7	Unaltered UK Donor 8	Unaltered UK Donor 9	Unaltered Senegal Donor 1	Unaltered Senegal Donor 2	Unaltered Senegal Donor 3	Unaltered Senegal Donor 4	Unaltered Senegal Donor 5	Unaltered Senegal Donor 6	Unaltered Senegal Donor 7	Unaltered Senegal Donor 8	Unaltered Senegal Donor 9	Uniprot	Name	Top 3 normalised UK Donor 1	Top 3 normalised UK Donor 2	Top 3 normalised UK Donor 3	Top 3 normalised UK Donor 4	Top 3 normalised UK Donor 5	Top 3 normalised UK Donor 6	Top 3 normalised UK Donor 7	Top 3 normalised UK Donor 8	Top 3 normalised UK Donor 9	Top 3 normalised Senegal Donor 1	Top 3 normalised Senegal Donor 2	Top 3 normalised Senegal Donor 3	Top 3 normalised Senegal Donor 4	Top 3 normalised Senegal Donor 5	Top 3 normalised Senegal Donor 6	Top 3 normalised Senegal Donor 7	Top 3 normalised Senegal Donor 8	Top 3 normalised Senegal Donor 9	Uniprot	Name	Normalised UK Donor 1	Normalised UK Donor 2
Q5T0T0	MARCH8	E3 ubiquitin-protein ligase MARCH8	1	1	10	6	16	1951.86	3026.82	1833.26	2495.08	1902.15	2777.48	2230.17	1619.63	1680.9	1279.71	1786.31	748.204	1265.86	775.085	1271.99	1045.02	1451.41	1103.81	Q5T0T0	MARCH8	1707.74	2608.35	1492.85	2021.49	1803.94	2057.92	2007.8	1721.22	1473.05	1279.71	1524.77	687.583	916.705	817.583	1440.52	932.875	1455.18	1157.88	Q5T0T0	MARCH8	0.654721	1
Q8IZY2	ABCA7	ATP-binding cassette sub-family A member 7	1	1	57	28	85	10804.7	16962.7	14691.1	11994.1	8987.83	9736.24	11702.7	7056.37	10086.8	9385.9	7881.86	6922.01	6210.58	3993.85	5862.55	10007.1	8529.36	3459.07	Q8IZY2	ABCA7	9405.98	14455.3	11958.1	9712.19	8466.86	7200.41	10532	7440.81	8880.34	9385.9	6727.85	6361.17	4497.55	4212.83	6639.29	8933.2	8551.52	3628.5	Q8IZY2	ABCA7	0.650694	1
P08183	ABCB1	Multidrug resistance protein 1	1	0	7	0	7	89.3928	84.1588	65.5628	187.923	88.5075	4135.66	103.429	130.355	74.1575	0	0	0	0	0	0	0	0	0	P08183	ABCB1	78.428	73.014	53.4107	152.297	84.2242	3066.9	93.1386	139.123	64.8358	0	0	0	0	0	0	0	0	0	P08183	ABCB1	0.0255724	0.0238071
Q9NP58	ABCB6	ATP-binding cassette sub-family B member 6, mitochondrial	1	1	58	52	110	13160.9	15935.8	12225	11883	9115.4	15702.7	13307.5	9311.97	7664.95	14661.3	11363.1	13015.1	19238	14540.2	13214.8	17131.4	13656.1	8225.61	Q9NP58	ABCB6	11373.3	13293.6	9935.74	9614.22	8508.6	11585.2	11968.3	9708.17	6795.15	14661.3	9699.38	11960.6	13931.7	15337.4	14965.7	15293	13691.6	8628.52	Q9NP58	ABCB6	0.855543	1
P33527	ABCC1	Multidrug resistance-associated protein 1	1	1	86	65	151	17505.2	14919.7	20416.1	20562.7	20222.7	24309.8	18170.6	16892.7	16667.6	30209.9	24233.3	22850.1	30165.9	20548.2	17928.9	23711.1	19907.2	19469	P33527	ABCC1	15184.7	12576.9	16605.1	16644	18972.5	17961.5	16347.4	17726.5	14718.2	30209.9	20685.2	20998.7	21845.4	21674.9	20304.3	21166.6	19958.9	20422.6	P33527	ABCC1	0.800351	0.662901
O15439	ABCC4	Multidrug resistance-associated protein 4	1	1	121	92	213	32023.8	33068.2	31025.8	34765.7	37155.1	36783.5	29548.3	36398.1	32169.2	38867.7	39892.1	39237.2	38669.2	34261.6	29116.6	42256	31705.1	35704.1	O15439	ABCC4	27753.2	27801.9	25229.2	28137.4	34815.3	27163.8	26580.3	38148.6	28440.9	38867.7	34051.3	36058.1	28003.3	36140.2	32974.3	37721.3	31787.5	37453	O15439	ABCC4	0.727501	0.728779
O15440	ABCC5	Multidrug resistance-associated protein 5	1	1	26	11	37	3733.77	3798.38	4123.75	3651.11	4153.78	4339.22	3988.43	3166.78	3227.85	3527.32	2771.72	2813.66	2643.6	1940.25	2078.32	3947.57	3859.44	2076.71	O15440	ABCC5	3240.86	3205.54	3355.09	2955.31	3902.41	3204.08	3588.37	3324.33	2854.15	3527.32	2365.9	2585.69	1914.43	2046.63	2353.68	3523.94	3869.47	2178.43	O15440	ABCC5	0.830477	0.821424
Q9UNQ0	ABCG2	ATP-binding cassette sub-family G member 2	1	1	25	14	39	4488.97	8097.59	7145.22	6974.34	4947.99	6375.34	5601.67	4845.95	5775.29	8208.6	10057.7	9434.63	10143.6	8058.79	7409.88	7125.43	6262.41	7258.26	Q9UNQ0	ABCG2	3863.48	6673.13	5802.35	5640.09	4595.05	4697.61	5035.85	5025.43	5141.43	8208.6	8585.11	8670.22	7345.75	8500.65	8391.63	6360.77	6278.68	7613.79	Q9UNQ0	ABCG2	0.57896	1
O95870	ABHD16A	Abhydrolase domain-containing protein 16A	0	1	0	2	2	0	0	0	0	0	0	0	0	0	169.003	138.558	148.672	197.441	116.277	117.73	170.059	171.334	117.786	O95870	ABHD16A	0	0	0	0	0	0	0	0	0	169.003	118.271	136.626	142.982	122.652	133.328	151.809	171.779	123.555	O95870	ABHD16A
O00763	ACACB	Acetyl-CoA carboxylase 2	1	1	1	2	3	208.275	256.77	210.53	285.272	221.337	321.049	263.522	226.942	268.416	227.088	185.745	229.266	248.925	155.276	216.785	186.16	285.282	204.662	O00763	ACACB	182.728	222.767	171.508	231.191	210.625	238.082	237.304	242.207	234.676	227.088	158.549	210.69	180.265	163.79	245.507	166.182	286.023	214.687	O00763	ACACB	0.75443	0.919737
P22303	ACHE	Acetylcholinesterase	1	1	96	68	164	19086.6	27961.2	22194	22607	20422.6	26652.7	20880.5	13645.4	20034.5	20550.5	20631.3	20763.6	21124.4	15391.2	18000.8	17080.3	15599.2	14676.7	P22303	ACHE	16533.6	23493.1	18047	18296.2	19127.5	19683.5	18783.5	14292.9	17712.4	20550.5	17610.6	19081.3	15297.8	16235.1	20385.8	15247.3	15639.7	15395.6	P22303	ACHE	0.703763	1
Q16570	ACKR1	Duffy antigen/chemokine receptor	1	0	2	0	2	166.695	278.757	177.083	320.075	171.386	197.785	285.396	153.777	151.806	0	0	0	0	0	0	0	0	0	Q16570	ACKR1	139.115	213.296	143.176	257.946	153.212	144.217	255.873	152.275	138.971	0	0	0	0	0	0	0	0	0	Q16570	ACKR1	0.539318	0.826902
O95573	ACSL3	Long-chain-fatty-acid--CoA ligase 3	0	1	0	3	3	0	0	0	0	0	0	0	0	0	563.815	603.923	627.965	713.082	464.585	507.912	599.639	597.387	456.254	O95573	ACSL3	0	0	0	0	0	0	0	0	0	563.815	515.5	577.086	516.397	490.058	575.206	535.289	598.939	478.602	O95573	ACSL3
O60488	ACSL4	Long-chain-fatty-acid--CoA ligase 4	1	1	3	6	9	254.809	234.014	219.635	249.217	183.318	285.059	215.003	162.363	194.685	2010.59	1745.35	2044.62	2455.69	1861.73	1690.5	2015.5	1967.26	1691.89	O60488	ACSL4	223.555	203.024	178.926	201.971	174.446	211.393	193.612	173.284	170.213	2010.59	1489.81	1878.96	1778.35	1963.81	1914.48	1799.21	1972.37	1774.76	O60488	ACSL4	1	0.908165
Q9UKU0	ACSL6	Long-chain-fatty-acid--CoA ligase 6	0	1	0	2	2	0	0	0	0	0	0	0	0	0	557.074	624.488	792.952	793.955	413.233	435.278	541.148	624.783	562.599	Q9UKU0	ACSL6	0	0	0	0	0	0	0	0	0	557.074	533.054	728.705	574.963	435.89	492.949	483.075	626.406	590.156	Q9UKU0	ACSL6
Q13443	ADAM9	Disintegrin and metalloproteinase domain-containing protein 9	1	1	2	3	5	275.746	288.945	273.869	358.996	196.339	212.598	196.749	244.726	230.794	999.956	1141.03	825.493	1137.53	1061.6	692.053	880.163	988.531	861.359	Q13443	ADAM9	241.923	250.681	223.107	290.938	186.837	157.657	177.174	261.187	201.783	999.956	973.967	758.61	823.771	1119.81	783.745	785.709	991.1	903.55	Q13443	ADAM9	0.831529	0.86163
Q15109	AGER	Advanced glycosylation end product-specific receptor	1	1	3	1	4	334.917	571.493	366.087	340.313	376.21	536.017	511.882	239.585	409.307	68.2595	77.049	67.1712	76.6106	65.3532	66.3672	84.7117	80.4614	79.6739	Q15109	AGER	292.303	489.023	298.004	275.63	355.775	396.814	460.805	253.573	359.431	68.2595	65.768	61.7289	55.4795	68.9365	75.1603	75.621	80.6705	83.5765	Q15109	AGER	0.597729	1
Q9HCJ1	ANKH	Progressive ankylosis protein homolog	1	1	1	3	4	49.8112	59.8804	48.8059	72.1657	42.1475	54.0273	54.8199	37.9063	56.008	1147.88	823.091	1357.71	949.627	767.993	795.642	1061.42	943.416	920.571	Q9HCJ1	ANKH	43.7014	51.9507	39.7597	58.4847	40.1078	40.0653	49.3657	40.4561	48.9677	1147.88	702.579	1247.71	687.697	810.102	901.058	947.515	945.867	965.663	Q9HCJ1	ANKH	0.747229	0.888279
Q4KMQ2	ANO6	Anoctamin-6	1	1	8	2	10	1513.18	1475.97	1339.17	1419.6	1549.33	1544.51	1460.47	1144.65	1129.53	454.925	299.911	463.264	341.723	263.902	332.162	368.208	379.116	279.531	Q4KMQ2	ANO6	1323.66	1272.09	1090.55	1150.11	1466.5	1144.38	1314.91	1216.82	991.045	454.925	256	425.729	247.467	278.372	376.171	328.694	380.101	293.223	Q4KMQ2	ANO6	0.902593	0.867427
Q96BI3	APH1A	Gamma-secretase subunit APH-1A	1	1	1	2	3	51.9624	40.2079	38.174	57.4422	30.4657	49.1395	49.1157	24.6771	33.9506	484.284	441.082	475.147	557.673	389.274	385.641	537.839	483.895	433.027	Q96BI3	APH1A	45.5888	34.8833	31.0984	46.5524	28.9913	36.4406	44.2291	26.337	29.683	484.284	376.501	436.65	403.853	410.618	436.735	480.121	485.152	454.238	Q96BI3	APH1A	0.9793	0.749334
O14791	APOL1	Apolipoprotein L1	1	1	1	1	2	49.8486	68.8385	46.363	99.4169	49.8081	59.2874	83.6076	45.3017	65.3321	233.549	261.456	304.782	264.16	284.192	231.454	206.743	162.099	188.627	O14791	APOL1	43.7343	59.7225	37.7696	80.5696	47.3976	43.966	75.2893	48.3489	57.1198	233.549	223.175	280.088	191.298	299.774	262.12	184.557	162.52	197.866	O14791	APOL1	0.542813	0.741253
P29972	AQP1	Aquaporin-1	1	1	18	15	33	5550.02	4582.28	4819.63	4148.94	4299.93	6891.45	5607.85	4617.19	4455.64	6310.15	5642.42	6162.33	5518.52	4289.17	3505.18	4062.09	3296.5	3379.24	P29972	AQP1	4771.59	3726.72	3913.74	3353.71	3971.16	5073.49	5040.11	4764.51	3970.73	6310.15	4816.29	5663.05	3996.38	4524.34	3969.59	3626.17	3305.07	3544.76	P29972	AQP1	0.940495	0.734548
Q92482	AQP3	Aquaporin-3	1	1	5	4	9	2223.07	2136.08	2106.13	2635.93	1710.01	2310.79	1714.94	1861.78	1615.05	3038.42	1841.76	2711.16	2708.23	1731.69	1708.3	1897.24	1770.5	1560.56	Q92482	AQP3	1914.83	1775.73	1711.5	2132.24	1597.19	1703.8	1542.04	1938.32	1434.51	3038.42	1572.1	2491.5	1961.23	1826.64	1934.64	1693.64	1775.1	1637	Q92482	AQP3	0.898038	0.832801
Q93070	ART4	Ecto-ADP-ribosyltransferase 4	1	1	29	23	52	6939.79	9388.02	11125.8	11538.6	5663.75	12453.2	8258.56	6912.19	9572.61	12942.4	13726.4	13032	13235.5	7632.83	9918.39	11322.8	11692.7	9486.65	Q93070	ART4	5952.03	7712.97	9034.82	9330.96	5245.26	9167.08	7424.12	7138.22	8516.51	12942.4	11716.7	11976.1	9584.83	8051.34	11232.5	10107.7	11723.1	9951.33	Q93070	ART4	0.637879	0.8266
Q8NHH9	ATL2	Atlastin-2	0	1	0	3	3	0	0	0	0	0	0	0	0	0	510.884	490.856	355.571	658.797	363.103	457.415	526.537	435.651	510.77	Q8NHH9	ATL2	0	0	0	0	0	0	0	0	0	510.884	418.988	326.762	477.085	383.012	518.019	470.032	436.783	535.789	Q8NHH9	ATL2
Q6DD88	ATL3	Atlastin-3	1	1	2	3	5	175.943	252.605	174.955	228.178	169.728	194.109	180.632	129.697	164.793	616.439	586.249	662.634	784.971	512.756	631.961	704.312	644.815	581.238	Q6DD88	ATL3	154.362	219.154	142.527	184.92	161.514	143.946	162.66	138.421	144.078	616.439	500.414	608.946	568.457	540.87	715.691	628.73	646.49	609.708	Q6DD88	ATL3	0.704356	1
P98196	ATP11A	Probable phospholipid-transporting ATPase IH	0	1	0	3	3	0	0	0	0	0	0	0	0	0	595.748	575.589	632.8	573.093	368.729	422.324	460.678	506.004	455.251	P98196	ATP11A	0	0	0	0	0	0	0	0	0	595.748	491.315	581.529	415.02	388.946	478.279	411.241	507.319	477.55	P98196	ATP11A
Q9Y2G3	ATP11B	Probable phospholipid-transporting ATPase IF	0	1	0	2	2	0	0	0	0	0	0	0	0	0	463.202	437.659	500.501	505.363	386.758	377.983	395.323	376.676	366.652	Q9Y2G3	ATP11B	0	0	0	0	0	0	0	0	0	463.202	373.58	459.949	365.972	407.964	428.063	352.899	377.655	384.611	Q9Y2G3	ATP11B
Q8NB49	ATP11C	Probable phospholipid-transporting ATPase IG	1	1	11	10	21	1267.29	1329.25	1232.32	1507.41	1324.98	1530.69	1315.19	1110.5	1270.97	3355.06	2992.75	3068.95	3536.61	2435.94	2433.94	3414.73	2803.2	2464.4	Q8NB49	ATP11C	1111.85	1153.22	1003.91	1221.64	1260.86	1135.12	1184.34	1185.2	1111.21	3355.06	2554.57	2820.3	2561.13	2569.5	2756.42	3048.28	2810.48	2585.11	Q8NB49	ATP11C	0.881818	0.914634
P05023	ATP1A1	Sodium/potassium-transporting ATPase subunit alpha-1	1	1	27	20	47	4127.95	4382.51	3356.78	3830.19	4019.57	3398.53	3502	2922.8	3352.77	4765.99	4521.78	5101.36	5915.11	5425.07	5409.12	4999.68	4590.76	4935.53	P05023	ATP1A1	3598.15	3742.62	2731.95	3101.84	3794.1	2514.4	3151.84	3086.94	2948.65	4765.99	3859.73	4688.04	4283.58	5722.52	6125.79	4463.14	4602.69	5177.28	P05023	ATP1A1	0.948355	0.986431
P05026	ATP1B1	Sodium/potassium-transporting ATPase subunit beta-1	1	1	9	3	12	1646.49	1685.35	1593.88	972.719	990.125	1183.27	1114.74	1301	746.031	837.742	536.11	456.758	597.391	687.169	899.436	1198.23	823.403	732.139	P05026	ATP1B1	1425.54	1413.4	1295.95	787.36	928.108	874.031	1002.77	1363.21	658.646	837.742	457.616	419.751	432.616	724.846	1018.6	1069.64	825.542	768.001	P05026	ATP1B1	1	0.991484
P14415	ATP1B2	Sodium/potassium-transporting ATPase subunit beta-2	1	1	12	7	19	2812.42	3192.9	2181.66	3080.42	3576.66	2661.02	2831.08	2011.13	2919.23	1965.06	2197.47	2549.01	2564.31	2376.88	2120.62	1823.07	1789.66	1932.8	P14415	ATP1B2	2436.84	2680.38	1774.22	2493.13	3353.93	1965.01	2546.9	2109.79	2579.69	1965.06	1875.73	2342.48	1857.01	2507.2	2401.59	1627.43	1794.31	2027.47	P14415	ATP1B2	0.726563	0.799176
P54709	ATP1B3	Sodium/potassium-transporting ATPase subunit beta-3	1	1	6	4	10	1440.05	1105.12	859.672	1179.65	1095.28	1195.34	956.102	637.191	792.747	1338.86	976.023	1136.53	1450.27	933.379	849.785	936.212	855.44	881.626	P54709	ATP1B3	1246.37	927.448	698.977	954.605	1024.86	882.656	859.983	665.909	701.69	1338.86	833.12	1044.45	1050.25	984.556	962.375	835.743	857.663	924.81	P54709	ATP1B3	1	0.744117
P20020	ATP2B1	Plasma membrane calcium-transporting ATPase 1	1	1	35	28	63	6839.51	7192.37	5961.84	7811.7	6419.06	8125.56	7527.64	5698.45	5658.23	11354.4	10800	13012.9	13437.4	7302.11	9269.79	10541.3	10176.7	8310.26	P20020	ATP2B1	5910.78	6006.23	4847.09	6320.62	6002.36	5996.12	6770.47	5953.61	5012.1	11354.4	9218.73	11958.6	9731.04	7702.48	10498	9410.07	10203.1	8717.32	P20020	ATP2B1	0.873024	0.887122
P23634	ATP2B4	Plasma membrane calcium-transporting ATPase 4	1	1	37	30	67	9454.88	10303.6	8538.6	10937.6	9145.33	12144.7	11002.2	8196.32	7672.39	11999.1	11059.3	15659.2	14394.5	6126.08	10454.5	10533.9	11820.8	8648.96	P23634	ATP2B4	8234.6	8771.44	6949.04	8857.2	8629.28	8984.79	9901.92	8658.1	6751.82	11999.1	9440.06	14390.5	10424.1	6461.97	11839.6	9403.47	11851.5	9072.61	P23634	ATP2B4	0.831617	0.885833
Q15904	ATP6AP1	V-type proton ATPase subunit S1	1	1	4	2	6	954.649	1342.97	1045.45	1045.17	1217.56	1282.5	1255.32	593.392	1129.72	246.993	299.581	426.463	371.274	303.285	514.95	309.251	372.231	463.078	Q15904	ATP6AP1	837.553	1165.13	851.675	847.029	1158.64	951.07	1130.43	633.307	987.713	246.993	255.718	391.91	268.868	319.914	583.177	276.064	373.198	485.761	Q15904	ATP6AP1	0.718852	1
Q93050	ATP6V0A1	V-type proton ATPase 116 kDa subunit a isoform 1	1	1	3	6	9	322.212	587.652	271.121	380.211	486.78	351.106	393.135	227.853	311.818	2481.17	3023.81	3055.95	2850.8	2237.51	2066.23	2323.5	2169.72	2277.84	Q93050	ATP6V0A1	281.833	506.326	220.74	308.031	461.062	259.973	353.913	241.89	273.423	2481.17	2581.08	2808.35	2064.48	2360.19	2339.99	2074.16	2175.36	2389.41	Q93050	ATP6V0A1	0.556624	1
Q04656	ATP7A	Copper-transporting ATPase 1	1	1	47	40	87	13175.5	16668.9	14581.9	16889.2	17220.3	20289.2	14541.8	12421.2	12196.4	13811.9	14822.6	13934.9	13920.9	10932.3	9740.56	11318	12648.1	9730.4	Q04656	ATP7A	11429.7	14044.8	11858.9	13670.4	16155.4	14989.6	13082.5	13027	10773.3	13811.9	12652.4	12805.9	10081.2	11531.7	11031.1	10103.4	12681	10207	Q04656	ATP7A	0.707485	0.869359
Q9Y5Z0	BACE2	Beta-secretase 2	1	1	1	2	3	128.86	138.997	99.2729	171.726	116.139	99.936	82.5561	67.7411	59.4824	290.384	213.671	363.007	503.683	242.828	276.157	287.887	222.353	220.209	Q9Y5Z0	BACE2	113.054	120.59	80.8726	139.17	110.518	74.11	74.3424	72.2977	52.0054	290.384	182.387	333.595	364.755	256.142	312.746	256.993	222.931	230.995	Q9Y5Z0	BACE2	0.812344	0.866492
P50895	BCAM	Basal cell adhesion molecule	1	1	121	67	188	24742	23210.5	33806.4	34838.8	21859.6	15402.1	42136	22547.5	18901.4	34291.8	11393	34303.7	19199.7	18107.8	13905.7	10749.8	22245.7	16682.6	P50895	BCAM	21394.3	19373.9	27477.9	28187.8	20423.4	11363.8	37896.2	23546.2	16745.3	34291.8	9724.91	31524.3	13904	19100.6	15748.1	9596.2	22303.5	17499.8	P50895	BCAM	0.564551	0.511235
Q5VW32	BROX	BRO1 domain-containing protein BROX	1	1	2	9	11	379.418	470.492	381.606	391.662	248.305	345.431	339.889	275.821	309.9	4088.8	3865.1	4216.04	4720.38	3203.38	3391.13	3915.36	3950.9	3555.83	Q5VW32	BROX	332.879	408.187	310.875	317.411	236.288	256.163	306.073	294.374	270.945	4088.8	3299.2	3874.45	3418.38	3379.02	3840.43	3495.19	3961.17	3730	Q5VW32	BROX	0.815508	1
P35613	BSG	Basigin	1	1	77	55	132	28188	21666.6	27360.5	30497.9	22008.2	30947.5	23034.4	17200.1	21737.1	21854.3	16913.7	26873.6	25949.4	15168.1	16226.6	29060	21324.5	19022.3	P35613	BSG	24369.5	18096.6	22235.3	24674.2	20562.7	22835.9	20715.4	17949.3	19260.1	21854.3	14437.3	24696.2	18791.9	15999.8	18376.5	25941.5	21379.9	19954.1	P35613	BSG	0.987651	0.733419
Q10589	BST2	Bone marrow stromal antigen 2	1	1	3	2	5	631.541	660.495	547.881	759.639	1161.28	565.82	755.055	515.487	535.108	488.638	463.036	528.175	1042.33	316.186	387.141	427.758	429.378	375.677	Q10589	BST2	541.38	539.694	444.9	614.003	1079.54	415.632	678.757	531.827	478.366	488.638	395.241	485.381	754.83	333.522	438.434	381.854	430.494	394.079	Q10589	BST2	0.501492	0.49993
Q7KYR7	BTN2A1	Butyrophilin subfamily 2 member A1	1	1	8	5	13	1199.78	932.458	784.49	1078.49	804.519	1084.3	1209.87	628.922	746.643	1792.35	1221.58	1130.05	2171.95	1032.8	997.536	1634.29	864.94	873.337	Q7KYR7	BTN2A1	1047.4	798.903	638.622	873.61	761.889	802.795	1089.03	666.943	655.889	1792.35	1042.72	1038.49	1572.87	1089.43	1129.7	1458.91	867.187	916.115	Q7KYR7	BTN2A1	0.961776	0.733594
Q9H7M9	C10orf54	Platelet receptor Gi24	1	1	2	1	3	80.9412	224.798	127.115	151.9	75.7754	182.369	188.466	58.6056	117.623	65.9944	43.0667	84.6534	80.97	49.108	190.209	55.5866	124.099	97.0766	Q9H7M9	C10orf54	71.0131	195.029	103.554	123.103	72.1082	135.24	169.715	62.5477	102.838	65.9944	36.7611	77.7946	58.6365	51.8006	215.41	49.6214	124.421	101.832	Q9H7M9	C10orf54	0.364116	1
Q96HA4	C1orf159	Uncharacterized protein C1orf159	1	1	2	2	4	248.592	259.128	277.133	272.61	238.146	256.115	181.919	246.848	164.907	454.146	333.634	551.581	344.97	320.608	267.878	570.477	392.376	287.766	Q96HA4	C1orf159	218.1	224.813	225.766	220.929	226.621	189.928	163.819	263.452	144.178	454.146	284.785	506.891	249.819	338.187	303.37	509.257	393.396	301.861	Q96HA4	C1orf159	0.827855	0.853334
P07357	C8A	Complement component C8 alpha chain	1	0	2	0	2	91.0628	172.694	64.575	229.762	104.526	83.5252	80.8511	93.4848	72.9486	0	0	0	0	0	0	0	0	0	P07357	C8A	79.8932	149.825	52.606	186.204	99.4674	61.9402	72.807	99.7731	63.7789	0	0	0	0	0	0	0	0	0	P07357	C8A	0.429062	0.804627
O00421	CCRL2	C-C chemokine receptor-like 2	1	1	15	10	25	3833.64	4324.77	4388.19	4681.21	2930.74	4592.97	3452.95	3184.09	3479.55	3739.07	3013.19	3807.17	3821.74	3291.61	2398.53	2613.84	2789.7	2859.51	O00421	CCRL2	3315.23	3613.74	3565.7	3786.99	2739.63	3390.38	3105.28	3322.59	3080.55	3739.07	2572.02	3498.71	2767.61	3472.09	2716.32	2333.34	2796.95	2999.58	O00421	CCRL2	0.875428	0.954251
P48509	CD151	CD151 antigen	1	1	4	3	7	2610.23	1486.89	1497.93	1472.48	982.686	2965.34	962.725	1716.65	2281.81	907.566	593.17	757.172	384.428	687.559	510.965	663.875	496.394	495.075	P48509	CD151	2244.97	1224.98	1216.74	1190.67	912.366	2184.88	865.444	1777.89	2030.57	907.566	506.322	695.824	278.393	725.258	578.664	592.632	497.684	519.325	P48509	CD151	1	0.545654
P16671	CD36	Platelet glycoprotein 4	1	1	6	2	8	851.087	842.265	772.274	1058.06	669.622	632.28	708.489	526.043	733.212	666.805	783.544	462.224	779.145	815.163	597.043	605.916	872.85	585.684	P16671	CD36	732.798	697.675	627.496	855.727	624.255	465.969	636.945	546.478	651.587	666.805	668.822	424.774	564.238	859.858	676.147	540.893	875.118	614.372	P16671	CD36	0.856345	0.8153
P28907	CD38	ADP-ribosyl cyclase 1	1	1	21	9	30	3360.1	2943.34	2723.82	4047.09	3426.57	3469.45	4622.56	2374.1	2262.41	2850.31	771.736	1540.84	1647.9	1954.13	1617.77	2880.98	2434.39	2167.21	P28907	CD38	2899.35	2448.97	2213.67	3274.29	3197.36	2559.41	4156.86	2474.35	2005.9	2850.31	658.743	1416	1193.37	2061.27	1832.11	2571.81	2440.72	2273.36	P28907	CD38	0.697485	0.589139
P25942	CD40	Tumor necrosis factor receptor superfamily member 5	1	0	2	0	2	85.7308	87.4696	104.236	98.0889	125.966	179.772	155.359	50.8599	69.4149	0	0	0	0	0	0	0	0	0	P25942	CD40	75.2152	75.8863	84.9158	79.4934	119.87	133.314	139.902	54.281	60.6893	0	0	0	0	0	0	0	0	0	P25942	CD40	0.537628	0.542425
P16070	CD44	CD44 antigen	1	1	178	61	239	49764.8	46742.7	41991	57520	34154.7	55804.8	38066.2	53530.1	76721.9	35713	29541.5	30059.3	47750.5	29431.7	24528.3	33166.6	28394.6	30859.6	P16070	CD44	43215.8	39410.2	34154.8	46560.4	32072.9	41234.6	34248.2	56256.1	67682.6	35713	25216.2	27623.8	34579.7	31045.4	27778.1	29607.4	28468.4	32371.2	P16070	CD44	0.638508	0.58228
Q08722	CD47	Leukocyte surface antigen CD47	1	1	129	47	176	30805.4	27482.3	28480.1	31341	23560.2	32532.7	27365.8	23169.1	27084.1	17784.5	21793.8	22981.6	21662.1	17336.4	14479.3	19792.7	18176.9	18569.4	Q08722	CD47	26728.8	23076.6	23155.9	25364	22061	24019.4	24615.5	24258.9	23950.3	17784.5	18602.9	21119.6	15687.2	18286.9	16397.7	17668.7	18224.1	19479	Q08722	CD47	1	0.863362
P08174	CD55	Complement decay-accelerating factor	1	1	105	18	123	29438.7	39498.1	32586.2	35047.1	34618.4	40685	28926.4	20264.6	28595.8	6698.47	11641.6	8376.12	13820.8	6602.67	9550.79	7997.51	9503.26	7506.33	P08174	CD55	25435.2	32911.4	26487.3	28353.9	32331.5	30015.5	26014.9	21132.3	25335.3	6698.47	9937.11	7697.47	10008.7	6964.69	10816.2	7139.27	9527.95	7874.01	P08174	CD55	0.77284	1
P19256	CD58	Lymphocyte function-associated antigen 3	1	1	35	16	51	10394.8	11857	9975.94	13024.9	8511.34	13943.7	9852.58	7205.27	10413.7	5762.1	7008.01	5311.23	6519.47	4477.17	5481.7	5148.33	5236.01	4442.92	P19256	CD58	8981.71	9892.09	8108.32	10538.9	7947.7	10289.5	8860.81	7516.98	9226.97	5762.1	5981.94	4880.9	4721.24	4722.65	6207.98	4595.84	5249.61	4660.54	P19256	CD58	0.852241	0.938624
P13987	CD59	CD59 glycoprotein	1	1	52	10	62	9961.88	9837.38	9424.43	12064.4	7635.6	14916.8	9102.27	6005.92	8717.13	5072.79	6451.32	4879.21	7664.22	4013.87	4362.89	4737.38	5952.42	4414.75	P13987	CD59	8646.93	8280.43	7664.89	9764.8	7171.93	11020.7	8188.92	6305.88	7686.11	5072.79	5506.76	4483.89	5550.24	4233.95	4940.94	4228.99	5967.89	4630.99	P13987	CD59	0.784609	0.751353
P27701	CD82	CD82 antigen	0	1	0	3	3	0	0	0	0	0	0	0	0	0	637.486	539.335	439.561	318.676	432.153	366.806	230.627	519.322	324.019	P27701	CD82	0	0	0	0	0	0	0	0	0	637.486	460.369	403.947	230.777	455.848	415.405	205.878	520.671	339.89	P27701	CD82
P14209	CD99	CD99 antigen	1	1	18	19	37	4898.87	1111.41	6493.49	4339.49	7322.78	6152.76	3842.26	6328.59	3463.85	7771.97	1619.58	2016.59	6277.1	3012.78	5490.13	4191.4	4280.86	6344.79	P14209	CD99	4212.7	912.586	5271.52	3508.52	6799.22	4532.73	3454.07	6558.87	3082.01	7771.97	1382.45	1853.2	4545.72	3177.97	6217.53	3741.6	4291.98	6655.57	P14209	CD99	0.619585	0.134219
P60953	CDC42	Cell division control protein 42 homolog	1	1	7	9	16	1863.78	2327.79	1802.08	1971.96	1931.14	1863.54	1776.62	1806.01	1555.54	2561.94	3334	2764.78	2436.52	1569.19	2176.77	1954.65	2412.34	1841.61	P60953	CDC42	1625.01	1985.72	1466.84	1596.95	1822.99	1378.94	1598.99	1907.7	1368.51	2561.94	2845.86	2540.77	1764.47	1655.23	2465.18	1744.89	2418.61	1931.82	P60953	CDC42	0.818347	1
Q8N5K1	CISD2	CDGSH iron-sulfur domain-containing protein 2	1	1	1	2	3	71.0568	106.013	94.3737	68.0512	70.5839	59.5211	58.4831	60.7475	56.0513	900.763	784.789	833.484	1072.74	578.009	656.444	915.24	951.281	752.19	Q8N5K1	CISD2	62.3411	91.9741	76.8815	55.1502	67.168	44.1393	52.6645	64.8337	49.0056	900.763	669.885	765.953	776.852	609.701	743.418	817.022	953.753	789.034	Q8N5K1	CISD2	0.677811	1
Q07065	CKAP4	Cytoskeleton-associated protein 4	1	1	2	1	3	275.501	225.922	175.844	257.912	215.233	256.381	172.129	192.533	225.094	80.7954	88.0928	93.0923	93.24	80.2252	77.6151	67.7012	92.0232	74.4723	Q07065	CKAP4	229.919	172.869	142.174	207.85	192.409	186.943	154.323	190.653	206.062	80.7954	75.1948	85.5498	67.5221	84.6239	87.8985	60.4359	92.2623	78.1201	Q07065	CKAP4	1	0.751867
P51790	CLCN3	H(+)/Cl(-) exchange transporter 3	1	1	9	13	22	1909.41	2039.11	1501.74	2176.2	1940.37	2385.43	1857.84	1108.54	1799.48	4724.38	5749.25	4837.46	4732.84	4055.07	3847.67	5095.59	4956.15	4845.34	P51790	CLCN3	1666.5	1744.75	1222.47	1762.67	1833.13	1765.92	1672.32	1172.89	1582.91	4724.38	4907.48	4445.52	3427.41	4277.41	4357.46	4548.76	4969.03	5082.68	P51790	CLCN3	0.9091	0.951786
P51793	CLCN4	H(+)/Cl(-) exchange transporter 4	1	0	3	0	3	219.454	308.65	204.602	255.942	223.834	286.868	186.98	182.611	228.826	0	0	0	0	0	0	0	0	0	P51793	CLCN4	190.121	258.006	166.379	207.129	209.43	211.732	168.186	190.973	202.594	0	0	0	0	0	0	0	0	0	P51793	CLCN4	0.736884	1
Q9NY35	CLDND1	Claudin domain-containing protein 1	1	1	4	4	8	709.213	757.17	654.796	929.016	642.682	879.931	682.84	581.139	636.685	1944.9	2129.99	1937.77	2121.35	1752.39	1682.56	1898.07	1818.61	1597.05	Q9NY35	CLDND1	622.222	656.901	533.429	752.895	611.579	652.535	614.903	620.229	556.653	1944.9	1818.13	1780.77	1536.23	1848.47	1905.49	1694.38	1823.34	1675.28	Q9NY35	CLDND1	0.82644	0.8725
P09543	CNP	2',3'-cyclic-nucleotide 3'-phosphodiesterase	1	1	26	30	56	4619.01	4575.09	4508.61	4891.84	4517.36	5905.68	4197.19	4161.3	4768.66	14481.9	12322.1	13881.6	14586.9	8570.05	12255	11695.1	10876.3	9014.79	P09543	CNP	4025.98	3904.07	3669.67	3961.66	4266.17	4370.42	3777.48	4396.73	4192.28	14481.9	10518	12756.9	10563.5	9039.94	13878.7	10440.1	10904.6	9456.35	P09543	CNP	0.915677	0.887949
P50416	CPT1A	Carnitine O-palmitoyltransferase 1, liver isoform	0	1	0	2	2	0	0	0	0	0	0	0	0	0	453.887	392.181	403.116	508.009	371.046	389.642	534.509	557.496	456.538	P50416	CPT1A	0	0	0	0	0	0	0	0	0	453.887	334.76	370.455	367.888	391.39	441.267	477.149	558.945	478.9	P50416	CPT1A
P17927	CR1	Complement receptor type 1	1	1	81	18	99	19475.6	18463.7	20242.8	25408	25939.9	29605.2	16788.4	19108	28344.6	3603.82	7690.68	8785.3	11054.5	3150.18	5698.44	8549.52	6602.54	7991	P17927	CR1	16824.4	15389.7	16454.5	20557.3	24230.6	21845.6	15098.5	19945.3	25111.1	3603.82	6564.66	8073.5	8005.4	3322.9	6453.44	7632.04	6619.7	8382.42	P17927	CR1	0.67	0.612866
O60931	CTNS	Cystinosin	1	1	1	1	2	60.3704	100.435	52.5624	135.508	66.6458	86.8028	64.4406	44.8623	50.1591	436.468	318.405	377.909	469.388	248.005	312.695	318.392	277.349	293.127	O60931	CTNS	52.9655	87.1348	42.8199	109.819	63.4205	64.3708	58.0292	47.88	43.854	436.468	271.786	347.29	339.919	261.603	354.125	284.224	278.07	307.485	O60931	CTNS	0.4823	0.793443
O60888	CUTA	Protein CutA	1	1	1	2	3	56.2932	67.015	64.9076	75.0702	56.7794	80.6829	89.344	66.6486	53.8907	475.667	443.434	560.146	675.227	471.857	377.504	492.219	491.309	428.799	O60888	CUTA	49.3884	58.1405	52.8769	60.8385	54.0315	59.8324	80.4549	71.1317	47.1166	475.667	378.509	514.762	488.983	497.729	427.52	439.397	492.586	449.803	O60888	CUTA	0.613864	0.722646
P78310	CXADR	Coxsackievirus and adenovirus receptor	1	1	11	8	19	1953.9	1487.77	2475.51	3325.39	1691.8	2419.36	1874.53	1860.71	2151.69	2415.21	2294.85	2956.11	2922.48	1654.1	1837.35	2345.12	2814.33	1748.95	P78310	CXADR	1702.7	1268.86	2014.51	2692.9	1596.07	1790.02	1687.03	1966.61	1892.16	2415.21	1958.85	2716.6	2116.39	1744.79	2080.78	2093.46	2821.64	1834.62	P78310	CXADR	0.632292	0.471188
P00387	CYB5R3	NADH-cytochrome b5 reductase 3	1	1	1	5	6	111.599	129.655	137.382	111.038	106.182	128.211	119.43	97.3352	137.976	1509.4	1046.67	1549.52	1316.67	860.863	1013.64	1298.76	1174.53	916.811	P00387	CYB5R3	97.9105	112.485	111.918	89.9876	101.043	95.078	107.548	103.882	120.632	1509.4	893.423	1423.97	953.5	908.064	1147.94	1159.39	1177.58	961.718	P00387	CYB5R3	0.811644	0.932465
Q53TN4	CYBRD1	Cytochrome b reductase 1	1	1	2	2	4	399.947	431.167	375.822	400.141	302.931	384.443	393.851	287.948	355.3	1138.1	847.099	1164.95	1175.23	667.194	745.084	999.666	761.282	770.5	Q53TN4	CYBRD1	344.256	357.049	305.387	323.716	282.46	283.477	354.186	299.167	314.572	1138.1	723.072	1070.56	851.073	703.776	843.802	892.388	763.26	808.241	Q53TN4	CYBRD1	0.964169	1
O60884	DNAJA2	DnaJ homolog subfamily A member 2	1	1	1	3	4	329.367	323.797	328.161	321.227	285.982	431.823	341.751	322.247	334.584	1423.5	1235.39	1569.21	1914.48	1386.64	1270.26	1453.2	1294.33	1007.03	O60884	DNAJA2	288.967	280.918	267.336	260.329	272.142	320.229	307.749	343.923	292.526	1423.5	1054.51	1442.07	1386.42	1462.67	1438.56	1297.25	1297.69	1056.36	O60884	DNAJA2	0.84021	0.816805
Q8WW22	DNAJA4	DnaJ homolog subfamily A member 4	1	1	3	5	8	391.176	312.367	422.94	328.371	304.262	450.385	394.618	350.04	326.059	1668	1550	1881.24	1812.78	1281.86	1414.14	1374.3	1422.68	1163.43	Q8WW22	DNAJA4	343.195	271.001	344.548	266.119	289.537	333.994	355.356	373.585	285.073	1668	1323.06	1728.82	1312.77	1352.14	1601.5	1226.82	1426.38	1220.42	Q8WW22	DNAJA4	0.918652	0.725407
P25686	DNAJB2	DnaJ homolog subfamily B member 2	1	1	1	7	8	31.4356	56.1681	37.6824	52.4798	58.6734	55.8172	42.4964	41.2106	38.0582	1528.16	1247.07	1569.65	1470.56	907.106	1133.57	1188.15	1308.32	972.171	P25686	DNAJB2	27.5798	48.73	30.6979	42.5308	55.8339	41.3926	38.2683	43.9826	33.2742	1528.16	1064.48	1442.47	1064.94	956.842	1283.76	1060.65	1311.72	1019.79	P25686	DNAJB2	0.493961	0.872767
P98172	EFNB1	Ephrin-B1	1	1	23	8	31	6954.75	8107.85	5964.88	7560.87	5859.34	7353.64	6228.73	5558.35	6376.73	4914.77	4273.77	6230.22	4889.54	5105.4	4080.78	4845.34	3865.75	3220.48	P98172	EFNB1	5998.58	6732.55	4847.23	6115.53	5469.07	5423.64	5601.28	5796.67	5656.38	4914.77	3648.03	5725.44	3540.89	5385.33	4621.45	4325.37	3875.79	3378.23	P98172	EFNB1	0.890982	1
Q6PCB8	EMB	Embigin	1	1	1	1	2	72.1336	61.9612	78.7329	93.7715	33.502	39.2302	44.095	67.2999	49.4748	265.966	136.094	162.417	220.503	166.613	152.702	167.329	207.873	256.537	Q6PCB8	EMB	63.2858	53.7559	64.1397	75.9945	31.8807	29.0921	39.7079	71.8268	43.2557	265.966	116.168	149.258	159.683	175.748	172.934	149.372	208.413	269.103	Q6PCB8	EMB	0.832769	0.707366
O95834	EML2	Echinoderm microtubule-associated protein-like 2	0	1	0	4	4	0	0	0	0	0	0	0	0	0	1164.19	1149.25	1329.94	1332.09	1104.51	822.801	1146.26	993.142	1135.5	O95834	EML2	0	0	0	0	0	0	0	0	0	1164.19	980.984	1222.19	964.667	1165.07	931.816	1023.25	995.722	1191.12	O95834	EML2
O94919	ENDOD1	Endonuclease domain-containing 1 protein	1	1	6	8	14	830.172	891.103	653.244	838.6	675.876	895.735	849.132	715.394	699.796	2075.77	1722.61	1544.13	2607.41	1515.22	1842.77	2495.04	2035.72	1864.61	O94919	ENDOD1	728.345	773.098	532.165	679.62	643.167	664.254	764.65	763.515	611.831	2075.77	1470.4	1419.02	1888.22	1598.3	2086.92	2227.29	2041.01	1955.94	O94919	ENDOD1	0.942112	1
P17813	ENG	Endoglin	1	1	21	7	28	4913.83	5099.78	4689.23	5479.62	4193.77	4865.56	4992.32	3696.38	4157.98	3032.04	2615.48	2552.08	3075.58	2013.38	2384.66	2393.66	2593.21	2107.94	P17813	ENG	4287.51	4358.19	3817.24	4438.33	3961.05	3601.55	4493.63	3910.83	3653.79	3032.04	2232.54	2345.31	2227.26	2123.77	2700.61	2136.79	2599.95	2211.19	P17813	ENG	0.954132	0.969861
P16452	EPB42	Erythrocyte membrane protein band 4.2	1	1	70	70	140	15741.3	22995.4	18147.9	18421.4	18244.9	18719.6	15072.2	14449.3	14228	23026.4	23393.8	23763.9	28421.1	20616.5	17732.2	26486.6	19037.1	18542.2	P16452	EPB42	13645.2	19333.9	14757.5	14909	17102.8	13826.7	13558.9	15145.5	12574.2	23026.4	19968.6	21838.5	20581.9	21746.9	20081.6	23644.2	19086.6	19450.4	P16452	EPB42	0.705767	1
P54760	EPHB4	Ephrin type-B receptor 4	1	1	17	16	33	2791.94	2453.61	3105.13	3804.12	2565.54	3775.85	3236.08	1963.12	2205.75	6945.61	6797.15	6918.67	7364.65	4085.1	5642.82	5675.05	5550.85	5353.23	P54760	EPHB4	2440.1	2109.1	2528.25	3081.7	2429.85	2796.85	2913.18	2083.96	1935.38	6945.61	5801.95	6358.11	5333.3	4309.08	6390.45	5066.04	5565.27	5615.44	P54760	EPHB4	0.791803	0.684395
P19235	EPOR	Erythropoietin receptor	1	1	1	1	2	36.6609	49.5778	41.8467	49.1535	35.0494	50.6776	56.5037	33.2881	41.4407	72.6767	41.4135	76.703	48	43.8303	27.3714	35.391	33.2451	32.687	P19235	EPOR	32.1641	43.0124	34.0904	39.8351	33.3532	37.5812	50.882	35.5272	36.2315	72.6767	35.35	70.4884	34.7604	46.2335	30.9979	31.5931	33.3315	34.2881	P19235	EPOR	0.632132	0.845336
Q96PL5	ERMAP	Erythroid membrane-associated protein	1	1	27	28	55	7018.05	9400.72	8351.91	9678.64	6136.14	9486.21	7208.39	6053.56	9719.74	9892.38	11857.6	10470.3	12886.8	9467.8	7460.6	10368	9695.78	10731	Q96PL5	ERMAP	6093.92	7932.18	6792.24	7835	5764.13	7009.46	6485.5	6355.11	8575.34	9892.38	10121.5	9621.98	9332.31	9986.92	8449.07	9255.37	9720.97	11256.6	Q96PL5	ERMAP	0.710632	0.924999
P00742	F10	Coagulation factor X	1	1	4	2	6	486.376	435.162	299.038	754.59	435.222	460.618	415.794	309.029	383.221	397.294	615.867	520.188	491.094	636.726	449.927	246.835	160.24	347.736	P00742	F10	426.718	377.535	243.611	611.536	414.159	341.583	374.426	329.816	335.05	397.294	525.695	478.041	355.638	671.637	509.539	220.346	160.656	364.769	P00742	F10	0.69778	0.617355
Q9Y624	F11R	Junctional adhesion molecule A	1	1	46	18	64	16793.3	17626.2	17056.9	16272.4	16901.6	17820.1	13655	10501.1	12584.7	8676.83	5108.65	8752.24	9616.12	3813.76	5901	5601.61	4993.69	6300.99	Q9Y624	F11R	14565.8	14853.8	13872.1	13171	15868	13166.7	12284.8	11023	11109.7	8676.83	4360.67	8043.12	6963.76	4022.87	6682.84	5000.48	5006.67	6609.63	Q9Y624	F11R	0.917934	0.936084
Q9H0X4	FAM234A	Protein ITFG3	1	1	17	8	25	3619.4	2831.84	3083.91	3663.26	3650.63	4131.36	3020.97	2692.95	3031.86	5017.67	3583.46	1963.69	2515.73	2109.55	1350.43	2161.6	2362.48	1956.66	Q9H0X4	FAM234A	3128.76	2355.91	2506.74	2963.72	3411.86	3048.11	2716.76	2810.42	2688.25	5017.67	3058.79	1804.59	1821.83	2225.22	1529.35	1929.63	2368.62	2052.5	Q9H0X4	FAM234A	0.917023	0.690506
A2RU67	FAM234B	Uncharacterized protein KIAA1467	1	1	3	1	4	216.731	243.45	201.55	372.997	317.701	377.341	290.79	185.393	282.564	107.831	110.64	193.335	156.96	112.645	179.586	145.944	164.696	146.607	A2RU67	FAM234B	190.147	211.211	164.193	302.285	302.326	279.827	261.859	197.863	247.045	107.831	94.4408	177.671	113.667	118.821	203.38	130.282	165.124	153.788	A2RU67	FAM234B	0.628948	0.69862
Q9NUQ9	FAM49B	Protein FAM49B	1	1	1	4	5	42.8187	38.7727	35.8272	48.9531	38.2213	47.3946	47.2418	36.835	33.7413	1489.12	1664.29	1574.27	1508.51	1047.19	1156.49	1627.14	1614.58	1410.11	Q9NUQ9	FAM49B	37.5666	33.6382	29.1866	39.6727	36.3716	35.1466	42.5416	39.3127	29.5	1489.12	1420.61	1446.72	1092.43	1104.61	1309.72	1452.53	1618.78	1479.18	Q9NUQ9	FAM49B	0.883057	0.790713
P25445	FAS	Tumor necrosis factor receptor superfamily member 6	1	1	28	10	38	15183.9	13336.2	7692.39	15447.5	7558.09	15593.3	9793.39	6545.34	6202.86	3060.52	2721.33	5428.07	3086.39	2977.69	1900.13	4278.83	4446.91	4060.51	P25445	FAS	13118.4	11142.5	6251.58	12499.2	7061.23	11502.7	8807.09	6814.12	5515.35	3060.52	2322.89	4988.28	2235.09	3140.96	2151.88	3819.65	4458.46	4259.4	P25445	FAS	1	0.849381
P55899	FCGRT	IgG receptor FcRn large subunit p51	0	1	0	2	2	0	0	0	0	0	0	0	0	0	966.102	1106.62	1402.23	1291.19	1000.72	1127.16	1134.31	1182.41	1052.99	P55899	FCGRT	0	0	0	0	0	0	0	0	0	966.102	944.595	1288.62	935.048	1055.59	1276.5	1012.58	1185.48	1104.57	P55899	FCGRT
Q14254	FLOT2	Flotillin-2	0	1	0	7	7	0	0	0	0	0	0	0	0	0	2493.03	2952.96	1334.44	3933.12	2555.8	1309.14	1499.56	994.086	1124.37	Q14254	FLOT2	0	0	0	0	0	0	0	0	0	2493.03	2520.61	1226.32	2848.27	2695.93	1482.59	1338.64	996.669	1179.44	Q14254	FLOT2
Q13467	FZD5	Frizzled-5	1	1	3	1	4	616.567	625.434	617.128	561.028	356.333	419.688	291.653	326.191	336.534	870.774	260.51	931.022	565.478	764.954	420.71	504.885	809.97	903.842	Q13467	FZD5	540.94	542.61	502.743	454.669	339.088	311.23	262.636	348.132	294.231	870.774	222.368	855.589	409.505	806.896	476.451	450.704	812.075	948.114	Q13467	FZD5	0.996922	1
Q9H4G4	GLIPR2	Golgi-associated plant pathogenesis-related protein 1	1	1	6	6	12	1342.29	970.196	1492.14	924.611	756.685	1556.51	1110.44	1036.29	1209.3	4130.44	1928.8	2479.42	3433.3	2205.8	2225.61	2645.16	2586.55	1629.87	Q9H4G4	GLIPR2	1170.2	825.52	1214.7	748.684	713.263	1152.39	999.457	1096.42	1061.77	4130.44	1646.4	2278.53	2486.31	2326.74	2520.49	2361.3	2593.27	1709.7	Q9H4G4	GLIPR2	0.963368	0.679611
Q14344	GNA13	Guanine nucleotide-binding protein subunit alpha-13	0	1	0	2	2	0	0	0	0	0	0	0	0	0	542.363	508.457	446.46	467.942	353.707	351.918	327.661	365.343	435.749	Q14344	GNA13	0	0	0	0	0	0	0	0	0	542.363	434.012	410.287	338.872	373.101	398.544	292.498	366.292	457.093	Q14344	GNA13
P04899	GNAI2	Guanine nucleotide-binding protein G(i) subunit alpha-2	1	1	1	9	10	626.404	604.531	556.687	641.804	490.186	654.367	581.713	597.628	550.721	3094.72	2246.7	2527.9	2526.32	1585.05	2012.41	1830.54	2133.58	2173.92	P04899	GNAI2	549.57	524.475	453.505	520.132	466.463	485.262	523.837	637.827	481.495	3094.72	1917.75	2323.08	1829.5	1671.96	2279.04	1634.1	2139.12	2280.4	P04899	GNAI2	0.861629	0.822284
P08754	GNAI3	Guanine nucleotide-binding protein G(k) subunit alpha	1	1	2	6	8	287.605	259.39	248.454	261.84	216.931	357.989	233.18	284.062	240.03	2130.58	1731.91	1734.16	1741.43	1095.95	1388.98	1049.41	1499.43	1463.86	P08754	GNAI3	252.328	225.04	202.403	212.201	206.433	265.476	209.98	303.169	209.858	2130.58	1478.33	1593.65	1261.1	1156.04	1573.01	936.794	1503.33	1535.56	P08754	GNAI3	0.8323	0.742291
P63218	GNG5	Guanine nucleotide-binding protein G(I)/G(S)/G(O) subunit gamma-5	1	1	3	2	5	462.574	399.608	395.408	533.011	394	625.42	482.631	511.866	470.128	1641.85	1330.05	1230.98	1540.73	876.723	1070.54	1054.26	1098.92	1244.69	P63218	GNG5	404.869	342.606	321.962	431.83	373.368	463.437	434.525	543.843	412.167	1641.85	1135.31	1131.24	1115.76	924.793	1212.38	941.123	1101.78	1305.66	P63218	GNG5	0.744458	0.629972
P13224	GP1BB	Platelet glycoprotein Ib beta chain	1	1	1	1	2	29.5392	63.6046	12.7184	66.0359	34.066	41.9091	31.0208	18.8247	27.649	42.3553	99.3925	184.613	170.322	53.7064	59.8527	54.8899	256.426	51.8393	P13224	GP1BB	25.916	55.1817	10.361	53.5169	32.4174	31.0787	27.9345	20.0909	24.1735	42.3553	84.8401	169.655	123.343	56.6511	67.7827	48.9995	257.092	54.3785	P13224	GP1BB	0.469648	1
P43250	GRK6	G protein-coupled receptor kinase 6	1	1	1	7	8	31.9412	34.2564	36.2283	41.1893	26.9214	39.0746	30.3927	23.0782	30.4729	2090.37	1838.43	2133.6	2185.74	1433.51	1840.12	1790.1	1797.63	1628.1	P43250	GRK6	28.0234	29.72	29.5134	33.3807	25.6185	28.9767	27.3689	24.6306	26.6424	2090.37	1569.26	1960.73	1582.86	1512.11	2083.92	1598	1802.3	1707.85	P43250	GRK6	0.839507	0.890333
P02724	GYPA	Glycophorin-A	1	1	169	405	574	36733.3	41617.7	40860	43523	35125.1	40244.2	39071.3	33405	36906.9	94039.9	116945	100045	110569	81562.1	82075.4	96124.5	109710	90780.5	P02724	GYPA	31944.4	35255	33241.8	35236.1	33045.2	29755	35156.6	35173.3	32523	94039.9	99822.6	91939.2	80071.4	86034.1	92949.8	85809	109995	95227.1	P02724	GYPA	0.906096	1
P04921	GYPC	Glycophorin-C	1	1	193	154	347	51326.1	49675.9	55406.2	61321.3	40034.9	52984.4	44230.1	40241.1	55724.3	38610.9	36524.2	39536.4	47678.5	38336.7	35690.7	40713.2	39128	41013.1	P04921	GYPC	44808.5	42473.1	45098.9	49666.5	37833.7	39218.2	39809.3	42583.3	48950	38610.9	31176.5	36333.1	34527.6	40438.7	40419.4	36344.1	39229.7	43022	P04921	GYPC	0.902186	0.855166
Q04756	HGFAC	Hepatocyte growth factor activator	1	1	1	2	3	85.7416	208.854	73.942	175.215	123.851	209.261	67.7603	143.909	122.931	393.456	401.466	364.932	444.618	571.229	346.746	205.006	192.914	243.201	Q04756	HGFAC	75.2247	181.196	60.2368	141.998	117.857	155.183	61.0187	153.589	107.478	393.456	342.686	335.364	321.981	602.549	392.687	183.006	193.415	255.114	Q04756	HGFAC	0.415156	1
P01891	HLA-A	HLA class I histocompatibility antigen, A-68 alpha chain	1	1	1	3	4	33.7817	299.141	7.40491	178.118	14.4442	41.8387	108.025	43.8638	32.3961	494.9	1310.57	642.28	841.077	635.732	385.66	2549.92	3033.75	2492.31	P01891	HLA-A	29.6381	259.527	6.03241	144.351	13.7452	31.0265	97.2773	46.8143	28.3239	494.9	1118.69	590.241	609.088	670.589	436.757	2276.28	3041.64	2614.39	P01891	HLA-A	0.1142	1
P30460	HLA-B	HLA class I histocompatibility antigen, B-8 alpha chain	1	1	1	1	2	20.6452	70.9063	19.5225	31.4907	85.3281	39.2384	30.3773	19.8418	53.2903	9.30166	208.841	31.5304	20.6935	11.8185	11.6252	60.9924	42.078	315.648	P30460	HLA-B	18.1129	61.5165	15.904	25.5208	81.1986	29.0982	27.355	21.1765	46.5916	9.30166	178.264	28.9757	14.9857	12.4665	13.1654	54.4471	42.1873	331.109	P30460	HLA-B	0.223069	0.757605
P04222	HLA-C	HLA class I histocompatibility antigen, Cw-3 alpha chain	1	1	3	3	6	383.158	603.426	278.182	487.703	591.317	585.164	367.859	288.903	549.14	325.444	869.848	403.323	430.529	281.538	310.836	638.272	727.013	2156.46	P04222	HLA-C	336.161	523.517	226.621	395.245	562.7	433.943	331.26	308.336	480.112	325.444	742.49	370.645	311.779	296.975	352.019	569.777	728.902	2262.09	P04222	HLA-C	0.597406	0.930365
Q53GQ0	HSD17B12	Estradiol 17-beta-dehydrogenase 12	1	1	1	1	2	114.276	177.339	121.955	184.253	177.113	193.786	170.448	168.459	162.019	281.019	240.303	252.309	324.412	213.363	237.144	321.605	336.335	264.593	Q53GQ0	HSD17B12	100.259	153.855	99.3506	149.323	168.542	143.707	153.49	179.79	141.653	281.019	205.119	231.866	234.931	225.062	268.564	287.092	337.209	277.553	Q53GQ0	HSD17B12	0.557644	0.855745
P13598	ICAM2	Intercellular adhesion molecule 2	0	1	0	2	2	0	0	0	0	0	0	0	0	0	410.251	558.975	413.797	431.161	303.898	360.214	513.413	704.775	361.32	P13598	ICAM2	0	0	0	0	0	0	0	0	0	410.251	477.133	380.27	312.236	320.561	407.94	458.317	706.606	379.018	P13598	ICAM2
P32942	ICAM3	Intercellular adhesion molecule 3	1	1	10	5	15	1828	2736.96	2899.82	2596.83	1654.33	3499.24	2488.84	841.866	2437.71	1318.36	860.354	800.047	671.067	946.598	879.253	950.093	1825.95	1512.58	P32942	ICAM3	1584	2319.43	2356.7	2102.24	1554.13	2585.74	2239.25	881.832	2154.86	1318.36	734.386	735.226	485.97	998.5	995.747	848.135	1830.69	1586.67	P32942	ICAM3	0.612589	0.897007
Q14773	ICAM4	Intercellular adhesion molecule 4	1	1	44	58	102	23053.3	25560.9	8569.25	33284.4	15356.2	28357.4	22948.6	7340.79	10049.6	22837.7	19772.6	21419.3	41046.9	13498.9	18859.8	20508.3	22140.2	17370.9	Q14773	ICAM4	19891.4	21250.8	6964.31	26924.5	14327.2	20914.7	20636.4	7643.59	8909	22837.7	16877.6	19683.9	29725.2	14239	21358.6	18307.5	22197.7	18221.8	Q14773	ICAM4	0.738784	0.789272
Q9UMF0	ICAM5	Intercellular adhesion molecule 5	1	0	2	0	2	86.5014	117.118	70.55	145.99	92.1142	165.304	111.589	80.5711	105.64	0	0	0	0	0	0	0	0	0	Q9UMF0	ICAM5	75.8913	101.609	57.4735	118.313	87.6563	122.585	100.487	85.9907	92.3609	0	0	0	0	0	0	0	0	0	Q9UMF0	ICAM5	0.61909	0.82888
P08069	IGF1R	Insulin-like growth factor 1 receptor	1	1	4	1	5	169.836	316.072	186.858	268.352	236.518	243.484	236.388	194.62	241.161	240.764	265.748	259.928	247.132	181.898	209.58	289.385	305.099	222.193	P08069	IGF1R	149.004	274.216	152.224	217.478	225.072	180.562	212.869	207.711	210.847	240.764	226.839	238.868	178.967	191.871	237.348	258.33	305.892	233.077	P08069	IGF1R	0.543383	1
Q13261	IL15RA	Interleukin-15 receptor subunit alpha	1	1	6	1	7	1827.4	2727.54	2244.81	2207.56	2594.01	1771.03	1885.55	1783.92	1489.71	424.362	531.763	435.875	531.082	484.53	224.372	345.083	270.619	221.175	Q13261	IL15RA	1578.16	2277.74	1824.47	1786.1	2426.54	1306.83	1695.88	1863.56	1319.71	424.362	453.905	400.56	384.597	511.097	254.1	308.051	271.322	232.009	Q13261	IL15RA	0.650376	0.938679
P06213	INSR	Insulin receptor	1	1	13	4	17	1203.74	1378.22	1191.03	1437.63	1132.98	1306.94	1266.46	939.033	1111.37	944.335	882.785	765.748	972.74	597.343	691.54	812.345	719.481	647.483	P06213	INSR	1052.39	1184.14	969.798	1164.66	1072.64	968.168	1140.12	996.942	974.709	944.335	753.533	703.706	704.435	630.095	783.164	725.169	721.35	679.198	P06213	INSR	0.88874	1
P08514	ITGA2B	Integrin alpha-IIb	1	1	8	11	19	536.382	1246.91	290.275	2010.86	339.734	1186.32	1146.7	472.31	768.861	1809.53	4075.11	6808.6	6629.78	2721.47	2390.57	2340.48	8727.61	1954.25	P08514	ITGA2B	467.978	1066.73	236.228	1628.65	320.541	878.315	1032.11	499.502	675.603	1809.53	3478.46	6256.95	4801.12	2870.69	2707.3	2089.31	8750.29	2049.97	P08514	ITGA2B	0.287341	0.65498
P05556	ITGB1	Integrin beta-1	1	1	1	2	3	31.8913	45.0671	27.0536	54.4818	27.0153	39.7165	35.0658	28.3477	39.971	304.063	376.586	387.744	437.921	317.575	300.608	310.845	418.187	317.243	P05556	ITGB1	27.9796	39.099	22.0392	44.1532	25.7079	29.4527	31.577	30.2545	34.9466	304.063	321.449	356.328	317.132	334.988	340.436	277.487	419.274	332.782	P05556	ITGB1	0.633692	0.88553
P05106	ITGB3	Integrin beta-3	1	1	3	4	7	109.232	197.952	78.0209	316.21	81.51	214.419	187.797	108.894	137.417	945.678	1437.54	2387.93	2479.12	1252.82	1080.78	1100.83	2914.8	1125.04	P05106	ITGB3	95.8338	171.738	63.5597	256.263	77.5653	159.008	169.113	116.219	120.143	945.678	1227.06	2194.46	1795.32	1321.51	1223.98	982.696	2922.37	1180.15	P05106	ITGB3	0.373966	0.670162
O15554	KCNN4	Intermediate conductance calcium-activated potassium channel protein 4	1	1	16	11	27	3293.13	3746.7	2752.69	3425.29	3366.97	5195.08	4102.64	2671.08	3173.34	3033.54	3559.53	2935.44	3209.59	2278.06	2173.56	2550.77	2574.11	2490.78	O15554	KCNN4	2875.61	3214.12	2241.06	2774.68	3186.24	3847.08	3693.07	2832.6	2785.54	3033.54	3038.37	2697.6	2324.31	2402.97	2461.54	2277.04	2580.8	2612.78	O15554	KCNN4	0.747479	0.835469
P33947	KDELR2	ER lumen protein retaining receptor 2	1	1	1	1	2	28.0315	31.0315	22.1374	32.7533	31.2297	43.6964	27.1526	30.4082	29.8731	440.887	354.421	377.795	420.598	221.223	379.139	420.407	483.635	269.679	P33947	KDELR2	24.5932	26.9221	18.0342	26.544	29.7183	32.4041	24.4511	32.4536	26.118	440.887	302.529	347.185	304.587	233.353	429.372	375.291	484.892	282.888	P33947	KDELR2	0.757796	0.829557
P23276	KEL	Kell blood group glycoprotein	1	1	77	70	147	16267.3	17380.1	17231.4	18619.4	14160.3	20026.7	14963.4	12131.9	16498.3	16335.3	16561.8	19591.2	24747.4	16406.4	15211.5	18287.2	18680.9	19863.4	P23276	KEL	14083.1	14572.1	14009.8	15066.9	13255.1	14786.9	13459.6	12698.9	14594.9	16335.3	14136.9	18003.9	17921.5	17306	17226.9	16324.7	18729.4	20836.4	P23276	KEL	0.93471	0.967162
P01116	KRAS	GTPase KRas	0	1	0	2	2	0	0	0	0	0	0	0	0	0	606.384	737.888	686.822	759.012	509.135	501.756	699.544	491.333	472.667	P01116	KRAS	0	0	0	0	0	0	0	0	0	606.384	629.851	631.174	549.658	537.051	568.235	624.473	492.61	495.819	P01116	KRAS
P11279	LAMP1	Lysosome-associated membrane glycoprotein 1	1	1	9	3	12	6691.14	3676.04	1536.51	4001.68	2945.15	1957.38	2414.56	1024.17	1186.21	1358.88	612.473	369.517	1246.96	508.236	894.778	1119.32	577.653	510.072	P11279	LAMP1	5813.29	3104.55	1250.33	3239.63	2766.54	1446.69	2172.51	1076.29	1046.34	1358.88	522.798	339.578	903.018	536.102	1013.33	999.201	579.154	535.056	P11279	LAMP1	1	0.534044
Q12907	LMAN2	Vesicular integral-membrane protein VIP36	1	1	2	2	4	147.323	348.097	206.269	219.559	487.661	241.116	252.009	214.853	144.386	664.25	649.303	952.973	707.789	553.968	761.786	632.134	952.978	780.128	Q12907	LMAN2	129.253	302	168.037	177.935	464.061	178.806	226.936	229.305	126.236	664.25	554.236	875.761	512.564	584.342	862.717	564.297	955.454	818.34	Q12907	LMAN2	0.278525	0.650777
Q68DH5	LMBRD2	LMBR1 domain-containing protein 2	1	1	4	1	5	226.946	326.652	196.85	415.981	332.313	326.862	307.196	243.58	560.837	154.357	107.253	173.671	161.124	92.9934	153.24	189.069	154.971	133.926	Q68DH5	LMBRD2	199.109	283.395	160.364	337.12	316.231	242.393	276.632	259.964	490.339	154.357	91.5497	159.6	116.682	98.0922	173.543	168.779	155.374	140.486	Q68DH5	LMBRD2	0.406064	0.577957
Q9UIQ6	LNPEP	Leucyl-cystinyl aminopeptidase	1	1	2	5	7	142.775	150.096	93.4691	189.066	301.44	193.305	246.016	129.424	150.11	1022.44	937.744	977.162	1072.71	526.354	1031.5	1173.21	1011.56	989.197	Q9UIQ6	LNPEP	125.262	130.219	76.1446	153.223	286.852	143.35	221.539	138.13	131.241	1022.44	800.445	897.99	776.83	555.214	1168.17	1047.31	1014.19	1037.65	Q9UIQ6	LNPEP	0.43668	0.453961
Q6P1A2	LPCAT3	Lysophospholipid acyltransferase 5	1	1	1	1	2	19.858	26.003	19.1605	20.0404	27.7578	23.1006	17.4549	16.2276	81.9864	99.4897	392.574	270.752	593.969	507.145	87.8592	424.05	515.433	712.914	Q6P1A2	LPCAT3	17.4223	22.5595	15.6091	16.2412	26.4145	17.1308	15.7183	17.3191	71.6806	99.4897	335.096	248.815	430.138	534.952	99.4999	378.544	516.772	747.834	Q6P1A2	LPCAT3	0.243054	0.314723
Q7Z4F1	LRP10	Low-density lipoprotein receptor-related protein 10	1	1	3	2	5	233.26	297.943	242.137	276.31	201.906	220.858	158.351	167.301	162.916	288.916	411.32	267.729	301.185	272.22	167.874	214.616	236.417	160.224	Q7Z4F1	LRP10	202.203	250.759	196.909	223.655	189.079	163.165	142.454	175.439	144.079	288.916	351.097	246.037	218.111	287.146	190.116	191.585	237.031	168.072	Q7Z4F1	LRP10	0.806361	1
Q8N9N7	LRRC57	Leucine-rich repeat-containing protein 57	1	1	4	7	11	784.084	639.869	881.783	688.162	664.978	911.396	636.376	607.001	727.147	3066.81	2914.68	2440.23	2591.57	1948.52	2231.23	2377.3	2194	2169.15	Q8N9N7	LRRC57	687.91	555.134	718.344	557.701	632.796	675.868	573.061	647.831	635.744	3066.81	2487.93	2242.52	1876.75	2055.36	2526.85	2122.18	2199.7	2275.4	Q8N9N7	LRRC57	0.957633	0.772796
O60449	LY75	Lymphocyte antigen 75	1	0	2	0	2	224.124	356.234	246.207	369.539	192.966	248.914	428.586	258.481	198.492	0	0	0	0	0	0	0	0	0	O60449	LY75	196.633	309.059	200.572	299.482	183.627	184.588	385.945	275.868	173.541	0	0	0	0	0	0	0	0	0	O60449	LY75	0.509486	0.800786
Q8N4S9	MARVELD2	MARVEL domain-containing protein 2	1	1	1	4	5	34.7795	52.0075	45.0654	44.3417	38.3314	57.5254	36.8466	44.8283	44.1163	767.574	790.741	729.197	831.34	417.226	607.317	892.551	684.734	757.704	Q8N4S9	MARVELD2	30.5135	45.1203	36.7125	35.9355	36.4763	42.6594	33.1806	47.8437	38.5708	767.574	674.965	670.116	602.036	440.102	687.782	796.768	686.513	794.818	Q8N4S9	MARVELD2	0.637775	0.943079
Q9H1U4	MEGF9	Multiple epidermal growth factor-like domains protein 9	1	0	2	0	2	49.2937	66.0343	43.2458	70.6476	68.0425	76.4404	42.3043	31.3082	59.5452	0	0	0	0	0	0	0	0	0	Q9H1U4	MEGF9	43.2474	57.2896	35.2302	57.2544	64.7496	56.6863	38.0953	33.4141	52.0603	0	0	0	0	0	0	0	0	0	Q9H1U4	MEGF9	0.667918	0.884788
Q9H8H3	METTL7A	Methyltransferase-like protein 7A	1	1	2	1	3	365.731	531.304	360.609	499.568	584.91	301.869	216.916	139.822	227.067	1047.03	1046.74	481.038	924.771	423.341	813.612	830.188	560.929	627.716	Q9H8H3	METTL7A	319.43	455.516	293.575	404.638	553.661	223.504	195.243	148.33	199.666	1047.03	893.483	442.063	669.697	446.553	921.409	741.097	562.386	658.463	Q9H8H3	METTL7A	0.576941	0.822735
A6NFX1	MFSD2B	Major facilitator superfamily domain-containing protein 2B	1	1	8	4	12	1283.45	2745.15	1863.66	1994.83	1945.5	2017.2	1908.73	2135.53	2022.09	2416.24	1619.57	2344.43	2929.3	1765.89	2330.18	2414.89	2257.78	2221.3	A6NFX1	MFSD2B	1114.17	2314.17	1515.99	1614.78	1828.17	1490.5	1717.32	2245.22	1784.02	2416.24	1382.44	2154.48	2121.33	1862.71	2638.91	2155.74	2263.65	2330.1	A6NFX1	MFSD2B	0.481454	1
Q00013	MPP1	55 kDa erythrocyte membrane protein	1	1	43	39	82	10124.7	11005.9	10909	12157.6	10871.6	12622.8	8537.27	8430.7	9800.17	19407.8	20139	20659.1	21035.5	15737.1	15903.4	16603.2	18412.9	17523.2	Q00013	MPP1	8736.32	9157.84	8864.92	9834.85	10143.2	9310.95	7677.43	8789.93	8686.83	19407.8	17190.4	18985.3	15233.4	16600	18010.5	14821.4	18460.7	18381.5	Q00013	MPP1	0.8613	0.902857
O95297	MPZL1	Myelin protein zero-like protein 1	1	1	2	5	7	530.897	513.753	433.521	589.199	428.092	555.716	497.587	253.681	378.091	2492.46	1155.38	1289.22	2288.5	1111.9	1360.27	2291.24	2459.08	1639.09	O95297	MPZL1	465.778	445.719	353.168	477.5	407.374	412.105	448.081	270.745	330.564	2492.46	986.216	1184.76	1657.28	1172.87	1540.5	2045.36	2465.47	1719.38	O95297	MPZL1	0.975452	0.933443
Q96S97	MYADM	Myeloid-associated differentiation marker	1	1	2	6	8	53.9887	97.9578	119.506	85.658	83.5595	73.5639	60.6575	64.6958	72.8292	510.902	538.3	734.455	875.694	619.615	761.811	742.523	658.473	768.723	Q96S97	MYADM	47.3665	84.9856	97.3555	69.4191	79.5156	54.5531	54.6225	69.0476	63.6745	510.902	459.485	674.948	634.156	653.588	862.745	662.84	660.184	806.377	Q96S97	MYADM	0.486532	0.872941
Q92542	NCSTN	Nicastrin	1	1	10	28	38	1786.51	1814.23	1766.28	1912.76	1538.13	1656.6	1650.26	1141.46	1231.37	12125	11346.5	12923.6	14627.2	11122.4	9930.22	11078.6	12407.4	11476.8	Q92542	NCSTN	1546.82	1526.33	1436.11	1548.06	1440.87	1222.96	1484.47	1195.75	1088.24	12125	9685.21	11876.5	10592.7	11732.2	11245.9	9889.71	12439.6	12039	Q92542	NCSTN	0.999195	0.985963
Q15223	NECTIN1	Poliovirus receptor-related protein 1	1	1	27	16	43	6962.17	6756.92	6454.41	7164.88	5433.68	7142.73	7131.05	4790.02	6607.8	8892.64	4511.24	6699.96	8742.93	4709.78	7104.44	7429.61	7922.03	4416.13	Q15223	NECTIN1	5986.51	5564.03	5242.46	5793.42	5043.44	5261.4	6410.9	4961.25	5881.2	8892.64	3850.73	6157.12	6331.42	4968.02	8045.72	6632.31	7942.61	4632.44	Q15223	NECTIN1	0.933802	0.867902
Q92859	NEO1	Neogenin	1	1	1	1	2	33.9545	23.9517	27.3701	40.421	22.9228	37.5089	50.7983	30.638	26.7212	230.755	222.07	237.127	275.011	126.663	269.145	226.046	263.276	245.144	Q92859	NEO1	29.7897	20.7799	22.297	32.7581	21.8134	27.8156	45.7443	32.6989	23.3623	230.755	189.556	217.914	199.156	133.608	304.805	201.788	263.96	257.152	Q92859	NEO1	0.651223	0.454262
Q9Y639	NPTN	Neuroplastin	1	1	19	17	36	7768.26	6679.97	7045.23	8791.82	7032.72	9650.3	8557.78	6959.35	7045.02	7112.43	5467.67	7975.18	6973.91	4380.56	5420.39	7274.79	6333.79	5084.39	Q9Y639	NPTN	6741.84	5637.9	5730.06	7116.68	6600.39	7131.87	7698.99	7308.62	6218.8	7112.43	4667.13	7329.01	5050.34	4620.74	6138.55	6494.1	6350.25	5333.43	Q9Y639	NPTN	0.875679	0.732291
P01111	NRAS	GTPase NRas	1	1	1	5	6	267.324	301.382	252.454	293.982	234.868	268.113	257.201	221.002	236.335	2896.1	2793.17	2777.51	3251.97	2361.88	2327.93	2431.14	2116.99	1945.79	P01111	NRAS	234.535	261.471	205.662	238.249	223.502	198.826	231.611	235.868	206.627	2896.1	2384.21	2552.47	2355	2491.38	2636.36	2170.24	2122.49	2041.1	P01111	NRAS	0.89698	1
P47900	P2RY1	P2Y purinoceptor 1	1	1	6	2	8	347.856	423.332	276.308	542.984	355.896	526.642	383.388	411.128	437.977	973.094	752.266	1314.49	1430.9	596.222	1022.83	803.297	202.762	750.411	P47900	P2RY1	305.189	367.272	225.094	440.046	338.672	390.544	345.244	438.783	382.923	973.094	642.124	1207.99	1036.22	628.913	1158.35	717.092	203.289	787.168	P47900	P2RY1	0.693538	0.834621
Q99497	PARK7	Protein DJ-1	1	1	5	5	10	1667.8	2515.62	1796.59	2245.17	1897.39	2194.46	1715.5	1620.6	1795.56	1798.36	1991.67	1721.44	1744.06	1440.07	1074.84	1637.47	1293.38	1602.3	Q99497	PARK7	1453.44	2143.05	1462.24	1818.22	1790.38	1623.74	1544.02	1712.25	1579.04	1798.36	1700.06	1581.97	1263.01	1519.03	1217.25	1461.75	1296.74	1680.78	Q99497	PARK7	0.678209	1
Q08174	PCDH1	Protocadherin-1	1	1	20	16	36	3308.29	5080.14	3774.79	3073.39	2563.93	3081.43	3180.43	1950	3164.48	5225.39	5960.61	4215.19	5023.74	3490.45	3117.9	4002.85	2785.03	4076.79	Q08174	PCDH1	2884.04	4336.86	3072.22	2489.14	2417.92	2280.25	2862.42	2061.69	2783.75	5225.39	5087.89	3873.67	3638.07	3681.83	3531	3573.29	2792.27	4276.48	Q08174	PCDH1	0.665006	1
P13667	PDIA4	Protein disulfide-isomerase A4	0	1	0	2	2	0	0	0	0	0	0	0	0	0	167.778	220.835	187.284	202.486	161.567	171.805	237.994	198.662	154.825	P13667	PDIA4	0	0	0	0	0	0	0	0	0	167.778	188.502	172.11	146.635	170.426	194.568	212.454	199.178	162.409	P13667	PDIA4
Q5VY43	PEAR1	Platelet endothelial aggregation receptor 1	1	1	16	2	18	1805.76	1693.75	1550.86	1768.05	1386.64	1448.39	1955.7	1093.81	1366.97	370.548	214.078	409.227	377.043	185.949	228.695	277.476	262.721	239.03	Q5VY43	PEAR1	1564.45	1423.24	1261.21	1431.06	1300.64	1069.8	1759.36	1147	1208.1	370.548	182.734	376.071	273.045	196.145	258.995	247.699	263.404	250.738	Q5VY43	PEAR1	0.889214	0.808953
Q9BTU6	PI4K2A	Phosphatidylinositol 4-kinase type 2-alpha	1	1	1	1	2	52.6561	67.0166	37.9063	60.8696	50.0266	55.8214	66.6402	46.5233	43.5257	209.446	233.882	211.022	268.846	160.121	166.031	255.722	198.078	208.261	Q9BTU6	PI4K2A	46.1974	58.1419	30.8803	49.3301	47.6056	41.3957	60.01	49.6527	38.0545	209.446	199.638	193.925	194.692	168.9	188.029	228.279	198.593	218.462	Q9BTU6	PI4K2A	0.769828	0.968869
Q92508	PIEZO1	Piezo-type mechanosensitive ion channel component 1	1	1	76	54	130	15734.8	15793.1	13291.2	19816.7	18484.7	15984.6	9915.06	12309.2	13673.2	13971.4	13668.4	12792.7	17890.7	10921.8	11278.3	18858.3	13914.3	13835.1	Q92508	PIEZO1	13624	13234.2	10807	16036.4	17293.3	11801	8916.56	12868.8	12102.2	13971.4	11667.2	11756.2	12956	11520.6	12772.6	16834.5	13950.5	14512.8	Q92508	PIEZO1	0.787822	0.76528
Q04941	PLP2	Proteolipid protein 2	1	1	1	2	3	232.775	241.832	228.029	275.057	185.163	237.191	183.436	150.597	168.531	1486.15	1824.05	1000.12	1929.08	845.279	1123.99	1188.42	36.7444	1129.67	Q04941	PLP2	204.223	209.807	185.764	222.912	176.202	175.895	165.186	160.727	147.346	1486.15	1556.98	919.088	1396.99	891.625	1272.91	1060.89	36.8399	1185	Q04941	PLP2	0.91616	0.94121
O15162	PLSCR1	Phospholipid scramblase 1	1	1	2	1	3	222.829	160.448	178.625	267.43	300.665	266.77	316.445	246.089	237.406	413.364	368.664	392.332	444.578	242.471	339.901	408.15	355.313	283.446	O15162	PLSCR1	191.895	132.09	145.087	216.267	279.784	196.447	284.544	256.268	210.75	413.364	314.686	360.544	321.953	255.766	384.935	364.35	356.236	297.33	O15162	PLSCR1	0.674396	0.464218
Q9NRQ2	PLSCR4	Phospholipid scramblase 4	1	1	3	4	7	249.404	221.797	242.44	248.831	226.459	261.027	236.615	208.786	256.852	879.784	860.876	814.624	930.107	737.97	767.401	873.755	822.128	810.307	Q9NRQ2	PLSCR4	218.813	192.425	197.504	201.658	215.499	193.571	213.074	222.83	224.565	879.784	734.832	748.622	673.561	778.433	869.076	779.989	824.264	849.998	Q9NRQ2	PLSCR4	0.974383	0.856879
Q9BX97	PLVAP	Plasmalemma vesicle-associated protein	1	1	15	7	22	2295.17	3973.84	2465.89	3848.27	1970.91	1520.62	1900.17	1234.83	2996.71	3102.98	2302.14	2383.6	3462.73	1230.31	2153.16	5877.93	1974.19	2084.56	Q9BX97	PLVAP	2007.77	3419.97	2007.93	3117.73	1868.24	1126.48	1710.71	1312.53	2626.93	3102.98	1965.07	2190.48	2507.62	1297.77	2438.44	5247.15	1979.32	2186.67	Q9BX97	PLVAP	0.587074	1
Q9UIW2	PLXNA1	Plexin-A1	1	1	35	9	44	6955.55	4470.52	5166.52	7857.32	5953.29	5238.87	5076.97	7534.53	5357.18	3977.23	4397.09	3879.97	3793.05	3921.49	3742.08	2957.64	4164.84	2881.48	Q9UIW2	PLXNA1	6086.43	3846.05	4207.29	6365.87	5646.65	3881.22	4570.77	8010.84	4695.07	3977.23	3753.29	3565.61	2746.83	4136.5	4237.88	2640.24	4175.66	3022.62	Q9UIW2	PLXNA1	0.759775	0.480106
O60486	PLXNC1	Plexin-C1	1	1	5	9	14	541.799	507.966	417.906	675.767	529.505	517.668	522.468	352.47	592.192	3765.56	2470.54	2493.77	3621.87	2150.93	2565.13	4793.9	2459.39	3431.67	O60486	PLXNC1	473.927	437.805	340.306	547.489	501.562	383.559	470.372	374.593	519.075	3765.56	2108.82	2291.72	2622.87	2268.86	2904.99	4279.45	2465.78	3599.76	O60486	PLXNC1	0.865637	0.799659
P23284	PPIB	Peptidyl-prolyl cis-trans isomerase B	1	1	3	1	4	534.739	665.213	522.719	457.202	580.881	504.148	492.783	548.825	397.313	497.155	598.28	557.855	504.537	426.831	487.088	500.956	516.732	449.762	P23284	PPIB	446.266	509.001	422.632	368.456	519.284	367.605	441.807	543.465	363.72	497.155	510.683	512.656	365.373	450.234	551.623	447.196	518.075	471.792	P23284	PPIB	0.821149	0.936584
P35813	PPM1A	Protein phosphatase 1A	1	1	1	3	4	115.55	121.015	126.868	128.407	108.564	115.387	101.147	90.8423	94.5804	1144.25	1132.98	1238.93	1456.96	1094.61	1126.59	1285.38	1227.87	957.254	P35813	PPM1A	101.377	104.989	103.353	104.064	103.31	85.5681	91.0836	96.9528	82.6915	1144.25	967.096	1138.55	1055.09	1154.63	1275.85	1147.44	1231.06	1004.14	P35813	PPM1A	0.965591	1
P04156	PRNP	Major prion protein	1	1	5	9	14	1010.04	1530.08	1626.23	2077.82	691.355	1547.1	861.847	832.457	480.742	1545.38	1303.75	2150.9	2033.31	1550.25	1518.1	2207.97	886.279	1317.68	P04156	PRNP	877.305	1294.17	1322.65	1682	650.017	1143.73	775.469	876.084	423.625	1545.38	1112.86	1976.63	1472.47	1635.25	1719.24	1971.02	888.582	1382.22	P04156	PRNP	0.521585	0.769427
P62191	PSMC1	26S protease regulatory subunit 4	0	1	0	11	11	0	0	0	0	0	0	0	0	0	3514.15	4524.58	4557.62	5657.22	4070.91	3183	4016.51	3035.24	3017.98	P62191	PSMC1	0	0	0	0	0	0	0	0	0	3514.15	3862.12	4188.35	4096.82	4294.12	3604.72	3585.48	3043.13	3165.81	P62191	PSMC1
Q13308	PTK7	Inactive tyrosine-protein kinase 7	1	1	5	3	8	556.705	511.097	562.778	1072.4	397.315	667.836	507.494	369.884	1026.74	197.718	178.969	243.351	210.993	175.047	178.302	160.144	178.208	181.357	Q13308	PTK7	487.132	440.073	458.326	868.941	376.334	494.748	456.886	392.568	899.816	197.718	152.765	223.634	152.796	184.645	201.926	142.958	178.671	190.24	Q13308	PTK7	0.541368	0.48907
P18433	PTPRA	Receptor-type tyrosine-protein phosphatase alpha	1	1	25	21	46	9807.74	6197.21	6347.46	8264.98	6809.72	4527.88	3666.85	3011.29	5228	8783.31	5427.63	5201.18	5128.86	9937.69	4537.26	5858.45	5461.06	10295.3	P18433	PTPRA	8509.71	5228.05	5162.79	6690.15	6390.76	3345.5	3299.01	3162.57	4614.52	8783.31	4632.95	4779.77	3714.2	10482.6	5138.41	5229.76	5475.25	10799.6	P18433	PTPRA	1	0.614363
P08575	PTPRC	Receptor-type tyrosine-protein phosphatase C	1	1	22	5	27	5499.06	4187.93	3844.95	4011.61	3424.11	3597.27	4454.61	2180.89	2921.94	3581.62	3420.91	3530.39	4653.72	3227.56	3008.47	3776.08	3812.18	3507.94	P08575	PTPRC	4745.68	3465.92	3125.1	3244.74	3176.34	2650.23	4005.26	2251.14	2604.07	3581.62	2920.04	3244.35	3370.11	3404.53	3407.07	3370.85	3822.09	3679.77	P08575	PTPRC	1	0.730332
Q12913	PTPRJ	Receptor-type tyrosine-protein phosphatase eta	1	1	3	1	4	126.603	252.588	97.2095	244.325	202.153	170.424	179.936	91.7921	154.114	141.555	161.815	139.598	181.313	138.915	123.205	125.444	138.032	127.298	Q12913	PTPRJ	111.074	219.139	79.1917	198.006	192.37	126.382	162.034	97.9665	134.742	141.555	138.123	128.287	131.302	146.532	139.529	111.982	138.391	133.533	Q12913	PTPRJ	0.506867	1
P15151	PVR	Poliovirus receptor	1	1	12	7	19	766.929	1209.82	897.448	1255.68	1620.92	989.791	1113.49	522.486	1259.61	3784.57	2029.37	2352.65	2201.2	1884.36	1668.28	1837.66	2228.83	1887.95	P15151	PVR	664.503	1019.12	729.803	1016.25	1519.35	731.124	1001.64	548.702	1112.85	3784.57	1732.24	2162.03	1594.06	1987.68	1889.31	1640.45	2234.62	1980.43	P15151	PVR	0.437359	0.67076
P61026	RAB10	Ras-related protein Rab-10	1	1	2	3	5	181.694	174.958	137.009	174.333	131.182	175.571	393.036	149.052	166.053	1122.98	1235.64	883.746	841.808	693.323	822.848	744.825	1051.43	987.286	P61026	RAB10	159.408	151.789	111.614	141.283	124.833	130.199	353.932	159.078	145.18	1122.98	1054.73	812.143	609.617	731.338	931.869	664.895	1054.16	1035.65	P61026	RAB10	0.450391	0.428865
P61106	RAB14	Ras-related protein Rab-14	1	1	2	6	8	172.294	236.943	167.745	224.368	169.603	223.877	161.947	136.586	162.362	1908.04	2355.25	1971.3	1915.07	1549.15	1500.41	1984.52	1779.12	1497.96	P61106	RAB14	151.161	205.566	136.653	181.833	161.395	166.022	145.835	145.773	141.953	1908.04	2010.41	1811.58	1386.85	1634.09	1699.2	1771.55	1783.74	1571.33	P61106	RAB14	0.735341	1
Q9NP72	RAB18	Ras-related protein Rab-18	1	1	1	5	6	220.641	183.043	225.527	261.224	241.869	263.505	207.448	210.598	249.163	2594.92	2568.9	2370.72	2613.86	1852.06	2039.44	2376.57	2365.58	1977.52	Q9NP72	RAB18	193.578	158.803	183.725	211.702	230.164	195.409	186.808	224.764	217.843	2594.92	2192.78	2178.64	1892.89	1953.61	2309.65	2121.53	2371.73	2074.38	Q9NP72	RAB18	0.841043	0.689958
Q9H0U4	RAB1B	Ras-related protein Rab-1B	0	1	0	3	3	0	0	0	0	0	0	0	0	0	998.977	1241.15	813.207	841.9	684.984	560.633	848.027	558.635	532.073	Q9H0U4	RAB1B	0	0	0	0	0	0	0	0	0	998.977	1059.43	747.319	609.683	722.541	634.913	757.022	560.087	558.135	Q9H0U4	RAB1B
Q9UL25	RAB21	Ras-related protein Rab-21	0	1	0	3	3	0	0	0	0	0	0	0	0	0	404.18	386.995	401.934	450.38	324.328	333.174	400.619	349.472	322.263	Q9UL25	RAB21	0	0	0	0	0	0	0	0	0	404.18	330.334	369.368	326.154	342.111	377.317	357.627	350.38	338.048	Q9UL25	RAB21
Q15286	RAB35	Ras-related protein Rab-35	1	1	2	3	5	1049.76	926.042	1014.74	956.499	721.211	1141.26	858.39	785.07	941.776	1392.01	1546.31	1154.01	1206.38	750.93	1151.2	1032.68	1254.24	946.696	Q15286	RAB35	920.998	803.41	826.657	775.168	686.308	846.329	772.987	837.878	823.393	1392.01	1319.91	1060.51	873.631	792.103	1303.73	921.859	1257.5	993.067	Q15286	RAB35	1	0.872325
P20339	RAB5A	Ras-related protein Rab-5A	1	1	1	3	4	352.752	318.559	217.547	388.537	303.878	385.777	272.654	259.584	289.479	1002.07	1195.87	942.05	722.541	514.687	762.914	707.719	838.646	794.606	P20339	RAB5A	309.484	276.373	177.225	314.879	289.172	286.082	245.527	277.045	253.091	1002.07	1020.78	865.723	523.247	542.907	863.994	631.771	840.825	833.528	P20339	RAB5A	0.982867	0.877714
P61020	RAB5B	Ras-related protein Rab-5B	1	1	3	6	9	233.662	245.638	266.219	246.696	298.675	354.654	240.269	221.836	254.317	2114.48	2616.34	1981.69	1930.07	1349.71	1615.66	1855.89	1797.02	1682.13	P61020	RAB5B	205.001	213.109	216.875	199.928	284.221	263.002	216.364	236.758	222.349	2114.48	2233.27	1821.13	1397.71	1423.71	1829.72	1656.73	1801.69	1764.52	P61020	RAB5B	0.721276	0.749802
P51148	RAB5C	Ras-related protein Rab-5C	1	1	3	6	9	447.9	390.136	454.66	476.191	532.606	593.4	401.654	389.335	442.128	2965.03	3700.01	2850.62	2527.33	1921.13	2212.09	2537.52	2563.61	2364.18	P51148	RAB5C	391.053	334.012	370.135	385.712	503.901	439.452	361.549	412.624	388.302	2965.03	3158.28	2619.66	1830.23	2026.46	2505.17	2265.21	2570.27	2479.98	P51148	RAB5C	0.776051	0.662852
P61006	RAB8A	Ras-related protein Rab-8A	1	1	9	7	16	1965.88	2513.36	1697.99	2021.25	1621.76	1875.79	1577.68	1448.32	1543.91	6133.68	6524.79	5888.33	6301	5218.41	4748.05	5833.32	4759.69	5115.06	P61006	RAB8A	1710.19	2140.22	1381.87	1636.74	1526.49	1387.02	1419.64	1525.98	1360.99	6133.68	5569.47	5411.25	4563.03	5504.53	5377.13	5207.32	4772.06	5365.61	P61006	RAB8A	0.799075	1
P63000	RAC1	Ras-related C3 botulinum toxin substrate 1	1	1	17	21	38	5856.32	5861.77	5762.18	5797.2	5692.81	6960.26	5240.81	5191.63	5304.99	12810.1	14126.5	13360.3	12507	8176.8	9870.72	9776.63	10228.8	8870.12	P63000	RAC1	5092.35	4977.77	4687.73	4694.21	5360.76	5145.68	4716.03	5461.43	4676.55	12810.1	12058.2	12277.8	9057.26	8625.13	11178.5	8727.46	10255.4	9304.6	P63000	RAC1	0.932421	0.911442
P62834	RAP1A	Ras-related protein Rap-1A	1	1	5	8	13	1402.37	1111.2	1162.1	1277.07	1014.7	1644.89	1098.82	1111.05	1167.82	4591.62	4610.47	4275.78	4781.55	2855.76	4027.51	2753.32	3820.75	4306.85	P62834	RAP1A	1215.78	934.358	945.029	1033.59	951.144	1214.89	988.529	1165.01	1031.63	4591.62	3935.43	3929.35	3462.68	3012.34	4561.12	2457.85	3830.68	4517.81	P62834	RAP1A	1	0.768527
P61225	RAP2B	Ras-related protein Rap-2b	1	1	8	11	19	1023.46	1193.51	1136.09	1253.5	1121.65	1428.36	1223.48	1184.33	1321.42	4671.32	4624.2	6288.69	5779.91	4727.89	4403.3	5483.6	4348.5	4278.23	P61225	RAP2B	891.471	1015.82	924.647	1015.14	1056.79	1056.99	1101.03	1250.22	1162.73	4671.32	3947.15	5779.17	4185.67	4987.12	4986.7	4895.13	4359.8	4487.79	P61225	RAP2B	0.713053	0.812517
Q8IUW5	RELL1	RELT-like protein 1	1	1	9	12	21	3156.17	3226.59	2545.61	3207.51	2485.03	3147.35	3044.03	2283.83	2858.43	2131.78	2516.74	2369.23	2989.7	1678.34	1961.7	1840.96	2299.27	2196.39	Q8IUW5	RELL1	2730.65	2702.67	2069.98	2595.53	2329.25	2323.68	2738.29	2390.7	2528.21	2131.78	2148.25	2177.27	2165.07	1770.36	2221.61	1643.4	2305.24	2303.97	Q8IUW5	RELL1	0.99721	0.98699
Q02094	RHAG	Ammonium transporter Rh type A	1	1	13	17	30	4962.84	4886.91	4166.22	5630.09	4741.05	5656.38	4774.39	4303.6	4154.39	3541.23	3613.05	4207.05	3846.22	3206.51	2324.24	2808.74	3505.14	3000.27	Q02094	RHAG	4183.08	3838.42	3373.74	4542.32	4292.42	4139.55	4284.54	4324.04	3769.75	3541.23	3084.05	3866.19	2785.34	3382.32	2632.18	2507.32	3514.25	3147.23	Q02094	RHAG	0.920913	0.845035
P18577	RHCE	Blood group Rh(CE) polypeptide	1	1	15	16	31	3647.79	4069.28	2994.3	3531.48	2694.39	4239.36	3268	2886.26	2972.67	6123.27	8881.68	7243.29	8133.36	6011.56	5160.23	6196.11	6041.87	5604.23	P18577	RHCE	3156.36	3405.85	2434.7	2857.62	2521.09	3129.68	2939.58	3017.19	2629.37	6123.27	7581.28	6656.42	5889.98	6341.17	5843.92	5531.18	6057.57	5878.74	P18577	RHCE	0.926748	1
P08134	RHOC	Rho-related GTP-binding protein RhoC	0	1	0	2	2	0	0	0	0	0	0	0	0	0	635.625	791.97	852.762	935.691	663.313	607.229	788.218	596.114	570.303	P08134	RHOC	0	0	0	0	0	0	0	0	0	635.625	676.015	783.67	677.605	699.682	687.682	703.631	597.663	598.238	P08134	RHOC
O75695	RP2	Protein XRP2	1	1	1	2	3	55.191	60.811	47.9444	63.3778	50.5003	66.1942	51.6315	44.5496	52.0253	435.146	444.509	530.52	503.511	372.332	405.939	484.127	399.414	387.516	O75695	RP2	48.4214	52.758	39.0579	51.3628	48.0563	49.0879	46.4946	47.5462	45.4856	435.146	379.427	487.536	364.63	392.747	459.723	432.173	400.452	406.497	O75695	RP2	0.917801	1
O95197	RTN3	Reticulon-3	1	1	2	2	4	217.63	302.957	229.375	304.746	224.389	296.067	240.914	222.768	258.356	935.471	786.142	757.872	999.578	504.606	978.962	947.502	1084.43	888.498	O95197	RTN3	190.936	262.838	186.86	246.973	213.53	219.556	216.945	237.752	225.88	935.471	671.04	696.468	723.87	532.273	1108.67	845.822	1087.25	932.019	O95197	RTN3	0.726441	1
P60903	S100A10	Protein S100-A10	0	1	0	2	2	0	0	0	0	0	0	0	0	0	459.7	544.92	685.209	605.727	497.454	644.663	535.357	703.425	589.974	P60903	S100A10	0	0	0	0	0	0	0	0	0	459.7	465.136	629.692	438.653	524.729	730.076	477.906	705.253	618.872	P60903	S100A10
Q9NTJ5	SACM1L	Phosphatidylinositide phosphatase SAC1	0	1	0	5	5	0	0	0	0	0	0	0	0	0	1712.88	1727.86	1837.39	2438.08	1304.69	1632.72	1652.07	1857.73	1534.92	Q9NTJ5	SACM1L	0	0	0	0	0	0	0	0	0	1712.88	1474.88	1688.52	1765.6	1376.23	1849.04	1474.78	1862.56	1610.1	Q9NTJ5	SACM1L
O75396	SEC22B	Vesicle-trafficking protein SEC22b	0	1	0	3	3	0	0	0	0	0	0	0	0	0	349.931	290.756	298.316	416.827	235.285	269.978	288.975	372.011	290.559	O75396	SEC22B	0	0	0	0	0	0	0	0	0	349.931	248.185	274.146	301.856	248.186	305.748	257.964	372.978	304.791	O75396	SEC22B
Q14242	SELPLG	P-selectin glycoprotein ligand 1	1	0	2	0	2	802.097	690.902	677.521	1144.2	782.942	929.946	789.132	607.411	779.882	0	0	0	0	0	0	0	0	0	Q14242	SELPLG	703.713	599.409	551.942	927.285	745.051	689.624	710.619	648.269	681.85	0	0	0	0	0	0	0	0	0	Q14242	SELPLG	0.758897	0.646413
O75326	SEMA7A	Semaphorin-7A	1	1	85	62	147	23629.8	30182.3	24147.7	32026.4	19893.5	34598.4	21095.5	14001.5	21266.2	28387.5	26191.6	26445.6	23991.4	17733.7	16835	16998.2	17778.2	15940.1	O75326	SEMA7A	20427.1	25182.1	19626.7	25911.8	18583.5	25530.9	18971.8	14602.2	18832	28387.5	22356.8	24302.9	17374	18706	19065.5	15174.1	17824.4	16720.9	O75326	SEMA7A	0.788333	0.971837
Q9NRX5	SERINC1	Serine incorporator 1	1	1	1	4	5	181.639	341.388	269.379	233.551	287.756	320.573	233.161	170.448	209.929	976.362	945.973	1031.98	1142.54	664.299	814.92	1305.43	1072.01	1119.24	Q9NRX5	SERINC1	159.359	296.179	219.449	189.275	273.83	237.729	209.963	181.913	183.541	976.362	807.469	948.367	827.4	700.722	922.891	1165.34	1074.8	1174.06	Q9NRX5	SERINC1	0.538051	1
Q13530	SERINC3	Serine incorporator 3	1	1	17	10	27	2597.27	3427.36	4531.59	3521.11	3149.84	4058.43	1967.51	3737.32	4246.51	3543.69	3773.13	3211.73	4566.96	2989.62	2872.39	3636.93	4331.44	3720.7	Q13530	SERINC3	2265.7	2927.47	3687.85	2851.84	2975.06	3003.28	1771	3950.34	3733.09	3543.69	3220.69	2951.51	3307.28	3153.54	3252.96	3246.64	4342.69	3902.95	Q13530	SERINC3	0.573546	0.741069
O95562	SFT2D2	Vesicle transport protein SFT2B	1	1	1	2	3	90.0819	105.169	84.2952	96.7241	67.4262	81.3348	71.4425	61.6486	55.8533	675.344	757.911	415.516	720.335	349.618	502.076	605.534	592.165	448.261	O95562	SFT2D2	79.0326	91.2419	68.671	78.3873	64.1631	60.3158	64.3345	65.7954	48.8325	675.344	646.942	381.85	521.649	368.787	568.597	540.552	593.704	470.218	O95562	SFT2D2	0.866188	1
Q96DD7	SHISA4	Protein shisa-4	1	1	2	2	4	53.8328	158.131	62.5717	155.98	106.876	83.1666	73.6958	43.7594	83.4216	377.709	65.0783	122.564	154.84	90.124	126.24	535.349	103.575	294.313	Q96DD7	SHISA4	46.5224	130.995	50.8922	126.184	100.011	61.4025	66.3076	46.1236	73.6996	377.709	55.5499	112.634	112.131	95.0655	142.966	477.899	103.844	308.729	Q96DD7	SHISA4	0.355146	1
P49281	SLC11A2	Natural resistance-associated macrophage protein 2	1	1	3	1	4	459.071	685.27	498.271	522.826	611.047	508.029	565.472	314.876	464.022	271.158	215.118	185.798	319.235	222.626	150.726	287.308	225.226	212.6	P49281	SLC11A2	396.91	570.073	404.988	423.033	570.852	374.952	508.61	328.223	411.391	271.158	183.622	170.744	231.182	234.833	170.696	256.476	225.811	223.014	P49281	SLC11A2	0.695294	0.998635
P55011	SLC12A2	Solute carrier family 12 member 2	1	1	5	1	6	343.231	309.424	308.133	383.9	405.472	283.574	287.912	294.751	177.103	213.168	236.921	225.574	238.825	242.357	191.547	190.462	193.426	165.307	P55011	SLC12A2	301.131	268.448	251.02	311.121	385.849	210.291	259.267	314.577	154.841	213.168	202.232	207.298	172.951	255.645	216.926	170.023	193.929	173.404	P55011	SLC12A2	0.780437	0.695734
Q9UHW9	SLC12A6	Solute carrier family 12 member 6	1	1	17	15	32	2068.33	2085.98	2053.11	2883.29	3298.99	3366.85	2967.43	1607.32	2495.73	4562.71	5795.43	5017.5	4102.65	2262.21	3674.1	6991.3	4979.05	4991.99	Q9UHW9	SLC12A6	1808.43	1794.15	1671.78	2335.79	3127.25	2493.59	2671.52	1706.72	2189.08	4562.71	4946.9	4610.97	2971.04	2386.25	4160.89	6241.04	4991.99	5236.51	Q9UHW9	SLC12A6	0.578279	0.573714
Q9Y666	SLC12A7	Solute carrier family 12 member 7	1	1	32	19	51	5137.51	6952.99	7337.4	5162.95	5455.44	7030.39	5669.92	5772.01	4417.48	8579.53	5890.9	6014.47	6981.33	6008.81	3980.67	8020.04	6425.52	5775.56	Q9Y666	SLC12A7	4477.41	5929.56	5972.01	4181.1	5154.4	5202.3	5103.15	6101.09	3883.88	8579.53	5028.39	5527.17	5055.71	6338.27	4508.08	7159.38	6442.22	6058.46	Q9Y666	SLC12A7	0.733871	0.971885
Q13336	SLC14A1	Urea transporter 1	1	1	53	22	75	17309.2	10778.8	13526.8	15594.9	11003.3	18651.4	9826.09	13996.8	12650.6	10981.5	9524.12	11193.1	12458.8	6287.42	7469.29	11821.8	9396.68	7963.56	Q13336	SLC14A1	15016.2	9066.48	11000.6	12622.8	10322.9	13780.3	8840.03	14698.9	11168.6	10981.5	8129.66	10286.2	9022.36	6632.16	8458.91	10553.2	9421.1	8353.63	Q13336	SLC14A1	1	0.603782
P53985	SLC16A1	Monocarboxylate transporter 1	1	1	18	5	23	10089.9	2958.59	7162.2	6599.09	4951.82	8679.76	2793.21	3930.07	8851.15	2427.31	2125.33	1494.83	2691.97	1789.34	1537.02	4215.27	1664.41	1610.45	P53985	SLC16A1	8783.81	2491.15	5827.96	5343.02	4664.97	6420.35	2513.03	4144.55	7783.92	2427.31	1814.15	1373.72	1949.46	1887.45	1740.66	3762.91	1668.73	1689.33	P53985	SLC16A1	1	0.283607
P41440	SLC19A1	Folate transporter 1	1	1	9	3	12	1620.43	1088.46	1359.79	1436.34	1463.85	2046.33	1540.28	1290.31	1236.05	614.2	409.183	680.042	541.272	467.809	448.326	489.587	511.663	304.111	P41440	SLC19A1	1415.94	934.289	1107.06	1163.57	1385.67	1515.56	1386.63	1368.68	1084.45	614.2	349.273	624.944	391.976	493.459	507.726	437.048	512.992	319.007	P41440	SLC19A1	0.934269	0.616463
P43007	SLC1A4	Neutral amino acid transporter A	1	1	1	1	2	55.7323	31.6982	41.2756	43.8969	44.0388	24.7609	38.6104	21.084	24.4503	290.386	196.833	126.408	230.687	130.658	130.037	177.629	254.557	119.523	P43007	SLC1A4	48.8963	27.5005	33.6251	35.575	41.9075	18.3621	34.769	22.5022	21.3769	290.386	168.014	116.166	167.058	137.822	147.266	158.567	255.218	125.378	P43007	SLC1A4	1	0.562426
Q15758	SLC1A5	Neutral amino acid transporter B(0)	1	1	1	2	3	497.054	632.16	323.613	567.689	292.731	503.703	348.543	276.003	246.521	338.917	531.869	247.693	239.686	242.203	247.783	163.331	496.142	278.59	Q15758	SLC1A5	436.086	548.446	263.631	460.068	278.564	373.533	313.866	294.568	215.533	338.917	453.996	227.624	173.575	255.483	280.612	145.803	497.431	292.236	Q15758	SLC1A5	0.795131	1
A1A5C7	SLC22A23	Solute carrier family 22 member 23	1	1	24	16	40	9610.62	8793.47	9144.89	9980.79	8588.38	11037.8	9137.79	8218.52	8413.17	7648.03	10853.3	11166.8	13159.9	8537.51	9134.96	8803.19	9927.28	9173.46	A1A5C7	SLC22A23	8323.99	7387.03	7435.76	8077.07	8047.49	8149.55	8219.99	8601.41	7436.55	7648.03	9264.23	10262	9530.08	9005.62	10345.3	7858.49	9953.07	9622.8	A1A5C7	SLC22A23	0.967747	0.858816
Q00325	SLC25A3	Phosphate carrier protein, mitochondrial	1	1	1	1	2	22.3512	59.5382	19.8304	55.1525	46.1356	40.099	47.387	24.1957	22.0856	237.176	116.889	153.469	292.492	131.854	256.677	144.487	121.472	85.3944	Q00325	SLC25A3	19.6096	51.6538	16.1548	44.6968	43.9029	29.7364	42.6724	25.8232	19.3094	237.176	99.7748	141.035	211.816	139.084	290.685	128.982	121.788	89.5772	Q00325	SLC25A3	0.379636	1
P05141	SLC25A5	ADP/ATP translocase 2	1	1	1	2	3	59.0883	94.8972	69.2879	52.7469	78.3253	67.42	82.8655	79.976	45.5649	443.75	364.979	309.835	433.766	251.815	534.089	394.642	356.078	277.736	P05141	SLC25A5	49.3121	72.6124	56.021	42.5084	70.0196	49.16	74.2934	79.195	41.7124	443.75	311.541	284.732	314.123	265.622	604.852	352.291	357.003	291.34	P05141	SLC25A5	0.622667	0.916882
Q9BXS9	SLC26A6	Solute carrier family 26 member 6	1	0	2	0	2	197.299	394.634	142.4	284.385	282.073	237.892	279.259	231.919	149.319	0	0	0	0	0	0	0	0	0	Q9BXS9	SLC26A6	173.099	342.374	116.006	230.472	268.422	176.415	251.475	247.519	130.549	0	0	0	0	0	0	0	0	0	Q9BXS9	SLC26A6	0.505583	1
Q99808	SLC29A1	Equilibrative nucleoside transporter 1	1	1	40	43	83	14382.6	13513.8	12123.1	14263.7	9522.95	13144.7	11250.3	9361.93	10125.9	11841.9	11447.4	11355.6	12177.4	8830.17	8323.29	9272.25	9334.81	8437.56	Q99808	SLC29A1	12483.4	11367.1	9858.16	11543.9	8918.55	9707.53	10120.1	9810.89	8946.86	11841.9	9771.34	10435.5	8818.58	9314.33	9426.06	8277.21	9359.06	8850.85	Q99808	SLC29A1	1	0.910582
P11166	SLC2A1	Solute carrier family 2, facilitated glucose transporter member 1	1	1	355	207	562	68893.3	67789	69086.8	74525.1	66336	100960	72550.2	55341.1	71073.8	77997.2	89209.5	85209.8	91152.9	65629.9	59437.5	79278.1	69124.6	59509.6	P11166	SLC2A1	59701.4	56736.1	56172	60303.3	62001.2	74532.7	65255.4	57859.2	62894.7	77997.2	76148	78305.9	66010.7	69228.4	67312.5	70770.5	69304.2	62424.5	P11166	SLC2A1	0.801009	0.761224
Q8TDB8	SLC2A14	Solute carrier family 2, facilitated glucose transporter member 14	1	1	21	19	40	7626.83	6980.22	6682.93	7353.46	6248.02	6638.99	7045.15	5821.16	5827.95	8104.88	6168.3	6092.69	7927.67	4502.11	6064.06	5295.87	7228.08	5228.22	Q8TDB8	SLC2A14	6589.18	5810.44	5432.33	5949.37	5832.92	4897.86	6336.33	6076.89	5164.46	8104.88	5265.17	5599.05	5741.03	4748.96	6867.5	4727.55	7246.86	5484.31	Q8TDB8	SLC2A14	1	0.881815
P14672	SLC2A4	Solute carrier family 2, facilitated glucose transporter member 4	1	1	8	5	13	1249.17	1018.73	1323.85	1702.42	1438.49	2088.64	1580.62	1158.66	1493.75	1225.16	886.892	1488.08	1082.3	972.386	926.566	1212.86	1432.15	1077.87	P14672	SLC2A4	1071.33	827.332	1074.92	1375.72	1325.37	1537.84	1420.26	1196.57	1332.85	1225.16	757.039	1367.51	783.775	1025.7	1049.33	1082.7	1435.87	1130.67	P14672	SLC2A4	0.696648	0.537984
Q9Y6M5	SLC30A1	Zinc transporter 1	1	1	26	20	46	6483.27	10432.9	6454.8	8182.72	6013.3	7376.04	6884.08	5313.45	5258.97	6525.65	6562.56	8428.92	7629.54	7330.76	4425.22	5131.58	6764.2	6981.46	Q9Y6M5	SLC30A1	5594.39	8672.47	5246.25	6619.65	5602.6	5440.61	6190.75	5534.99	4664.85	6525.65	5601.71	7745.99	5525.13	7732.7	5011.53	4580.89	6781.78	7323.43	Q9Y6M5	SLC30A1	0.645075	1
O15431	SLC31A1	High affinity copper uptake protein 1	1	1	7	6	13	1699.82	1545.51	1462.97	1697.24	1281.59	1488.11	1119.74	1129.41	1128.11	2506.78	1993.81	1627.18	2361.79	1694.14	1740.76	1380.48	1876.12	1770.73	O15431	SLC31A1	1473.15	1300.87	1189.53	1373.76	1206.52	1099.05	1007.21	1183.63	996.956	2506.78	1701.89	1495.34	1710.35	1787.03	1971.4	1232.34	1880.99	1857.46	O15431	SLC31A1	1	0.883052
P08195	SLC3A2	4F2 cell-surface antigen heavy chain	1	1	16	11	27	2809.28	2426.69	2484.49	2542.05	2485.04	2527.14	2320.53	2176.42	1792.4	3374.19	3553.72	3153.07	3595.36	2680.29	2492.62	2496.74	2704.97	2686.33	P08195	SLC3A2	2416.79	2003.18	2018.38	2055.94	2312.92	1862.88	2086.27	2266.12	1593.22	3374.19	3033.41	2897.6	2603.67	2827.25	2822.87	2228.81	2712	2817.91	P08195	SLC3A2	1	0.828858
Q9NP59	SLC40A1	Solute carrier family 40 member 1	1	1	72	53	125	28515.4	31872	26592	32023.7	25087	30659.8	26370.6	24143.1	28668	29819.6	20315.6	20847.2	19516.2	16817.3	18419.4	21773	15996.5	17374.3	Q9NP59	SLC40A1	24565.3	26323	21604.1	25899.4	23329.1	22590.8	23709.5	25066.4	25469.8	29819.6	17341.1	19158.1	14133.2	17739.4	20859.8	19436.5	16038.1	18225.3	Q9NP59	SLC40A1	0.933225	1
O75387	SLC43A1	Large neutral amino acids transporter small subunit 3	1	1	22	7	29	7472.21	6215.44	7414.92	7516.18	6097.53	16286.1	7162.17	4119.71	6928.01	3172.1	1213.28	2032.48	1397.55	1808.83	2210.02	5002.62	4961.55	4061.12	O75387	SLC43A1	6469.56	5213.2	6028.33	6082.39	5709.09	12023.5	6442.22	4306.18	6130.62	3172.1	1035.64	1867.8	1012.07	1908.01	2502.83	4465.77	4974.44	4260.04	O75387	SLC43A1	0.538075	0.433583
Q8N370	SLC43A2	Large neutral amino acids transporter small subunit 4	1	1	32	13	45	11571.6	23260.7	9788.42	13189.7	15939.5	15720.9	12224.5	8493.05	13962.5	6613.39	8093.32	5126.29	6452.23	6080.97	3211.99	5243.24	3288.36	5454.42	Q8N370	SLC43A2	10011.6	19476	7957.61	10673.3	14911.5	11606.3	10995.6	8877.75	12354.2	6613.39	6908.35	4710.95	4672.55	6414.39	3637.55	4680.57	3296.9	5721.59	Q8N370	SLC43A2	0.514048	1
Q8NBI5	SLC43A3	Solute carrier family 43 member 3	1	1	29	14	43	13248.5	11363	11618	12073.7	9646.11	13545.4	11138	9153.52	8258.35	8520.89	4771.39	9753.17	7947.75	4733.36	4327.73	6040.38	6744.82	5955.02	Q8NBI5	SLC43A3	11481	9548.51	9447.59	9771.67	9043.28	10004.1	10019.6	9591.63	7296.75	8520.89	4072.79	8962.95	5755.57	4992.89	4901.12	5392.16	6762.35	6246.71	Q8NBI5	SLC43A3	1	0.831682
Q8WWI5	SLC44A1	Choline transporter-like protein 1	1	1	3	4	7	286.455	308.392	296.95	338.251	266.005	294.638	284.746	260.592	234.512	1764.66	1367.36	1935.03	2030.58	1556.39	1533.46	2158.75	1699.94	1747.22	Q8WWI5	SLC44A1	251.319	267.553	241.91	274.126	253.132	218.496	256.416	278.121	205.034	1764.66	1167.16	1778.25	1470.5	1641.73	1736.63	1927.09	1704.36	1832.8	Q8WWI5	SLC44A1	0.903633	0.962003
Q8IWA5	SLC44A2	Choline transporter-like protein 2	1	1	17	7	24	6278.12	5952.35	6311.38	7450.78	4456.87	7267.8	6854.96	4163.78	5012.19	1617.71	1321.92	1307.04	1815.81	1208.25	1226.76	1367.18	1468.69	1139.05	Q8IWA5	SLC44A2	5402.96	4917.66	5127.47	6025.48	4138.8	5356.24	6163.32	4317.8	4457.19	1617.71	1128.37	1201.14	1314.97	1274.5	1389.3	1220.46	1472.51	1194.84	Q8IWA5	SLC44A2	0.876632	0.797892
Q5BKX6	SLC45A4	Solute carrier family 45 member 4	1	1	1	1	2	36.4462	43.7791	26.2266	37.6654	35.8823	36.0686	33.6223	35.0218	39.5429	85.0223	91.8121	98.0311	105.324	74.1183	105.323	103.322	109.569	84.3864	Q5BKX6	SLC45A4	31.9758	37.9816	21.3655	30.5249	34.1458	26.7476	30.2771	37.3775	34.5723	85.0223	78.3695	90.0884	76.2731	78.1822	119.277	92.2341	109.854	88.5198	Q5BKX6	SLC45A4	0.841875	1
P02730	SLC4A1	Band 3 anion transport protein	1	1	927	620	1547	226088	230830	239832	232881	215183	276546	220580	185752	217954	184839	218479	205900	280168	181088	162580	218819	167829	170871	P02730	SLC4A1	196700	195725	195113	188551	202574	204480	198487	195697	191980	184839	186491	189218	202891	191017	184121	195337	168265	179241	P02730	SLC4A1	0.961954	0.957184
P04920	SLC4A2	Anion exchange protein 2	1	1	5	14	19	186.96	175.592	117.576	546.091	126.472	379.309	92.589	157.728	554.578	1573.56	7735.92	1291.57	6097.89	8113.22	4608.64	10486	3565.98	6055.67	P04920	SLC4A2	164.028	152.339	95.7832	442.564	120.351	281.286	83.3771	168.338	484.867	1573.56	6603.27	1186.92	4415.94	8558.06	5219.25	9360.71	3575.25	6352.29	P04920	SLC4A2	0.338295	0.314187
P48029	SLC6A8	Sodium- and chloride-dependent creatine transporter 1	1	0	2	0	2	94.769	146.892	111.236	100.853	88.3991	104.203	95.3762	67.5402	72.0457	0	0	0	0	0	0	0	0	0	P48029	SLC6A8	83.1448	127.44	90.6184	81.7335	84.121	77.2743	85.887	72.0833	62.9895	0	0	0	0	0	0	0	0	0	P48029	SLC6A8	0.652425	1
P30825	SLC7A1	High affinity cationic amino acid transporter 1	1	1	8	4	12	1413.86	1194.14	1103.29	1108.52	1384.9	1056.26	843.901	976.547	963.984	1562.94	1468.65	2594.07	1625.81	1155.24	1231.67	1109.83	1975.84	1557.79	P30825	SLC7A1	1225.73	1005.04	897.369	897.21	1299.08	779.973	759.21	1024.4	851.749	1562.94	1253.62	2383.89	1177.37	1218.58	1394.86	990.73	1980.97	1634.09	P30825	SLC7A1	0.943534	0.773652
Q92536	SLC7A6	Y+L amino acid transporter 2	1	1	3	1	4	214.683	170.52	202.201	201.397	191.167	216.404	188.151	163.466	136.212	375.534	453.435	388.23	421.265	290.749	259.297	229.283	275.612	298.896	Q92536	SLC7A6	188.35	147.939	164.723	163.217	181.915	160.48	169.431	174.462	119.09	375.534	387.046	356.775	305.07	306.691	293.652	204.678	276.328	313.537	Q92536	SLC7A6	1	0.785444
Q92581	SLC9A6	Sodium/hydrogen exchanger 6	1	1	1	4	5	64.199	39.9804	34.0106	42.4004	73.5759	48.3259	49.3521	28.8245	40.7311	1307.64	1094.29	1255.31	1466.83	758.324	1159.44	1373.03	1206.61	1108.63	Q92581	SLC9A6	56.3245	34.686	27.7067	34.3622	70.0152	35.8373	44.4419	30.7634	35.6111	1307.64	934.071	1153.6	1062.24	799.903	1313.06	1225.68	1209.75	1162.93	Q92581	SLC9A6	0.804461	0.495406
Q96T83	SLC9A7	Sodium/hydrogen exchanger 7	1	1	1	2	3	51.2635	39.128	30.3698	35.1199	61.5338	54.255	55.7522	24.9704	34.5199	338.481	147.628	224.432	196.942	77.0229	183.969	303.085	268.947	270.869	Q96T83	SLC9A7	44.9756	33.9464	24.7407	28.4619	58.5559	40.2341	50.2053	26.65	30.1807	338.481	126.013	206.248	142.621	81.246	208.343	270.56	269.646	284.137	Q96T83	SLC9A7	0.76808	0.579727
Q0VAQ4	SMAGP	Small cell adhesion glycoprotein	1	1	1	2	3	603.636	548.003	503.311	789.056	380.137	451.167	279.416	431.858	417.454	831.654	874.248	1221.68	1199.64	883.406	710.898	1589.22	725.004	1313.07	Q0VAQ4	SMAGP	529.595	475.433	410.022	639.468	361.74	334.574	251.616	460.907	364.979	831.654	746.246	1122.7	868.75	931.843	805.087	1418.67	726.888	1377.39	Q0VAQ4	SMAGP	0.828181	0.743482
B2RUZ4	SMIM1	Small integral membrane protein 1	1	1	1	6	7	164.639	171.36	104.824	178.121	121.549	150.28	107.479	79.1708	137.611	553.636	435.1	332.124	658.077	513.539	468.029	468.011	620.626	466.136	B2RUZ4	SMIM1	144.445	148.667	85.3948	144.353	115.667	111.444	96.7857	84.4962	120.313	553.636	371.395	305.215	476.563	541.696	530.039	417.787	622.239	488.968	B2RUZ4	SMIM1	0.971596	1
Q71RC9	SMIM5	Small integral membrane protein 5	1	1	2	1	3	461.592	412.192	419.56	451.491	275.266	583.846	521.505	291.84	387.423	384.892	244.2	268.82	228.853	281.731	236.77	257.761	255.035	283.677	Q71RC9	SMIM5	404.974	357.607	341.794	365.898	261.944	432.965	469.619	311.471	338.723	384.892	208.446	247.04	165.73	297.178	268.14	230.1	255.698	297.572	Q71RC9	SMIM5	0.862345	0.761483
Q92485	SMPDL3B	Acid sphingomyelinase-like phosphodiesterase 3b	1	1	1	2	3	45.241	46.839	34.2106	44.3031	31.871	57.5137	38.1889	39.5878	30.7986	826.562	602.337	226.005	255.943	204.367	592.276	390.377	329.951	439.481	Q92485	SMPDL3B	39.6918	40.6363	27.8696	35.9042	30.3286	42.6507	34.3894	42.2507	26.9272	826.562	514.146	207.694	185.348	215.572	670.748	348.484	330.808	461.008	Q92485	SMPDL3B	0.930625	0.95277
O00161	SNAP23	Synaptosomal-associated protein 23	0	1	0	2	2	0	0	0	0	0	0	0	0	0	299.066	350.005	306.215	300.585	247.819	236.361	251.572	273.023	304.108	O00161	SNAP23	0	0	0	0	0	0	0	0	0	299.066	298.759	281.405	217.676	261.407	267.677	224.575	273.732	319.004	O00161	SNAP23
P16150	SPN	Leukosialin	1	1	2	2	4	302.111	230.723	187.953	510.402	264.512	219.19	282.169	170.637	313.754	349.621	107.85	168.394	244.976	112.901	235.204	275.388	388.13	117.946	P16150	SPN	265.055	200.169	153.116	413.641	251.711	162.546	254.095	182.115	274.315	349.621	92.0593	154.75	177.406	119.091	266.367	245.835	389.138	123.723	P16150	SPN	0.640784	0.48392
Q8TCT8	SPPL2A	Signal peptide peptidase-like 2A	1	1	4	3	7	1879.89	1621.67	1183.51	1553.29	1337.29	950.939	1262.28	743.378	1123.82	1360.9	860.895	962.602	1824.87	1651.18	1144.63	1223.52	1660.82	1559.47	Q8TCT8	SPPL2A	1618.13	1342.28	961.292	1256.34	1241.2	700.488	1134.81	770.081	1000.05	1360.9	734.848	884.61	1321.53	1741.71	1296.28	1092.22	1665.14	1635.86	Q8TCT8	SPPL2A	1	0.829528
Q658P3	STEAP3	Metalloreductase STEAP3	1	1	2	1	3	369.285	197.508	219.508	129.893	184.903	315.912	147.941	84.4732	172.41	223.451	737.725	394.34	402.243	310.975	480.172	1161.33	801.284	260.044	Q658P3	STEAP3	323.989	171.353	178.822	105.268	175.955	234.272	133.222	90.1553	150.738	223.451	629.712	362.39	291.295	328.026	543.791	1036.7	803.366	272.782	Q658P3	STEAP3	1	0.528884
P27105	STOM	Erythrocyte band 7 integral membrane protein	1	1	75	63	138	18748.5	26446.1	19345	24926.5	19191.2	24057.4	21717.6	15557.1	23764.8	33484	24959.3	27637.8	25652.3	18626.6	19262.5	26847.8	18769.4	19088	P27105	STOM	16209	22095.5	15726.2	20168.5	17940.8	17753.3	19533.5	16257.7	21040.9	33484	21304.9	25398.5	18576.8	19647.9	21814.6	23966.7	18818.2	20023	P27105	STOM	0.733589	1
Q12846	STX4	Syntaxin-4	1	1	1	2	3	58.2269	65.8301	68.7988	73.1441	67.776	83.4071	80.8771	62.9866	68.5622	250.548	211.066	246.623	256.93	200.106	243.219	216.803	208.448	189.324	Q12846	STX4	51.0849	57.1125	56.0469	59.2776	64.496	61.8526	72.8304	67.2234	59.9438	250.548	180.163	226.641	186.062	211.078	275.444	193.537	208.99	198.598	Q12846	STX4	0.701422	0.784184
O15400	STX7	Syntaxin-7	1	1	4	4	8	307.518	369.103	227.487	385.884	187.316	279.512	497.515	200.852	233.957	304.052	378.064	493.28	462.964	267.313	479.618	479.16	444.309	357.449	O15400	STX7	269.798	320.224	185.322	312.729	178.251	207.279	448.016	214.362	204.548	304.052	322.71	453.313	335.267	281.97	543.164	427.739	445.463	374.958	O15400	STX7	0.602207	0.71476
Q8NHG7	SVIP	Small VCP/p97-interacting protein	1	1	1	2	3	222.178	197.383	207.253	219.052	191.776	243.036	217.744	147.894	204.596	240.719	209.194	245.675	248.933	193.577	201.159	266.872	218.381	229.969	Q8NHG7	SVIP	194.926	171.244	168.839	177.525	182.495	180.229	196.08	157.842	178.878	240.719	178.565	225.77	180.271	204.191	227.811	238.233	218.948	241.233	Q8NHG7	SVIP	0.994114	0.873339
Q16563	SYPL1	Synaptophysin-like protein 1	1	1	4	2	6	327.886	421.687	386.23	542.302	238.58	611.541	372.966	371.75	295.666	352.574	320.152	289.796	290.813	198.519	204.249	376.651	419.417	229.503	Q16563	SYPL1	286.353	362.371	314.476	439.293	226.238	452.896	335.736	394.487	259.272	352.574	273.277	266.316	210.6	209.404	231.31	336.231	420.507	240.745	Q16563	SYPL1	0.63227	0.800119
Q9UP52	TFR2	Transferrin receptor protein 2	1	1	1	1	2	78.5167	157.987	100.273	163.634	117.21	129.001	125.455	114.465	96.8715	175.939	2430.33	361.033	968.694	581.113	438.729	280.289	696.298	900.519	Q9UP52	TFR2	68.886	137.065	81.6874	132.613	111.538	95.6639	112.973	122.164	84.6946	175.939	2074.5	331.781	701.505	612.975	496.857	250.21	698.107	944.628	Q9UP52	TFR2	0.502577	1
P02786	TFRC	Transferrin receptor protein 1	1	1	4	21	25	273.545	286.181	267.058	264.356	235.06	268.294	211.594	233.69	191.526	3106.53	18285.7	4010.56	8790.27	6113.63	4521.35	3060.64	6696.72	8428.89	P02786	TFRC	238.655	244.944	217.383	214.09	221.511	198.589	190.442	246.869	167.983	3106.53	15608.4	3685.62	6365.7	6448.84	5120.39	2732.19	6714.12	8841.76	P02786	TFRC	0.966727	0.992204
Q99805	TM9SF2	Transmembrane 9 superfamily member 2	1	1	12	7	19	2830.18	3172.9	3354.94	1643.44	1327.7	1110.97	2266.89	904.5	1492.03	1884.38	1147.83	1356.06	1069.02	1867.61	1934.97	1400.89	4083.39	2415.97	Q99805	TM9SF2	2457.81	2683.18	2728.92	1330.53	1248.13	821.624	2039.68	952.74	1315.35	1884.38	979.772	1246.19	774.158	1970.01	2191.34	1250.56	4094	2534.31	Q99805	TM9SF2	0.900653	0.983242
Q9HD45	TM9SF3	Transmembrane 9 superfamily member 3	1	1	1	2	3	200.682	122.082	158.553	194.539	93.1005	173.621	89.8304	64.087	150.006	1427.4	1416.83	1332.34	1499.6	1052.21	1018.46	1055.79	1431.18	1165.61	Q9HD45	TM9SF3	176.067	105.915	129.165	157.659	88.5949	128.753	80.893	68.3978	131.15	1427.4	1209.39	1224.39	1085.97	1109.9	1153.4	942.489	1434.9	1222.7	Q9HD45	TM9SF3	1	0.601563
Q969X1	TMBIM1	Protein lifeguard 3	1	1	9	7	16	1161.22	1873.2	837.419	1045.68	1137	1242.64	1120.92	992.847	889.597	1915	1401.97	1439.48	1980.55	1271.94	1820.79	1206.78	1866.59	1531.06	Q969X1	TMBIM1	1001.42	1560.74	680.353	845.839	1058.12	916.506	1007.9	1033.32	791.366	1915	1196.7	1322.85	1434.27	1341.68	2062.03	1077.28	1871.44	1606.05	Q969X1	TMBIM1	0.64163	1
Q7Z403	TMC6	Transmembrane channel-like protein 6	1	1	8	7	15	1106.25	1378.45	987.148	1305.58	1064.77	1433.99	1320.02	1014.56	1011.44	1738.06	1166.85	1390.5	1528.28	1116.62	1307.99	1406.15	1617.44	1260.17	Q7Z403	TMC6	970.559	1195.91	804.18	1058.07	1013.24	1063.41	1188.69	1082.8	884.301	1738.06	996.007	1277.84	1106.74	1177.84	1481.29	1255.25	1621.64	1321.9	Q7Z403	TMC6	0.811567	1
Q8IU68	TMC8	Transmembrane channel-like protein 8	1	1	16	11	27	2717.57	2832.25	2675	2965.75	2594.25	3437.79	3329.93	2081.52	2121.77	4809.68	3009.88	4134.47	4250.87	3221.05	3463.51	3486.85	4229.71	3359.77	Q8IU68	TMC8	2375.21	2423.22	2177.84	2402.51	2456.08	2546.22	2997.72	2208.7	1861.7	4809.68	2569.19	3799.49	3078.38	3397.66	3922.4	3112.66	4240.7	3524.34	Q8IU68	TMC8	0.792337	0.808354
Q7Z7N9	TMEM179B	Transmembrane protein 179B	1	1	1	1	2	20.2091	36.8045	13.5047	44.1549	32.0555	33.3254	19.6011	16.9033	28.2968	122.565	119.585	113.324	145.082	113.19	124.947	171.502	130.778	95.9777	Q7Z7N9	TMEM179B	17.7303	31.9306	11.0016	35.7841	30.5042	24.7133	17.6509	18.0403	24.7399	122.565	102.076	104.142	105.065	119.396	141.502	153.097	131.118	100.679	Q7Z7N9	TMEM179B	0.49548	0.892313
Q9UHN6	TMEM2	Transmembrane protein 2	1	1	1	4	5	100.959	72.9719	67.4115	63.4477	53.1562	68.5846	59.6004	82.3059	71.9936	2240.33	644.926	799.965	808.424	925.588	864.57	677.125	834.389	881.584	Q9UHN6	TMEM2	88.5756	63.3085	54.9167	51.4194	50.5837	50.8606	53.6706	87.8422	62.9439	2240.33	550.5	735.15	585.441	976.338	979.119	604.46	836.557	924.766	Q9UHN6	TMEM2	1	0.71474
Q96Q45	TMEM237	Transmembrane protein 237	1	1	9	5	14	1073.99	1024.72	1123.15	1128.95	1165.96	1132.55	1083.51	1025.36	982.834	2254.44	2117.52	2225.39	2071.97	1469.18	1243.27	2046.49	1100.37	1368.38	Q96Q45	TMEM237	934.466	869.915	913.951	914.187	1098.22	837.74	975.054	1082.3	864.886	2254.44	1807.49	2045.08	1500.47	1549.73	1407.99	1826.87	1103.23	1435.41	Q96Q45	TMEM237	0.850888	0.79211
Q9NV96	TMEM30A	Cell cycle control protein 50A	1	1	17	9	26	3890.82	3748.75	3517.14	4367.43	3966.54	4739.45	4111.38	3080.84	3725.81	3198.27	2948.34	3181.87	3675.5	2537.11	2405.8	3138.43	2682.01	2378.32	Q9NV96	TMEM30A	3369.89	3139.82	2859.87	3534.46	3713.06	3498.84	3697.78	3217.08	3301.98	3198.27	2516.66	2924.07	2661.71	2676.22	2724.55	2801.63	2688.98	2494.82	Q9NV96	TMEM30A	0.907577	0.845615
Q96MV1	TMEM56	Transmembrane protein 56	1	1	1	4	5	547.033	621.571	593.866	517.783	592.19	657.676	495.227	466.297	512.631	797.733	791.097	872.716	1043.53	717.301	732.786	844.626	799.788	712.644	Q96MV1	TMEM56	456.526	475.607	480.156	417.278	529.394	479.552	443.998	461.743	469.288	797.733	675.269	802.007	755.699	756.63	829.875	753.986	801.866	747.551	Q96MV1	TMEM56	0.862356	0.8984
Q5T3F8	TMEM63B	Transmembrane protein 63B	1	1	24	15	39	4336.91	5248.77	4944.34	4600.26	5317.51	6121.82	5351.66	2919.25	5065.21	5816.39	6364.01	6132.77	5927.91	4188.26	4498.9	6137.01	5460.21	4573.79	Q5T3F8	TMEM63B	3760.98	4424.55	4020.92	3723.54	4993.39	4522.24	4814.54	3060.31	4475.73	5816.39	5432.23	5635.88	4292.85	4417.9	5094.97	5478.42	5474.4	4797.82	Q5T3F8	TMEM63B	0.753192	0.886081
Q9P0T7	TMEM9	Transmembrane protein 9	1	1	2	3	5	378.41	295.986	295.259	487.515	221.704	305.892	259.318	128.466	215.626	671.928	840.847	1100.69	670.571	1324.16	454.605	634.865	731.484	604.049	Q9P0T7	TMEM9	331.995	256.79	240.533	395.093	210.975	226.842	233.518	137.107	188.522	671.928	717.735	1011.51	485.611	1396.76	514.837	566.735	733.385	633.637	Q9P0T7	TMEM9	0.840296	0.649948
Q12767	TMEM94	Uncharacterized protein KIAA0195	1	1	6	3	9	542.398	629.548	492.555	655.453	510.989	728.572	571.745	551.8	401.287	866.931	731.548	864.35	983.862	751.297	662.22	716.858	682.85	573.069	Q12767	TMEM94	475.868	546.179	401.26	531.193	486.26	540.291	514.861	588.917	350.845	866.931	624.439	794.319	712.489	792.49	749.959	639.929	684.624	601.139	Q12767	TMEM94	0.80804	0.92743
Q9NQ34	TMEM9B	Transmembrane protein 9B	1	1	1	3	4	179.283	136.88	134.909	211.04	117.014	144.178	121.659	74.9071	118.326	628.494	805.897	889.835	551.08	1013.14	453.922	713.628	683.403	660.51	Q9NQ34	TMEM9B	157.292	118.754	109.904	171.031	111.351	106.919	109.555	79.9457	103.452	628.494	687.902	817.739	399.079	1068.69	514.063	637.046	685.179	692.863	Q9NQ34	TMEM9B	0.91967	0.694337
Q92956	TNFRSF14	Tumor necrosis factor receptor superfamily member 14	1	1	3	2	5	227.546	344.551	231.056	346.005	273.357	313.893	293.928	200.141	266.813	497.472	657.393	513.511	686.692	452.011	426.408	620.639	860.342	541.711	Q92956	TNFRSF14	199.636	298.923	188.23	280.41	260.128	232.775	264.684	213.603	233.274	497.472	561.142	471.905	497.286	476.795	482.904	554.036	862.577	568.245	Q92956	TNFRSF14	0.667849	1
Q9Y5S1	TRPV2	Transient receptor potential cation channel subfamily V member 2	1	1	4	2	6	329.134	404.659	305.737	477.865	401.134	333.721	268.556	305.551	267.44	683.892	375.67	441.369	428.359	321.323	351.219	449.706	299.439	360.281	Q9Y5S1	TRPV2	288.763	351.072	249.068	387.272	381.721	247.479	241.837	326.104	233.822	683.892	320.667	405.608	310.207	338.941	397.753	401.446	300.217	377.928	Q9Y5S1	TRPV2	0.745633	0.906524
Q96ET8	TVP23C	Golgi apparatus membrane protein TVP23 homolog C	0	1	0	2	2	0	0	0	0	0	0	0	0	0	231.566	226.467	146.518	205.623	138.115	173.306	180.352	255.296	138	Q96ET8	TVP23C	0	0	0	0	0	0	0	0	0	231.566	193.309	134.647	148.907	145.688	196.268	160.998	255.959	144.76	Q96ET8	TVP23C
Q9GZZ9	UBA5	Ubiquitin-like modifier-activating enzyme 5	0	1	0	3	3	0	0	0	0	0	0	0	0	0	663.428	624.745	790.516	1001.03	821.065	572.997	867.148	577.198	573.559	Q9GZZ9	UBA5	0	0	0	0	0	0	0	0	0	663.428	533.274	726.467	724.921	866.084	648.915	774.091	578.698	601.653	Q9GZZ9	UBA5
Q5T4S7	UBR4	E3 ubiquitin-protein ligase UBR4	1	1	75	58	133	10340.3	14763.4	12264.1	13693.4	15703	16011.8	13011	11508.9	11771.2	14276.6	13678.9	14511	14857.5	10885.3	12128.8	9996.84	17219	12138.8	Q5T4S7	UBR4	9027.01	12655.2	9984.4	11091.7	14871.4	11856.1	11711.9	12203.3	10337.6	14276.6	11676.1	13335.3	10759.4	11482.1	13735.8	8924.04	17263.7	12733.4	Q5T4S7	UBR4	0.607004	0.850978
P63027	VAMP2	Vesicle-associated membrane protein 2	0	1	0	4	4	0	0	0	0	0	0	0	0	0	1290.81	1500.93	1788.92	1231.02	948.545	1102.12	845.664	1005.99	1104.12	P63027	VAMP2	0	0	0	0	0	0	0	0	0	1290.81	1281.17	1643.98	891.475	1000.55	1248.14	754.913	1008.6	1158.2	P63027	VAMP2
P55808	XG	Glycoprotein Xg	1	1	2	1	3	643.79	66.8474	27.9047	390.61	787.573	2620.25	1017.87	2956.09	1412.49	1478.28	38.5432	41.9229	59.1023	2198.16	1454.78	688.523	73.4098	846.611	P55808	XG	552.067	56.0138	22.683	315.657	719.549	1926.4	914.679	2993.25	1259.35	1478.28	32.8999	38.5262	42.8004	2318.68	1647.53	614.635	73.6005	888.08	P55808	XG	0.184438	0.0187134
P51811	XK	Membrane transport protein XK	1	1	27	25	52	8044.38	8151.51	7976.1	8994.7	6658.94	9474.7	6837.84	6183.78	8349.41	11137.7	11941.5	11188.4	14494	8673.12	8225.17	10709.3	11573.1	11075.1	P51811	XK	6957.31	6809.65	6484	7277.75	6220.49	6992.5	6149.97	6456.91	7395.57	11137.7	10193.1	10281.9	10496.2	9148.66	9314.94	9560.04	11603.2	11617.6	P51811	XK	0.94074	0.920774
Q9UIJ5	ZDHHC2	Palmitoyltransferase ZDHHC2	1	1	4	5	9	1403.74	2017.6	1539.35	1659.02	1762.33	2031.46	2564.96	1469.01	2081.61	1517.6	1341.4	1822.15	1485.36	1168.93	1578.9	2498.65	1723.85	2500.22	Q9UIJ5	ZDHHC2	1215.42	1694.04	1251.43	1342.37	1649.75	1500.54	2307.57	1538.04	1840.9	1517.6	1145	1674.52	1075.66	1233.02	1788.09	2230.51	1728.33	2622.69	Q9UIJ5	ZDHHC2	0.526711	0.734122
Q5W0Z9	ZDHHC20	Probable palmitoyltransferase ZDHHC20	1	1	6	7	13	667.3	722.619	628.309	806.66	750.834	822.036	1088.95	622.424	1006.54	1464.39	1122.69	1363.24	1145.59	1013.62	1262.98	1667.85	1428.8	1860.14	Q5W0Z9	ZDHHC20	585.45	626.925	511.852	653.735	714.497	609.601	980.608	664.291	880.016	1464.39	958.313	1252.79	829.608	1069.2	1430.32	1488.87	1432.51	1951.25	Q5W0Z9	ZDHHC20	0.597028	0.639323
Q9NYG2	ZDHHC3	Palmitoyltransferase ZDHHC3	1	1	6	3	9	1729.91	2559.93	1830.41	1909.55	1625.17	1963.55	1738.81	1503.81	1641.99	2303.27	2222.4	1798.7	2770.05	1774.52	2024.42	2075.49	1960.81	1958.47	Q9NYG2	ZDHHC3	1501.49	2163.73	1489	1545.73	1525.5	1450.74	1564.48	1580	1450.12	2303.27	1897.01	1652.97	2006	1871.82	2292.64	1852.76	1965.9	2054.4	Q9NYG2	ZDHHC3	0.693933	1
Q9C0B5	ZDHHC5	Palmitoyltransferase ZDHHC5	1	1	3	2	5	158.434	180.822	163.109	209.497	168.298	194.686	179.332	152.534	177.44	193.632	202.666	170.146	220.587	144.603	164.196	197.084	217.008	185.686	Q9C0B5	ZDHHC5	139.001	156.876	132.877	169.781	160.153	144.374	161.49	162.794	155.136	193.632	172.993	156.36	159.744	152.532	185.951	175.934	217.572	194.781	Q9C0B5	ZDHHC5	0.818707	0.923993
[truncated: 25 more columns]

## Sheet: Data S2B
Uniprot	Name	Protein name	Found in UK sample	Found in Senegal sample	UK Peptides	Senegal peptides	Total Peptides	Unaltered UK Donor 1	Unaltered UK Donor 2	Unaltered UK Donor 3	Unaltered UK Donor 4	Unaltered UK Donor 5	Unaltered UK Donor 6	Unaltered UK Donor 7	Unaltered UK Donor 8	Unaltered UK Donor 9	Unaltered Senegal Donor 1	Unaltered Senegal Donor 2	Unaltered Senegal Donor 3	Unaltered Senegal Donor 4	Unaltered Senegal Donor 5	Unaltered Senegal Donor 6	Unaltered Senegal Donor 7	Unaltered Senegal Donor 8	Unaltered Senegal Donor 9	Uniprot	Name	Top 3 normalised UK Donor 1	Top 3 normalised UK Donor 2	Top 3 normalised UK Donor 3	Top 3 normalised UK Donor 4	Top 3 normalised UK Donor 5	Top 3 normalised UK Donor 6	Top 3 normalised UK Donor 7	Top 3 normalised UK Donor 8	Top 3 normalised UK Donor 9	Top 3 normalised Senegal Donor 1	Top 3 normalised Senegal Donor 2	Top 3 normalised Senegal Donor 3	Top 3 normalised Senegal Donor 4	Top 3 normalised Senegal Donor 5	Top 3 normalised Senegal Donor 6	Top 3 normalised Senegal Donor 7	Top 3 normalised Senegal Donor 8	Top 3 normalised Senegal Donor 9	Uniprot	Name	Normalised UK Donor 1	Normalised UK Donor 2
Q5T0T0	MARCH8	E3 ubiquitin-protein ligase MARCH8	1	1	10	6	16	1951.86	3026.82	1833.26	2495.08	1902.15	2777.48	2230.17	1619.63	1680.9	1279.71	1786.31	748.204	1265.86	775.085	1271.99	1045.02	1451.41	1103.81	Q5T0T0	MARCH8	1707.74	2608.35	1492.85	2021.49	1803.94	2057.92	2007.8	1721.22	1473.05	1279.71	1524.77	687.583	916.705	817.583	1440.52	932.875	1455.18	1157.88	Q5T0T0	MARCH8	0.654721	1
Q8IZY2	ABCA7	ATP-binding cassette sub-family A member 7	1	1	57	28	85	10804.7	16962.7	14691.1	11994.1	8987.83	9736.24	11702.7	7056.37	10086.8	9385.9	7881.86	6922.01	6210.58	3993.85	5862.55	10007.1	8529.36	3459.07	Q8IZY2	ABCA7	9405.98	14455.3	11958.1	9712.19	8466.86	7200.41	10532	7440.81	8880.34	9385.9	6727.85	6361.17	4497.55	4212.83	6639.29	8933.2	8551.52	3628.5	Q8IZY2	ABCA7	0.650694	1
Q9NP58	ABCB6	ATP-binding cassette sub-family B member 6, mitochondrial	1	1	58	52	110	13160.9	15935.8	12225	11883	9115.4	15702.7	13307.5	9311.97	7664.95	14661.3	11363.1	13015.1	19238	14540.2	13214.8	17131.4	13656.1	8225.61	Q9NP58	ABCB6	11373.3	13293.6	9935.74	9614.22	8508.6	11585.2	11968.3	9708.17	6795.15	14661.3	9699.38	11960.6	13931.7	15337.4	14965.7	15293	13691.6	8628.52	Q9NP58	ABCB6	0.855543	1
P33527	ABCC1	Multidrug resistance-associated protein 1	1	1	86	65	151	17505.2	14919.7	20416.1	20562.7	20222.7	24309.8	18170.6	16892.7	16667.6	30209.9	24233.3	22850.1	30165.9	20548.2	17928.9	23711.1	19907.2	19469	P33527	ABCC1	15184.7	12576.9	16605.1	16644	18972.5	17961.5	16347.4	17726.5	14718.2	30209.9	20685.2	20998.7	21845.4	21674.9	20304.3	21166.6	19958.9	20422.6	P33527	ABCC1	0.800351	0.662901
O15439	ABCC4	Multidrug resistance-associated protein 4	1	1	121	92	213	32023.8	33068.2	31025.8	34765.7	37155.1	36783.5	29548.3	36398.1	32169.2	38867.7	39892.1	39237.2	38669.2	34261.6	29116.6	42256	31705.1	35704.1	O15439	ABCC4	27753.2	27801.9	25229.2	28137.4	34815.3	27163.8	26580.3	38148.6	28440.9	38867.7	34051.3	36058.1	28003.3	36140.2	32974.3	37721.3	31787.5	37453	O15439	ABCC4	0.727501	0.728779
O15440	ABCC5	Multidrug resistance-associated protein 5	1	1	26	11	37	3733.77	3798.38	4123.75	3651.11	4153.78	4339.22	3988.43	3166.78	3227.85	3527.32	2771.72	2813.66	2643.6	1940.25	2078.32	3947.57	3859.44	2076.71	O15440	ABCC5	3240.86	3205.54	3355.09	2955.31	3902.41	3204.08	3588.37	3324.33	2854.15	3527.32	2365.9	2585.69	1914.43	2046.63	2353.68	3523.94	3869.47	2178.43	O15440	ABCC5	0.830477	0.821424
Q9UNQ0	ABCG2	ATP-binding cassette sub-family G member 2	1	1	25	14	39	4488.97	8097.59	7145.22	6974.34	4947.99	6375.34	5601.67	4845.95	5775.29	8208.6	10057.7	9434.63	10143.6	8058.79	7409.88	7125.43	6262.41	7258.26	Q9UNQ0	ABCG2	3863.48	6673.13	5802.35	5640.09	4595.05	4697.61	5035.85	5025.43	5141.43	8208.6	8585.11	8670.22	7345.75	8500.65	8391.63	6360.77	6278.68	7613.79	Q9UNQ0	ABCG2	0.57896	1
O00763	ACACB	Acetyl-CoA carboxylase 2	1	1	1	2	3	208.275	256.77	210.53	285.272	221.337	321.049	263.522	226.942	268.416	227.088	185.745	229.266	248.925	155.276	216.785	186.16	285.282	204.662	O00763	ACACB	182.728	222.767	171.508	231.191	210.625	238.082	237.304	242.207	234.676	227.088	158.549	210.69	180.265	163.79	245.507	166.182	286.023	214.687	O00763	ACACB	0.75443	0.919737
P22303	ACHE	Acetylcholinesterase	1	1	96	68	164	19086.6	27961.2	22194	22607	20422.6	26652.7	20880.5	13645.4	20034.5	20550.5	20631.3	20763.6	21124.4	15391.2	18000.8	17080.3	15599.2	14676.7	P22303	ACHE	16533.6	23493.1	18047	18296.2	19127.5	19683.5	18783.5	14292.9	17712.4	20550.5	17610.6	19081.3	15297.8	16235.1	20385.8	15247.3	15639.7	15395.6	P22303	ACHE	0.703763	1
O60488	ACSL4	Long-chain-fatty-acid--CoA ligase 4	1	1	3	6	9	254.809	234.014	219.635	249.217	183.318	285.059	215.003	162.363	194.685	2010.59	1745.35	2044.62	2455.69	1861.73	1690.5	2015.5	1967.26	1691.89	O60488	ACSL4	223.555	203.024	178.926	201.971	174.446	211.393	193.612	173.284	170.213	2010.59	1489.81	1878.96	1778.35	1963.81	1914.48	1799.21	1972.37	1774.76	O60488	ACSL4	1	0.908165
Q13443	ADAM9	Disintegrin and metalloproteinase domain-containing protein 9	1	1	2	3	5	275.746	288.945	273.869	358.996	196.339	212.598	196.749	244.726	230.794	999.956	1141.03	825.493	1137.53	1061.6	692.053	880.163	988.531	861.359	Q13443	ADAM9	241.923	250.681	223.107	290.938	186.837	157.657	177.174	261.187	201.783	999.956	973.967	758.61	823.771	1119.81	783.745	785.709	991.1	903.55	Q13443	ADAM9	0.831529	0.86163
Q15109	AGER	Advanced glycosylation end product-specific receptor	1	1	3	1	4	334.917	571.493	366.087	340.313	376.21	536.017	511.882	239.585	409.307	68.2595	77.049	67.1712	76.6106	65.3532	66.3672	84.7117	80.4614	79.6739	Q15109	AGER	292.303	489.023	298.004	275.63	355.775	396.814	460.805	253.573	359.431	68.2595	65.768	61.7289	55.4795	68.9365	75.1603	75.621	80.6705	83.5765	Q15109	AGER	0.597729	1
Q9HCJ1	ANKH	Progressive ankylosis protein homolog	1	1	1	3	4	49.8112	59.8804	48.8059	72.1657	42.1475	54.0273	54.8199	37.9063	56.008	1147.88	823.091	1357.71	949.627	767.993	795.642	1061.42	943.416	920.571	Q9HCJ1	ANKH	43.7014	51.9507	39.7597	58.4847	40.1078	40.0653	49.3657	40.4561	48.9677	1147.88	702.579	1247.71	687.697	810.102	901.058	947.515	945.867	965.663	Q9HCJ1	ANKH	0.747229	0.888279
Q4KMQ2	ANO6	Anoctamin-6	1	1	8	2	10	1513.18	1475.97	1339.17	1419.6	1549.33	1544.51	1460.47	1144.65	1129.53	454.925	299.911	463.264	341.723	263.902	332.162	368.208	379.116	279.531	Q4KMQ2	ANO6	1323.66	1272.09	1090.55	1150.11	1466.5	1144.38	1314.91	1216.82	991.045	454.925	256	425.729	247.467	278.372	376.171	328.694	380.101	293.223	Q4KMQ2	ANO6	0.902593	0.867427
Q96BI3	APH1A	Gamma-secretase subunit APH-1A	1	1	1	2	3	51.9624	40.2079	38.174	57.4422	30.4657	49.1395	49.1157	24.6771	33.9506	484.284	441.082	475.147	557.673	389.274	385.641	537.839	483.895	433.027	Q96BI3	APH1A	45.5888	34.8833	31.0984	46.5524	28.9913	36.4406	44.2291	26.337	29.683	484.284	376.501	436.65	403.853	410.618	436.735	480.121	485.152	454.238	Q96BI3	APH1A	0.9793	0.749334
O14791	APOL1	Apolipoprotein L1	1	1	1	1	2	49.8486	68.8385	46.363	99.4169	49.8081	59.2874	83.6076	45.3017	65.3321	233.549	261.456	304.782	264.16	284.192	231.454	206.743	162.099	188.627	O14791	APOL1	43.7343	59.7225	37.7696	80.5696	47.3976	43.966	75.2893	48.3489	57.1198	233.549	223.175	280.088	191.298	299.774	262.12	184.557	162.52	197.866	O14791	APOL1	0.542813	0.741253
P29972	AQP1	Aquaporin-1	1	1	18	15	33	5550.02	4582.28	4819.63	4148.94	4299.93	6891.45	5607.85	4617.19	4455.64	6310.15	5642.42	6162.33	5518.52	4289.17	3505.18	4062.09	3296.5	3379.24	P29972	AQP1	4771.59	3726.72	3913.74	3353.71	3971.16	5073.49	5040.11	4764.51	3970.73	6310.15	4816.29	5663.05	3996.38	4524.34	3969.59	3626.17	3305.07	3544.76	P29972	AQP1	0.940495	0.734548
Q92482	AQP3	Aquaporin-3	1	1	5	4	9	2223.07	2136.08	2106.13	2635.93	1710.01	2310.79	1714.94	1861.78	1615.05	3038.42	1841.76	2711.16	2708.23	1731.69	1708.3	1897.24	1770.5	1560.56	Q92482	AQP3	1914.83	1775.73	1711.5	2132.24	1597.19	1703.8	1542.04	1938.32	1434.51	3038.42	1572.1	2491.5	1961.23	1826.64	1934.64	1693.64	1775.1	1637	Q92482	AQP3	0.898038	0.832801
Q93070	ART4	Ecto-ADP-ribosyltransferase 4	1	1	29	23	52	6939.79	9388.02	11125.8	11538.6	5663.75	12453.2	8258.56	6912.19	9572.61	12942.4	13726.4	13032	13235.5	7632.83	9918.39	11322.8	11692.7	9486.65	Q93070	ART4	5952.03	7712.97	9034.82	9330.96	5245.26	9167.08	7424.12	7138.22	8516.51	12942.4	11716.7	11976.1	9584.83	8051.34	11232.5	10107.7	11723.1	9951.33	Q93070	ART4	0.637879	0.8266
Q6DD88	ATL3	Atlastin-3	1	1	2	3	5	175.943	252.605	174.955	228.178	169.728	194.109	180.632	129.697	164.793	616.439	586.249	662.634	784.971	512.756	631.961	704.312	644.815	581.238	Q6DD88	ATL3	154.362	219.154	142.527	184.92	161.514	143.946	162.66	138.421	144.078	616.439	500.414	608.946	568.457	540.87	715.691	628.73	646.49	609.708	Q6DD88	ATL3	0.704356	1
Q8NB49	ATP11C	Probable phospholipid-transporting ATPase IG	1	1	11	10	21	1267.29	1329.25	1232.32	1507.41	1324.98	1530.69	1315.19	1110.5	1270.97	3355.06	2992.75	3068.95	3536.61	2435.94	2433.94	3414.73	2803.2	2464.4	Q8NB49	ATP11C	1111.85	1153.22	1003.91	1221.64	1260.86	1135.12	1184.34	1185.2	1111.21	3355.06	2554.57	2820.3	2561.13	2569.5	2756.42	3048.28	2810.48	2585.11	Q8NB49	ATP11C	0.881818	0.914634
P05023	ATP1A1	Sodium/potassium-transporting ATPase subunit alpha-1	1	1	27	20	47	4127.95	4382.51	3356.78	3830.19	4019.57	3398.53	3502	2922.8	3352.77	4765.99	4521.78	5101.36	5915.11	5425.07	5409.12	4999.68	4590.76	4935.53	P05023	ATP1A1	3598.15	3742.62	2731.95	3101.84	3794.1	2514.4	3151.84	3086.94	2948.65	4765.99	3859.73	4688.04	4283.58	5722.52	6125.79	4463.14	4602.69	5177.28	P05023	ATP1A1	0.948355	0.986431
P05026	ATP1B1	Sodium/potassium-transporting ATPase subunit beta-1	1	1	9	3	12	1646.49	1685.35	1593.88	972.719	990.125	1183.27	1114.74	1301	746.031	837.742	536.11	456.758	597.391	687.169	899.436	1198.23	823.403	732.139	P05026	ATP1B1	1425.54	1413.4	1295.95	787.36	928.108	874.031	1002.77	1363.21	658.646	837.742	457.616	419.751	432.616	724.846	1018.6	1069.64	825.542	768.001	P05026	ATP1B1	1	0.991484
P14415	ATP1B2	Sodium/potassium-transporting ATPase subunit beta-2	1	1	12	7	19	2812.42	3192.9	2181.66	3080.42	3576.66	2661.02	2831.08	2011.13	2919.23	1965.06	2197.47	2549.01	2564.31	2376.88	2120.62	1823.07	1789.66	1932.8	P14415	ATP1B2	2436.84	2680.38	1774.22	2493.13	3353.93	1965.01	2546.9	2109.79	2579.69	1965.06	1875.73	2342.48	1857.01	2507.2	2401.59	1627.43	1794.31	2027.47	P14415	ATP1B2	0.726563	0.799176
P54709	ATP1B3	Sodium/potassium-transporting ATPase subunit beta-3	1	1	6	4	10	1440.05	1105.12	859.672	1179.65	1095.28	1195.34	956.102	637.191	792.747	1338.86	976.023	1136.53	1450.27	933.379	849.785	936.212	855.44	881.626	P54709	ATP1B3	1246.37	927.448	698.977	954.605	1024.86	882.656	859.983	665.909	701.69	1338.86	833.12	1044.45	1050.25	984.556	962.375	835.743	857.663	924.81	P54709	ATP1B3	1	0.744117
P20020	ATP2B1	Plasma membrane calcium-transporting ATPase 1	1	1	35	28	63	6839.51	7192.37	5961.84	7811.7	6419.06	8125.56	7527.64	5698.45	5658.23	11354.4	10800	13012.9	13437.4	7302.11	9269.79	10541.3	10176.7	8310.26	P20020	ATP2B1	5910.78	6006.23	4847.09	6320.62	6002.36	5996.12	6770.47	5953.61	5012.1	11354.4	9218.73	11958.6	9731.04	7702.48	10498	9410.07	10203.1	8717.32	P20020	ATP2B1	0.873024	0.887122
P23634	ATP2B4	Plasma membrane calcium-transporting ATPase 4	1	1	37	30	67	9454.88	10303.6	8538.6	10937.6	9145.33	12144.7	11002.2	8196.32	7672.39	11999.1	11059.3	15659.2	14394.5	6126.08	10454.5	10533.9	11820.8	8648.96	P23634	ATP2B4	8234.6	8771.44	6949.04	8857.2	8629.28	8984.79	9901.92	8658.1	6751.82	11999.1	9440.06	14390.5	10424.1	6461.97	11839.6	9403.47	11851.5	9072.61	P23634	ATP2B4	0.831617	0.885833
Q15904	ATP6AP1	V-type proton ATPase subunit S1	1	1	4	2	6	954.649	1342.97	1045.45	1045.17	1217.56	1282.5	1255.32	593.392	1129.72	246.993	299.581	426.463	371.274	303.285	514.95	309.251	372.231	463.078	Q15904	ATP6AP1	837.553	1165.13	851.675	847.029	1158.64	951.07	1130.43	633.307	987.713	246.993	255.718	391.91	268.868	319.914	583.177	276.064	373.198	485.761	Q15904	ATP6AP1	0.718852	1
Q93050	ATP6V0A1	V-type proton ATPase 116 kDa subunit a isoform 1	1	1	3	6	9	322.212	587.652	271.121	380.211	486.78	351.106	393.135	227.853	311.818	2481.17	3023.81	3055.95	2850.8	2237.51	2066.23	2323.5	2169.72	2277.84	Q93050	ATP6V0A1	281.833	506.326	220.74	308.031	461.062	259.973	353.913	241.89	273.423	2481.17	2581.08	2808.35	2064.48	2360.19	2339.99	2074.16	2175.36	2389.41	Q93050	ATP6V0A1	0.556624	1
Q04656	ATP7A	Copper-transporting ATPase 1	1	1	47	40	87	13175.5	16668.9	14581.9	16889.2	17220.3	20289.2	14541.8	12421.2	12196.4	13811.9	14822.6	13934.9	13920.9	10932.3	9740.56	11318	12648.1	9730.4	Q04656	ATP7A	11429.7	14044.8	11858.9	13670.4	16155.4	14989.6	13082.5	13027	10773.3	13811.9	12652.4	12805.9	10081.2	11531.7	11031.1	10103.4	12681	10207	Q04656	ATP7A	0.707485	0.869359
Q9Y5Z0	BACE2	Beta-secretase 2	1	1	1	2	3	128.86	138.997	99.2729	171.726	116.139	99.936	82.5561	67.7411	59.4824	290.384	213.671	363.007	503.683	242.828	276.157	287.887	222.353	220.209	Q9Y5Z0	BACE2	113.054	120.59	80.8726	139.17	110.518	74.11	74.3424	72.2977	52.0054	290.384	182.387	333.595	364.755	256.142	312.746	256.993	222.931	230.995	Q9Y5Z0	BACE2	0.812344	0.866492
P50895	BCAM	Basal cell adhesion molecule	1	1	121	67	188	24742	23210.5	33806.4	34838.8	21859.6	15402.1	42136	22547.5	18901.4	34291.8	11393	34303.7	19199.7	18107.8	13905.7	10749.8	22245.7	16682.6	P50895	BCAM	21394.3	19373.9	27477.9	28187.8	20423.4	11363.8	37896.2	23546.2	16745.3	34291.8	9724.91	31524.3	13904	19100.6	15748.1	9596.2	22303.5	17499.8	P50895	BCAM	0.564551	0.511235
Q5VW32	BROX	BRO1 domain-containing protein BROX	1	1	2	9	11	379.418	470.492	381.606	391.662	248.305	345.431	339.889	275.821	309.9	4088.8	3865.1	4216.04	4720.38	3203.38	3391.13	3915.36	3950.9	3555.83	Q5VW32	BROX	332.879	408.187	310.875	317.411	236.288	256.163	306.073	294.374	270.945	4088.8	3299.2	3874.45	3418.38	3379.02	3840.43	3495.19	3961.17	3730	Q5VW32	BROX	0.815508	1
P35613	BSG	Basigin	1	1	77	55	132	28188	21666.6	27360.5	30497.9	22008.2	30947.5	23034.4	17200.1	21737.1	21854.3	16913.7	26873.6	25949.4	15168.1	16226.6	29060	21324.5	19022.3	P35613	BSG	24369.5	18096.6	22235.3	24674.2	20562.7	22835.9	20715.4	17949.3	19260.1	21854.3	14437.3	24696.2	18791.9	15999.8	18376.5	25941.5	21379.9	19954.1	P35613	BSG	0.987651	0.733419
Q10589	BST2	Bone marrow stromal antigen 2	1	1	3	2	5	631.541	660.495	547.881	759.639	1161.28	565.82	755.055	515.487	535.108	488.638	463.036	528.175	1042.33	316.186	387.141	427.758	429.378	375.677	Q10589	BST2	541.38	539.694	444.9	614.003	1079.54	415.632	678.757	531.827	478.366	488.638	395.241	485.381	754.83	333.522	438.434	381.854	430.494	394.079	Q10589	BST2	0.501492	0.49993
Q7KYR7	BTN2A1	Butyrophilin subfamily 2 member A1	1	1	8	5	13	1199.78	932.458	784.49	1078.49	804.519	1084.3	1209.87	628.922	746.643	1792.35	1221.58	1130.05	2171.95	1032.8	997.536	1634.29	864.94	873.337	Q7KYR7	BTN2A1	1047.4	798.903	638.622	873.61	761.889	802.795	1089.03	666.943	655.889	1792.35	1042.72	1038.49	1572.87	1089.43	1129.7	1458.91	867.187	916.115	Q7KYR7	BTN2A1	0.961776	0.733594
Q9H7M9	C10orf54	Platelet receptor Gi24	1	1	2	1	3	80.9412	224.798	127.115	151.9	75.7754	182.369	188.466	58.6056	117.623	65.9944	43.0667	84.6534	80.97	49.108	190.209	55.5866	124.099	97.0766	Q9H7M9	C10orf54	71.0131	195.029	103.554	123.103	72.1082	135.24	169.715	62.5477	102.838	65.9944	36.7611	77.7946	58.6365	51.8006	215.41	49.6214	124.421	101.832	Q9H7M9	C10orf54	0.364116	1
Q96HA4	C1orf159	Uncharacterized protein C1orf159	1	1	2	2	4	248.592	259.128	277.133	272.61	238.146	256.115	181.919	246.848	164.907	454.146	333.634	551.581	344.97	320.608	267.878	570.477	392.376	287.766	Q96HA4	C1orf159	218.1	224.813	225.766	220.929	226.621	189.928	163.819	263.452	144.178	454.146	284.785	506.891	249.819	338.187	303.37	509.257	393.396	301.861	Q96HA4	C1orf159	0.827855	0.853334
O00421	CCRL2	C-C chemokine receptor-like 2	1	1	15	10	25	3833.64	4324.77	4388.19	4681.21	2930.74	4592.97	3452.95	3184.09	3479.55	3739.07	3013.19	3807.17	3821.74	3291.61	2398.53	2613.84	2789.7	2859.51	O00421	CCRL2	3315.23	3613.74	3565.7	3786.99	2739.63	3390.38	3105.28	3322.59	3080.55	3739.07	2572.02	3498.71	2767.61	3472.09	2716.32	2333.34	2796.95	2999.58	O00421	CCRL2	0.875428	0.954251
P48509	CD151	CD151 antigen	1	1	4	3	7	2610.23	1486.89	1497.93	1472.48	982.686	2965.34	962.725	1716.65	2281.81	907.566	593.17	757.172	384.428	687.559	510.965	663.875	496.394	495.075	P48509	CD151	2244.97	1224.98	1216.74	1190.67	912.366	2184.88	865.444	1777.89	2030.57	907.566	506.322	695.824	278.393	725.258	578.664	592.632	497.684	519.325	P48509	CD151	1	0.545654
P16671	CD36	Platelet glycoprotein 4	1	1	6	2	8	851.087	842.265	772.274	1058.06	669.622	632.28	708.489	526.043	733.212	666.805	783.544	462.224	779.145	815.163	597.043	605.916	872.85	585.684	P16671	CD36	732.798	697.675	627.496	855.727	624.255	465.969	636.945	546.478	651.587	666.805	668.822	424.774	564.238	859.858	676.147	540.893	875.118	614.372	P16671	CD36	0.856345	0.8153
P28907	CD38	ADP-ribosyl cyclase 1	1	1	21	9	30	3360.1	2943.34	2723.82	4047.09	3426.57	3469.45	4622.56	2374.1	2262.41	2850.31	771.736	1540.84	1647.9	1954.13	1617.77	2880.98	2434.39	2167.21	P28907	CD38	2899.35	2448.97	2213.67	3274.29	3197.36	2559.41	4156.86	2474.35	2005.9	2850.31	658.743	1416	1193.37	2061.27	1832.11	2571.81	2440.72	2273.36	P28907	CD38	0.697485	0.589139
P16070	CD44	CD44 antigen	1	1	178	61	239	49764.8	46742.7	41991	57520	34154.7	55804.8	38066.2	53530.1	76721.9	35713	29541.5	30059.3	47750.5	29431.7	24528.3	33166.6	28394.6	30859.6	P16070	CD44	43215.8	39410.2	34154.8	46560.4	32072.9	41234.6	34248.2	56256.1	67682.6	35713	25216.2	27623.8	34579.7	31045.4	27778.1	29607.4	28468.4	32371.2	P16070	CD44	0.638508	0.58228
Q08722	CD47	Leukocyte surface antigen CD47	1	1	129	47	176	30805.4	27482.3	28480.1	31341	23560.2	32532.7	27365.8	23169.1	27084.1	17784.5	21793.8	22981.6	21662.1	17336.4	14479.3	19792.7	18176.9	18569.4	Q08722	CD47	26728.8	23076.6	23155.9	25364	22061	24019.4	24615.5	24258.9	23950.3	17784.5	18602.9	21119.6	15687.2	18286.9	16397.7	17668.7	18224.1	19479	Q08722	CD47	1	0.863362
P08174	CD55	Complement decay-accelerating factor	1	1	105	18	123	29438.7	39498.1	32586.2	35047.1	34618.4	40685	28926.4	20264.6	28595.8	6698.47	11641.6	8376.12	13820.8	6602.67	9550.79	7997.51	9503.26	7506.33	P08174	CD55	25435.2	32911.4	26487.3	28353.9	32331.5	30015.5	26014.9	21132.3	25335.3	6698.47	9937.11	7697.47	10008.7	6964.69	10816.2	7139.27	9527.95	7874.01	P08174	CD55	0.77284	1
P19256	CD58	Lymphocyte function-associated antigen 3	1	1	35	16	51	10394.8	11857	9975.94	13024.9	8511.34	13943.7	9852.58	7205.27	10413.7	5762.1	7008.01	5311.23	6519.47	4477.17	5481.7	5148.33	5236.01	4442.92	P19256	CD58	8981.71	9892.09	8108.32	10538.9	7947.7	10289.5	8860.81	7516.98	9226.97	5762.1	5981.94	4880.9	4721.24	4722.65	6207.98	4595.84	5249.61	4660.54	P19256	CD58	0.852241	0.938624
P13987	CD59	CD59 glycoprotein	1	1	52	10	62	9961.88	9837.38	9424.43	12064.4	7635.6	14916.8	9102.27	6005.92	8717.13	5072.79	6451.32	4879.21	7664.22	4013.87	4362.89	4737.38	5952.42	4414.75	P13987	CD59	8646.93	8280.43	7664.89	9764.8	7171.93	11020.7	8188.92	6305.88	7686.11	5072.79	5506.76	4483.89	5550.24	4233.95	4940.94	4228.99	5967.89	4630.99	P13987	CD59	0.784609	0.751353
P14209	CD99	CD99 antigen	1	1	18	19	37	4898.87	1111.41	6493.49	4339.49	7322.78	6152.76	3842.26	6328.59	3463.85	7771.97	1619.58	2016.59	6277.1	3012.78	5490.13	4191.4	4280.86	6344.79	P14209	CD99	4212.7	912.586	5271.52	3508.52	6799.22	4532.73	3454.07	6558.87	3082.01	7771.97	1382.45	1853.2	4545.72	3177.97	6217.53	3741.6	4291.98	6655.57	P14209	CD99	0.619585	0.134219
P60953	CDC42	Cell division control protein 42 homolog	1	1	7	9	16	1863.78	2327.79	1802.08	1971.96	1931.14	1863.54	1776.62	1806.01	1555.54	2561.94	3334	2764.78	2436.52	1569.19	2176.77	1954.65	2412.34	1841.61	P60953	CDC42	1625.01	1985.72	1466.84	1596.95	1822.99	1378.94	1598.99	1907.7	1368.51	2561.94	2845.86	2540.77	1764.47	1655.23	2465.18	1744.89	2418.61	1931.82	P60953	CDC42	0.818347	1
Q8N5K1	CISD2	CDGSH iron-sulfur domain-containing protein 2	1	1	1	2	3	71.0568	106.013	94.3737	68.0512	70.5839	59.5211	58.4831	60.7475	56.0513	900.763	784.789	833.484	1072.74	578.009	656.444	915.24	951.281	752.19	Q8N5K1	CISD2	62.3411	91.9741	76.8815	55.1502	67.168	44.1393	52.6645	64.8337	49.0056	900.763	669.885	765.953	776.852	609.701	743.418	817.022	953.753	789.034	Q8N5K1	CISD2	0.677811	1
Q07065	CKAP4	Cytoskeleton-associated protein 4	1	1	2	1	3	275.501	225.922	175.844	257.912	215.233	256.381	172.129	192.533	225.094	80.7954	88.0928	93.0923	93.24	80.2252	77.6151	67.7012	92.0232	74.4723	Q07065	CKAP4	229.919	172.869	142.174	207.85	192.409	186.943	154.323	190.653	206.062	80.7954	75.1948	85.5498	67.5221	84.6239	87.8985	60.4359	92.2623	78.1201	Q07065	CKAP4	1	0.751867
P51790	CLCN3	H(+)/Cl(-) exchange transporter 3	1	1	9	13	22	1909.41	2039.11	1501.74	2176.2	1940.37	2385.43	1857.84	1108.54	1799.48	4724.38	5749.25	4837.46	4732.84	4055.07	3847.67	5095.59	4956.15	4845.34	P51790	CLCN3	1666.5	1744.75	1222.47	1762.67	1833.13	1765.92	1672.32	1172.89	1582.91	4724.38	4907.48	4445.52	3427.41	4277.41	4357.46	4548.76	4969.03	5082.68	P51790	CLCN3	0.9091	0.951786
Q9NY35	CLDND1	Claudin domain-containing protein 1	1	1	4	4	8	709.213	757.17	654.796	929.016	642.682	879.931	682.84	581.139	636.685	1944.9	2129.99	1937.77	2121.35	1752.39	1682.56	1898.07	1818.61	1597.05	Q9NY35	CLDND1	622.222	656.901	533.429	752.895	611.579	652.535	614.903	620.229	556.653	1944.9	1818.13	1780.77	1536.23	1848.47	1905.49	1694.38	1823.34	1675.28	Q9NY35	CLDND1	0.82644	0.8725
P09543	CNP	2',3'-cyclic-nucleotide 3'-phosphodiesterase	1	1	26	30	56	4619.01	4575.09	4508.61	4891.84	4517.36	5905.68	4197.19	4161.3	4768.66	14481.9	12322.1	13881.6	14586.9	8570.05	12255	11695.1	10876.3	9014.79	P09543	CNP	4025.98	3904.07	3669.67	3961.66	4266.17	4370.42	3777.48	4396.73	4192.28	14481.9	10518	12756.9	10563.5	9039.94	13878.7	10440.1	10904.6	9456.35	P09543	CNP	0.915677	0.887949
P17927	CR1	Complement receptor type 1	1	1	81	18	99	19475.6	18463.7	20242.8	25408	25939.9	29605.2	16788.4	19108	28344.6	3603.82	7690.68	8785.3	11054.5	3150.18	5698.44	8549.52	6602.54	7991	P17927	CR1	16824.4	15389.7	16454.5	20557.3	24230.6	21845.6	15098.5	19945.3	25111.1	3603.82	6564.66	8073.5	8005.4	3322.9	6453.44	7632.04	6619.7	8382.42	P17927	CR1	0.67	0.612866
O60931	CTNS	Cystinosin	1	1	1	1	2	60.3704	100.435	52.5624	135.508	66.6458	86.8028	64.4406	44.8623	50.1591	436.468	318.405	377.909	469.388	248.005	312.695	318.392	277.349	293.127	O60931	CTNS	52.9655	87.1348	42.8199	109.819	63.4205	64.3708	58.0292	47.88	43.854	436.468	271.786	347.29	339.919	261.603	354.125	284.224	278.07	307.485	O60931	CTNS	0.4823	0.793443
O60888	CUTA	Protein CutA	1	1	1	2	3	56.2932	67.015	64.9076	75.0702	56.7794	80.6829	89.344	66.6486	53.8907	475.667	443.434	560.146	675.227	471.857	377.504	492.219	491.309	428.799	O60888	CUTA	49.3884	58.1405	52.8769	60.8385	54.0315	59.8324	80.4549	71.1317	47.1166	475.667	378.509	514.762	488.983	497.729	427.52	439.397	492.586	449.803	O60888	CUTA	0.613864	0.722646
P78310	CXADR	Coxsackievirus and adenovirus receptor	1	1	11	8	19	1953.9	1487.77	2475.51	3325.39	1691.8	2419.36	1874.53	1860.71	2151.69	2415.21	2294.85	2956.11	2922.48	1654.1	1837.35	2345.12	2814.33	1748.95	P78310	CXADR	1702.7	1268.86	2014.51	2692.9	1596.07	1790.02	1687.03	1966.61	1892.16	2415.21	1958.85	2716.6	2116.39	1744.79	2080.78	2093.46	2821.64	1834.62	P78310	CXADR	0.632292	0.471188
P00387	CYB5R3	NADH-cytochrome b5 reductase 3	1	1	1	5	6	111.599	129.655	137.382	111.038	106.182	128.211	119.43	97.3352	137.976	1509.4	1046.67	1549.52	1316.67	860.863	1013.64	1298.76	1174.53	916.811	P00387	CYB5R3	97.9105	112.485	111.918	89.9876	101.043	95.078	107.548	103.882	120.632	1509.4	893.423	1423.97	953.5	908.064	1147.94	1159.39	1177.58	961.718	P00387	CYB5R3	0.811644	0.932465
Q53TN4	CYBRD1	Cytochrome b reductase 1	1	1	2	2	4	399.947	431.167	375.822	400.141	302.931	384.443	393.851	287.948	355.3	1138.1	847.099	1164.95	1175.23	667.194	745.084	999.666	761.282	770.5	Q53TN4	CYBRD1	344.256	357.049	305.387	323.716	282.46	283.477	354.186	299.167	314.572	1138.1	723.072	1070.56	851.073	703.776	843.802	892.388	763.26	808.241	Q53TN4	CYBRD1	0.964169	1
O60884	DNAJA2	DnaJ homolog subfamily A member 2	1	1	1	3	4	329.367	323.797	328.161	321.227	285.982	431.823	341.751	322.247	334.584	1423.5	1235.39	1569.21	1914.48	1386.64	1270.26	1453.2	1294.33	1007.03	O60884	DNAJA2	288.967	280.918	267.336	260.329	272.142	320.229	307.749	343.923	292.526	1423.5	1054.51	1442.07	1386.42	1462.67	1438.56	1297.25	1297.69	1056.36	O60884	DNAJA2	0.84021	0.816805
Q8WW22	DNAJA4	DnaJ homolog subfamily A member 4	1	1	3	5	8	391.176	312.367	422.94	328.371	304.262	450.385	394.618	350.04	326.059	1668	1550	1881.24	1812.78	1281.86	1414.14	1374.3	1422.68	1163.43	Q8WW22	DNAJA4	343.195	271.001	344.548	266.119	289.537	333.994	355.356	373.585	285.073	1668	1323.06	1728.82	1312.77	1352.14	1601.5	1226.82	1426.38	1220.42	Q8WW22	DNAJA4	0.918652	0.725407
P25686	DNAJB2	DnaJ homolog subfamily B member 2	1	1	1	7	8	31.4356	56.1681	37.6824	52.4798	58.6734	55.8172	42.4964	41.2106	38.0582	1528.16	1247.07	1569.65	1470.56	907.106	1133.57	1188.15	1308.32	972.171	P25686	DNAJB2	27.5798	48.73	30.6979	42.5308	55.8339	41.3926	38.2683	43.9826	33.2742	1528.16	1064.48	1442.47	1064.94	956.842	1283.76	1060.65	1311.72	1019.79	P25686	DNAJB2	0.493961	0.872767
P98172	EFNB1	Ephrin-B1	1	1	23	8	31	6954.75	8107.85	5964.88	7560.87	5859.34	7353.64	6228.73	5558.35	6376.73	4914.77	4273.77	6230.22	4889.54	5105.4	4080.78	4845.34	3865.75	3220.48	P98172	EFNB1	5998.58	6732.55	4847.23	6115.53	5469.07	5423.64	5601.28	5796.67	5656.38	4914.77	3648.03	5725.44	3540.89	5385.33	4621.45	4325.37	3875.79	3378.23	P98172	EFNB1	0.890982	1
Q6PCB8	EMB	Embigin	1	1	1	1	2	72.1336	61.9612	78.7329	93.7715	33.502	39.2302	44.095	67.2999	49.4748	265.966	136.094	162.417	220.503	166.613	152.702	167.329	207.873	256.537	Q6PCB8	EMB	63.2858	53.7559	64.1397	75.9945	31.8807	29.0921	39.7079	71.8268	43.2557	265.966	116.168	149.258	159.683	175.748	172.934	149.372	208.413	269.103	Q6PCB8	EMB	0.832769	0.707366
O94919	ENDOD1	Endonuclease domain-containing 1 protein	1	1	6	8	14	830.172	891.103	653.244	838.6	675.876	895.735	849.132	715.394	699.796	2075.77	1722.61	1544.13	2607.41	1515.22	1842.77	2495.04	2035.72	1864.61	O94919	ENDOD1	728.345	773.098	532.165	679.62	643.167	664.254	764.65	763.515	611.831	2075.77	1470.4	1419.02	1888.22	1598.3	2086.92	2227.29	2041.01	1955.94	O94919	ENDOD1	0.942112	1
P17813	ENG	Endoglin	1	1	21	7	28	4913.83	5099.78	4689.23	5479.62	4193.77	4865.56	4992.32	3696.38	4157.98	3032.04	2615.48	2552.08	3075.58	2013.38	2384.66	2393.66	2593.21	2107.94	P17813	ENG	4287.51	4358.19	3817.24	4438.33	3961.05	3601.55	4493.63	3910.83	3653.79	3032.04	2232.54	2345.31	2227.26	2123.77	2700.61	2136.79	2599.95	2211.19	P17813	ENG	0.954132	0.969861
P16452	EPB42	Erythrocyte membrane protein band 4.2	1	1	70	70	140	15741.3	22995.4	18147.9	18421.4	18244.9	18719.6	15072.2	14449.3	14228	23026.4	23393.8	23763.9	28421.1	20616.5	17732.2	26486.6	19037.1	18542.2	P16452	EPB42	13645.2	19333.9	14757.5	14909	17102.8	13826.7	13558.9	15145.5	12574.2	23026.4	19968.6	21838.5	20581.9	21746.9	20081.6	23644.2	19086.6	19450.4	P16452	EPB42	0.705767	1
P54760	EPHB4	Ephrin type-B receptor 4	1	1	17	16	33	2791.94	2453.61	3105.13	3804.12	2565.54	3775.85	3236.08	1963.12	2205.75	6945.61	6797.15	6918.67	7364.65	4085.1	5642.82	5675.05	5550.85	5353.23	P54760	EPHB4	2440.1	2109.1	2528.25	3081.7	2429.85	2796.85	2913.18	2083.96	1935.38	6945.61	5801.95	6358.11	5333.3	4309.08	6390.45	5066.04	5565.27	5615.44	P54760	EPHB4	0.791803	0.684395
P19235	EPOR	Erythropoietin receptor	1	1	1	1	2	36.6609	49.5778	41.8467	49.1535	35.0494	50.6776	56.5037	33.2881	41.4407	72.6767	41.4135	76.703	48	43.8303	27.3714	35.391	33.2451	32.687	P19235	EPOR	32.1641	43.0124	34.0904	39.8351	33.3532	37.5812	50.882	35.5272	36.2315	72.6767	35.35	70.4884	34.7604	46.2335	30.9979	31.5931	33.3315	34.2881	P19235	EPOR	0.632132	0.845336
Q96PL5	ERMAP	Erythroid membrane-associated protein	1	1	27	28	55	7018.05	9400.72	8351.91	9678.64	6136.14	9486.21	7208.39	6053.56	9719.74	9892.38	11857.6	10470.3	12886.8	9467.8	7460.6	10368	9695.78	10731	Q96PL5	ERMAP	6093.92	7932.18	6792.24	7835	5764.13	7009.46	6485.5	6355.11	8575.34	9892.38	10121.5	9621.98	9332.31	9986.92	8449.07	9255.37	9720.97	11256.6	Q96PL5	ERMAP	0.710632	0.924999
P00742	F10	Coagulation factor X	1	1	4	2	6	486.376	435.162	299.038	754.59	435.222	460.618	415.794	309.029	383.221	397.294	615.867	520.188	491.094	636.726	449.927	246.835	160.24	347.736	P00742	F10	426.718	377.535	243.611	611.536	414.159	341.583	374.426	329.816	335.05	397.294	525.695	478.041	355.638	671.637	509.539	220.346	160.656	364.769	P00742	F10	0.69778	0.617355
Q9Y624	F11R	Junctional adhesion molecule A	1	1	46	18	64	16793.3	17626.2	17056.9	16272.4	16901.6	17820.1	13655	10501.1	12584.7	8676.83	5108.65	8752.24	9616.12	3813.76	5901	5601.61	4993.69	6300.99	Q9Y624	F11R	14565.8	14853.8	13872.1	13171	15868	13166.7	12284.8	11023	11109.7	8676.83	4360.67	8043.12	6963.76	4022.87	6682.84	5000.48	5006.67	6609.63	Q9Y624	F11R	0.917934	0.936084
Q9H0X4	FAM234A	Protein ITFG3	1	1	17	8	25	3619.4	2831.84	3083.91	3663.26	3650.63	4131.36	3020.97	2692.95	3031.86	5017.67	3583.46	1963.69	2515.73	2109.55	1350.43	2161.6	2362.48	1956.66	Q9H0X4	FAM234A	3128.76	2355.91	2506.74	2963.72	3411.86	3048.11	2716.76	2810.42	2688.25	5017.67	3058.79	1804.59	1821.83	2225.22	1529.35	1929.63	2368.62	2052.5	Q9H0X4	FAM234A	0.917023	0.690506
A2RU67	FAM234B	Uncharacterized protein KIAA1467	1	1	3	1	4	216.731	243.45	201.55	372.997	317.701	377.341	290.79	185.393	282.564	107.831	110.64	193.335	156.96	112.645	179.586	145.944	164.696	146.607	A2RU67	FAM234B	190.147	211.211	164.193	302.285	302.326	279.827	261.859	197.863	247.045	107.831	94.4408	177.671	113.667	118.821	203.38	130.282	165.124	153.788	A2RU67	FAM234B	0.628948	0.69862
Q9NUQ9	FAM49B	Protein FAM49B	1	1	1	4	5	42.8187	38.7727	35.8272	48.9531	38.2213	47.3946	47.2418	36.835	33.7413	1489.12	1664.29	1574.27	1508.51	1047.19	1156.49	1627.14	1614.58	1410.11	Q9NUQ9	FAM49B	37.5666	33.6382	29.1866	39.6727	36.3716	35.1466	42.5416	39.3127	29.5	1489.12	1420.61	1446.72	1092.43	1104.61	1309.72	1452.53	1618.78	1479.18	Q9NUQ9	FAM49B	0.883057	0.790713
P25445	FAS	Tumor necrosis factor receptor superfamily member 6	1	1	28	10	38	15183.9	13336.2	7692.39	15447.5	7558.09	15593.3	9793.39	6545.34	6202.86	3060.52	2721.33	5428.07	3086.39	2977.69	1900.13	4278.83	4446.91	4060.51	P25445	FAS	13118.4	11142.5	6251.58	12499.2	7061.23	11502.7	8807.09	6814.12	5515.35	3060.52	2322.89	4988.28	2235.09	3140.96	2151.88	3819.65	4458.46	4259.4	P25445	FAS	1	0.849381
Q13467	FZD5	Frizzled-5	1	1	3	1	4	616.567	625.434	617.128	561.028	356.333	419.688	291.653	326.191	336.534	870.774	260.51	931.022	565.478	764.954	420.71	504.885	809.97	903.842	Q13467	FZD5	540.94	542.61	502.743	454.669	339.088	311.23	262.636	348.132	294.231	870.774	222.368	855.589	409.505	806.896	476.451	450.704	812.075	948.114	Q13467	FZD5	0.996922	1
Q9H4G4	GLIPR2	Golgi-associated plant pathogenesis-related protein 1	1	1	6	6	12	1342.29	970.196	1492.14	924.611	756.685	1556.51	1110.44	1036.29	1209.3	4130.44	1928.8	2479.42	3433.3	2205.8	2225.61	2645.16	2586.55	1629.87	Q9H4G4	GLIPR2	1170.2	825.52	1214.7	748.684	713.263	1152.39	999.457	1096.42	1061.77	4130.44	1646.4	2278.53	2486.31	2326.74	2520.49	2361.3	2593.27	1709.7	Q9H4G4	GLIPR2	0.963368	0.679611
P04899	GNAI2	Guanine nucleotide-binding protein G(i) subunit alpha-2	1	1	1	9	10	626.404	604.531	556.687	641.804	490.186	654.367	581.713	597.628	550.721	3094.72	2246.7	2527.9	2526.32	1585.05	2012.41	1830.54	2133.58	2173.92	P04899	GNAI2	549.57	524.475	453.505	520.132	466.463	485.262	523.837	637.827	481.495	3094.72	1917.75	2323.08	1829.5	1671.96	2279.04	1634.1	2139.12	2280.4	P04899	GNAI2	0.861629	0.822284
P08754	GNAI3	Guanine nucleotide-binding protein G(k) subunit alpha	1	1	2	6	8	287.605	259.39	248.454	261.84	216.931	357.989	233.18	284.062	240.03	2130.58	1731.91	1734.16	1741.43	1095.95	1388.98	1049.41	1499.43	1463.86	P08754	GNAI3	252.328	225.04	202.403	212.201	206.433	265.476	209.98	303.169	209.858	2130.58	1478.33	1593.65	1261.1	1156.04	1573.01	936.794	1503.33	1535.56	P08754	GNAI3	0.8323	0.742291
P63218	GNG5	Guanine nucleotide-binding protein G(I)/G(S)/G(O) subunit gamma-5	1	1	3	2	5	462.574	399.608	395.408	533.011	394	625.42	482.631	511.866	470.128	1641.85	1330.05	1230.98	1540.73	876.723	1070.54	1054.26	1098.92	1244.69	P63218	GNG5	404.869	342.606	321.962	431.83	373.368	463.437	434.525	543.843	412.167	1641.85	1135.31	1131.24	1115.76	924.793	1212.38	941.123	1101.78	1305.66	P63218	GNG5	0.744458	0.629972
P13224	GP1BB	Platelet glycoprotein Ib beta chain	1	1	1	1	2	29.5392	63.6046	12.7184	66.0359	34.066	41.9091	31.0208	18.8247	27.649	42.3553	99.3925	184.613	170.322	53.7064	59.8527	54.8899	256.426	51.8393	P13224	GP1BB	25.916	55.1817	10.361	53.5169	32.4174	31.0787	27.9345	20.0909	24.1735	42.3553	84.8401	169.655	123.343	56.6511	67.7827	48.9995	257.092	54.3785	P13224	GP1BB	0.469648	1
P43250	GRK6	G protein-coupled receptor kinase 6	1	1	1	7	8	31.9412	34.2564	36.2283	41.1893	26.9214	39.0746	30.3927	23.0782	30.4729	2090.37	1838.43	2133.6	2185.74	1433.51	1840.12	1790.1	1797.63	1628.1	P43250	GRK6	28.0234	29.72	29.5134	33.3807	25.6185	28.9767	27.3689	24.6306	26.6424	2090.37	1569.26	1960.73	1582.86	1512.11	2083.92	1598	1802.3	1707.85	P43250	GRK6	0.839507	0.890333
P02724	GYPA	Glycophorin-A	1	1	169	405	574	36733.3	41617.7	40860	43523	35125.1	40244.2	39071.3	33405	36906.9	94039.9	116945	100045	110569	81562.1	82075.4	96124.5	109710	90780.5	P02724	GYPA	31944.4	35255	33241.8	35236.1	33045.2	29755	35156.6	35173.3	32523	94039.9	99822.6	91939.2	80071.4	86034.1	92949.8	85809	109995	95227.1	P02724	GYPA	0.906096	1
P04921	GYPC	Glycophorin-C	1	1	193	154	347	51326.1	49675.9	55406.2	61321.3	40034.9	52984.4	44230.1	40241.1	55724.3	38610.9	36524.2	39536.4	47678.5	38336.7	35690.7	40713.2	39128	41013.1	P04921	GYPC	44808.5	42473.1	45098.9	49666.5	37833.7	39218.2	39809.3	42583.3	48950	38610.9	31176.5	36333.1	34527.6	40438.7	40419.4	36344.1	39229.7	43022	P04921	GYPC	0.902186	0.855166
Q04756	HGFAC	Hepatocyte growth factor activator	1	1	1	2	3	85.7416	208.854	73.942	175.215	123.851	209.261	67.7603	143.909	122.931	393.456	401.466	364.932	444.618	571.229	346.746	205.006	192.914	243.201	Q04756	HGFAC	75.2247	181.196	60.2368	141.998	117.857	155.183	61.0187	153.589	107.478	393.456	342.686	335.364	321.981	602.549	392.687	183.006	193.415	255.114	Q04756	HGFAC	0.415156	1
P01891	HLA-A	HLA class I histocompatibility antigen, A-68 alpha chain	1	1	1	3	4	33.7817	299.141	7.40491	178.118	14.4442	41.8387	108.025	43.8638	32.3961	494.9	1310.57	642.28	841.077	635.732	385.66	2549.92	3033.75	2492.31	P01891	HLA-A	29.6381	259.527	6.03241	144.351	13.7452	31.0265	97.2773	46.8143	28.3239	494.9	1118.69	590.241	609.088	670.589	436.757	2276.28	3041.64	2614.39	P01891	HLA-A	0.1142	1
P30460	HLA-B	HLA class I histocompatibility antigen, B-8 alpha chain	1	1	1	1	2	20.6452	70.9063	19.5225	31.4907	85.3281	39.2384	30.3773	19.8418	53.2903	9.30166	208.841	31.5304	20.6935	11.8185	11.6252	60.9924	42.078	315.648	P30460	HLA-B	18.1129	61.5165	15.904	25.5208	81.1986	29.0982	27.355	21.1765	46.5916	9.30166	178.264	28.9757	14.9857	12.4665	13.1654	54.4471	42.1873	331.109	P30460	HLA-B	0.223069	0.757605
P04222	HLA-C	HLA class I histocompatibility antigen, Cw-3 alpha chain	1	1	3	3	6	383.158	603.426	278.182	487.703	591.317	585.164	367.859	288.903	549.14	325.444	869.848	403.323	430.529	281.538	310.836	638.272	727.013	2156.46	P04222	HLA-C	336.161	523.517	226.621	395.245	562.7	433.943	331.26	308.336	480.112	325.444	742.49	370.645	311.779	296.975	352.019	569.777	728.902	2262.09	P04222	HLA-C	0.597406	0.930365
Q53GQ0	HSD17B12	Estradiol 17-beta-dehydrogenase 12	1	1	1	1	2	114.276	177.339	121.955	184.253	177.113	193.786	170.448	168.459	162.019	281.019	240.303	252.309	324.412	213.363	237.144	321.605	336.335	264.593	Q53GQ0	HSD17B12	100.259	153.855	99.3506	149.323	168.542	143.707	153.49	179.79	141.653	281.019	205.119	231.866	234.931	225.062	268.564	287.092	337.209	277.553	Q53GQ0	HSD17B12	0.557644	0.855745
P32942	ICAM3	Intercellular adhesion molecule 3	1	1	10	5	15	1828	2736.96	2899.82	2596.83	1654.33	3499.24	2488.84	841.866	2437.71	1318.36	860.354	800.047	671.067	946.598	879.253	950.093	1825.95	1512.58	P32942	ICAM3	1584	2319.43	2356.7	2102.24	1554.13	2585.74	2239.25	881.832	2154.86	1318.36	734.386	735.226	485.97	998.5	995.747	848.135	1830.69	1586.67	P32942	ICAM3	0.612589	0.897007
Q14773	ICAM4	Intercellular adhesion molecule 4	1	1	44	58	102	23053.3	25560.9	8569.25	33284.4	15356.2	28357.4	22948.6	7340.79	10049.6	22837.7	19772.6	21419.3	41046.9	13498.9	18859.8	20508.3	22140.2	17370.9	Q14773	ICAM4	19891.4	21250.8	6964.31	26924.5	14327.2	20914.7	20636.4	7643.59	8909	22837.7	16877.6	19683.9	29725.2	14239	21358.6	18307.5	22197.7	18221.8	Q14773	ICAM4	0.738784	0.789272
P08069	IGF1R	Insulin-like growth factor 1 receptor	1	1	4	1	5	169.836	316.072	186.858	268.352	236.518	243.484	236.388	194.62	241.161	240.764	265.748	259.928	247.132	181.898	209.58	289.385	305.099	222.193	P08069	IGF1R	149.004	274.216	152.224	217.478	225.072	180.562	212.869	207.711	210.847	240.764	226.839	238.868	178.967	191.871	237.348	258.33	305.892	233.077	P08069	IGF1R	0.543383	1
Q13261	IL15RA	Interleukin-15 receptor subunit alpha	1	1	6	1	7	1827.4	2727.54	2244.81	2207.56	2594.01	1771.03	1885.55	1783.92	1489.71	424.362	531.763	435.875	531.082	484.53	224.372	345.083	270.619	221.175	Q13261	IL15RA	1578.16	2277.74	1824.47	1786.1	2426.54	1306.83	1695.88	1863.56	1319.71	424.362	453.905	400.56	384.597	511.097	254.1	308.051	271.322	232.009	Q13261	IL15RA	0.650376	0.938679
P06213	INSR	Insulin receptor	1	1	13	4	17	1203.74	1378.22	1191.03	1437.63	1132.98	1306.94	1266.46	939.033	1111.37	944.335	882.785	765.748	972.74	597.343	691.54	812.345	719.481	647.483	P06213	INSR	1052.39	1184.14	969.798	1164.66	1072.64	968.168	1140.12	996.942	974.709	944.335	753.533	703.706	704.435	630.095	783.164	725.169	721.35	679.198	P06213	INSR	0.88874	1
P08514	ITGA2B	Integrin alpha-IIb	1	1	8	11	19	536.382	1246.91	290.275	2010.86	339.734	1186.32	1146.7	472.31	768.861	1809.53	4075.11	6808.6	6629.78	2721.47	2390.57	2340.48	8727.61	1954.25	P08514	ITGA2B	467.978	1066.73	236.228	1628.65	320.541	878.315	1032.11	499.502	675.603	1809.53	3478.46	6256.95	4801.12	2870.69	2707.3	2089.31	8750.29	2049.97	P08514	ITGA2B	0.287341	0.65498
P05556	ITGB1	Integrin beta-1	1	1	1	2	3	31.8913	45.0671	27.0536	54.4818	27.0153	39.7165	35.0658	28.3477	39.971	304.063	376.586	387.744	437.921	317.575	300.608	310.845	418.187	317.243	P05556	ITGB1	27.9796	39.099	22.0392	44.1532	25.7079	29.4527	31.577	30.2545	34.9466	304.063	321.449	356.328	317.132	334.988	340.436	277.487	419.274	332.782	P05556	ITGB1	0.633692	0.88553
P05106	ITGB3	Integrin beta-3	1	1	3	4	7	109.232	197.952	78.0209	316.21	81.51	214.419	187.797	108.894	137.417	945.678	1437.54	2387.93	2479.12	1252.82	1080.78	1100.83	2914.8	1125.04	P05106	ITGB3	95.8338	171.738	63.5597	256.263	77.5653	159.008	169.113	116.219	120.143	945.678	1227.06	2194.46	1795.32	1321.51	1223.98	982.696	2922.37	1180.15	P05106	ITGB3	0.373966	0.670162
O15554	KCNN4	Intermediate conductance calcium-activated potassium channel protein 4	1	1	16	11	27	3293.13	3746.7	2752.69	3425.29	3366.97	5195.08	4102.64	2671.08	3173.34	3033.54	3559.53	2935.44	3209.59	2278.06	2173.56	2550.77	2574.11	2490.78	O15554	KCNN4	2875.61	3214.12	2241.06	2774.68	3186.24	3847.08	3693.07	2832.6	2785.54	3033.54	3038.37	2697.6	2324.31	2402.97	2461.54	2277.04	2580.8	2612.78	O15554	KCNN4	0.747479	0.835469
P33947	KDELR2	ER lumen protein retaining receptor 2	1	1	1	1	2	28.0315	31.0315	22.1374	32.7533	31.2297	43.6964	27.1526	30.4082	29.8731	440.887	354.421	377.795	420.598	221.223	379.139	420.407	483.635	269.679	P33947	KDELR2	24.5932	26.9221	18.0342	26.544	29.7183	32.4041	24.4511	32.4536	26.118	440.887	302.529	347.185	304.587	233.353	429.372	375.291	484.892	282.888	P33947	KDELR2	0.757796	0.829557
P23276	KEL	Kell blood group glycoprotein	1	1	77	70	147	16267.3	17380.1	17231.4	18619.4	14160.3	20026.7	14963.4	12131.9	16498.3	16335.3	16561.8	19591.2	24747.4	16406.4	15211.5	18287.2	18680.9	19863.4	P23276	KEL	14083.1	14572.1	14009.8	15066.9	13255.1	14786.9	13459.6	12698.9	14594.9	16335.3	14136.9	18003.9	17921.5	17306	17226.9	16324.7	18729.4	20836.4	P23276	KEL	0.93471	0.967162
P11279	LAMP1	Lysosome-associated membrane glycoprotein 1	1	1	9	3	12	6691.14	3676.04	1536.51	4001.68	2945.15	1957.38	2414.56	1024.17	1186.21	1358.88	612.473	369.517	1246.96	508.236	894.778	1119.32	577.653	510.072	P11279	LAMP1	5813.29	3104.55	1250.33	3239.63	2766.54	1446.69	2172.51	1076.29	1046.34	1358.88	522.798	339.578	903.018	536.102	1013.33	999.201	579.154	535.056	P11279	LAMP1	1	0.534044
Q12907	LMAN2	Vesicular integral-membrane protein VIP36	1	1	2	2	4	147.323	348.097	206.269	219.559	487.661	241.116	252.009	214.853	144.386	664.25	649.303	952.973	707.789	553.968	761.786	632.134	952.978	780.128	Q12907	LMAN2	129.253	302	168.037	177.935	464.061	178.806	226.936	229.305	126.236	664.25	554.236	875.761	512.564	584.342	862.717	564.297	955.454	818.34	Q12907	LMAN2	0.278525	0.650777
Q68DH5	LMBRD2	LMBR1 domain-containing protein 2	1	1	4	1	5	226.946	326.652	196.85	415.981	332.313	326.862	307.196	243.58	560.837	154.357	107.253	173.671	161.124	92.9934	153.24	189.069	154.971	133.926	Q68DH5	LMBRD2	199.109	283.395	160.364	337.12	316.231	242.393	276.632	259.964	490.339	154.357	91.5497	159.6	116.682	98.0922	173.543	168.779	155.374	140.486	Q68DH5	LMBRD2	0.406064	0.577957
Q9UIQ6	LNPEP	Leucyl-cystinyl aminopeptidase	1	1	2	5	7	142.775	150.096	93.4691	189.066	301.44	193.305	246.016	129.424	150.11	1022.44	937.744	977.162	1072.71	526.354	1031.5	1173.21	1011.56	989.197	Q9UIQ6	LNPEP	125.262	130.219	76.1446	153.223	286.852	143.35	221.539	138.13	131.241	1022.44	800.445	897.99	776.83	555.214	1168.17	1047.31	1014.19	1037.65	Q9UIQ6	LNPEP	0.43668	0.453961
Q6P1A2	LPCAT3	Lysophospholipid acyltransferase 5	1	1	1	1	2	19.858	26.003	19.1605	20.0404	27.7578	23.1006	17.4549	16.2276	81.9864	99.4897	392.574	270.752	593.969	507.145	87.8592	424.05	515.433	712.914	Q6P1A2	LPCAT3	17.4223	22.5595	15.6091	16.2412	26.4145	17.1308	15.7183	17.3191	71.6806	99.4897	335.096	248.815	430.138	534.952	99.4999	378.544	516.772	747.834	Q6P1A2	LPCAT3	0.243054	0.314723
Q7Z4F1	LRP10	Low-density lipoprotein receptor-related protein 10	1	1	3	2	5	233.26	297.943	242.137	276.31	201.906	220.858	158.351	167.301	162.916	288.916	411.32	267.729	301.185	272.22	167.874	214.616	236.417	160.224	Q7Z4F1	LRP10	202.203	250.759	196.909	223.655	189.079	163.165	142.454	175.439	144.079	288.916	351.097	246.037	218.111	287.146	190.116	191.585	237.031	168.072	Q7Z4F1	LRP10	0.806361	1
Q8N9N7	LRRC57	Leucine-rich repeat-containing protein 57	1	1	4	7	11	784.084	639.869	881.783	688.162	664.978	911.396	636.376	607.001	727.147	3066.81	2914.68	2440.23	2591.57	1948.52	2231.23	2377.3	2194	2169.15	Q8N9N7	LRRC57	687.91	555.134	718.344	557.701	632.796	675.868	573.061	647.831	635.744	3066.81	2487.93	2242.52	1876.75	2055.36	2526.85	2122.18	2199.7	2275.4	Q8N9N7	LRRC57	0.957633	0.772796
Q8N4S9	MARVELD2	MARVEL domain-containing protein 2	1	1	1	4	5	34.7795	52.0075	45.0654	44.3417	38.3314	57.5254	36.8466	44.8283	44.1163	767.574	790.741	729.197	831.34	417.226	607.317	892.551	684.734	757.704	Q8N4S9	MARVELD2	30.5135	45.1203	36.7125	35.9355	36.4763	42.6594	33.1806	47.8437	38.5708	767.574	674.965	670.116	602.036	440.102	687.782	796.768	686.513	794.818	Q8N4S9	MARVELD2	0.637775	0.943079
Q9H8H3	METTL7A	Methyltransferase-like protein 7A	1	1	2	1	3	365.731	531.304	360.609	499.568	584.91	301.869	216.916	139.822	227.067	1047.03	1046.74	481.038	924.771	423.341	813.612	830.188	560.929	627.716	Q9H8H3	METTL7A	319.43	455.516	293.575	404.638	553.661	223.504	195.243	148.33	199.666	1047.03	893.483	442.063	669.697	446.553	921.409	741.097	562.386	658.463	Q9H8H3	METTL7A	0.576941	0.822735
A6NFX1	MFSD2B	Major facilitator superfamily domain-containing protein 2B	1	1	8	4	12	1283.45	2745.15	1863.66	1994.83	1945.5	2017.2	1908.73	2135.53	2022.09	2416.24	1619.57	2344.43	2929.3	1765.89	2330.18	2414.89	2257.78	2221.3	A6NFX1	MFSD2B	1114.17	2314.17	1515.99	1614.78	1828.17	1490.5	1717.32	2245.22	1784.02	2416.24	1382.44	2154.48	2121.33	1862.71	2638.91	2155.74	2263.65	2330.1	A6NFX1	MFSD2B	0.481454	1
Q00013	MPP1	55 kDa erythrocyte membrane protein	1	1	43	39	82	10124.7	11005.9	10909	12157.6	10871.6	12622.8	8537.27	8430.7	9800.17	19407.8	20139	20659.1	21035.5	15737.1	15903.4	16603.2	18412.9	17523.2	Q00013	MPP1	8736.32	9157.84	8864.92	9834.85	10143.2	9310.95	7677.43	8789.93	8686.83	19407.8	17190.4	18985.3	15233.4	16600	18010.5	14821.4	18460.7	18381.5	Q00013	MPP1	0.8613	0.902857
O95297	MPZL1	Myelin protein zero-like protein 1	1	1	2	5	7	530.897	513.753	433.521	589.199	428.092	555.716	497.587	253.681	378.091	2492.46	1155.38	1289.22	2288.5	1111.9	1360.27	2291.24	2459.08	1639.09	O95297	MPZL1	465.778	445.719	353.168	477.5	407.374	412.105	448.081	270.745	330.564	2492.46	986.216	1184.76	1657.28	1172.87	1540.5	2045.36	2465.47	1719.38	O95297	MPZL1	0.975452	0.933443
Q96S97	MYADM	Myeloid-associated differentiation marker	1	1	2	6	8	53.9887	97.9578	119.506	85.658	83.5595	73.5639	60.6575	64.6958	72.8292	510.902	538.3	734.455	875.694	619.615	761.811	742.523	658.473	768.723	Q96S97	MYADM	47.3665	84.9856	97.3555	69.4191	79.5156	54.5531	54.6225	69.0476	63.6745	510.902	459.485	674.948	634.156	653.588	862.745	662.84	660.184	806.377	Q96S97	MYADM	0.486532	0.872941
Q92542	NCSTN	Nicastrin	1	1	10	28	38	1786.51	1814.23	1766.28	1912.76	1538.13	1656.6	1650.26	1141.46	1231.37	12125	11346.5	12923.6	14627.2	11122.4	9930.22	11078.6	12407.4	11476.8	Q92542	NCSTN	1546.82	1526.33	1436.11	1548.06	1440.87	1222.96	1484.47	1195.75	1088.24	12125	9685.21	11876.5	10592.7	11732.2	11245.9	9889.71	12439.6	12039	Q92542	NCSTN	0.999195	0.985963
Q15223	NECTIN1	Poliovirus receptor-related protein 1	1	1	27	16	43	6962.17	6756.92	6454.41	7164.88	5433.68	7142.73	7131.05	4790.02	6607.8	8892.64	4511.24	6699.96	8742.93	4709.78	7104.44	7429.61	7922.03	4416.13	Q15223	NECTIN1	5986.51	5564.03	5242.46	5793.42	5043.44	5261.4	6410.9	4961.25	5881.2	8892.64	3850.73	6157.12	6331.42	4968.02	8045.72	6632.31	7942.61	4632.44	Q15223	NECTIN1	0.933802	0.867902
Q92859	NEO1	Neogenin	1	1	1	1	2	33.9545	23.9517	27.3701	40.421	22.9228	37.5089	50.7983	30.638	26.7212	230.755	222.07	237.127	275.011	126.663	269.145	226.046	263.276	245.144	Q92859	NEO1	29.7897	20.7799	22.297	32.7581	21.8134	27.8156	45.7443	32.6989	23.3623	230.755	189.556	217.914	199.156	133.608	304.805	201.788	263.96	257.152	Q92859	NEO1	0.651223	0.454262
Q9Y639	NPTN	Neuroplastin	1	1	19	17	36	7768.26	6679.97	7045.23	8791.82	7032.72	9650.3	8557.78	6959.35	7045.02	7112.43	5467.67	7975.18	6973.91	4380.56	5420.39	7274.79	6333.79	5084.39	Q9Y639	NPTN	6741.84	5637.9	5730.06	7116.68	6600.39	7131.87	7698.99	7308.62	6218.8	7112.43	4667.13	7329.01	5050.34	4620.74	6138.55	6494.1	6350.25	5333.43	Q9Y639	NPTN	0.875679	0.732291
P01111	NRAS	GTPase NRas	1	1	1	5	6	267.324	301.382	252.454	293.982	234.868	268.113	257.201	221.002	236.335	2896.1	2793.17	2777.51	3251.97	2361.88	2327.93	2431.14	2116.99	1945.79	P01111	NRAS	234.535	261.471	205.662	238.249	223.502	198.826	231.611	235.868	206.627	2896.1	2384.21	2552.47	2355	2491.38	2636.36	2170.24	2122.49	2041.1	P01111	NRAS	0.89698	1
P47900	P2RY1	P2Y purinoceptor 1	1	1	6	2	8	347.856	423.332	276.308	542.984	355.896	526.642	383.388	411.128	437.977	973.094	752.266	1314.49	1430.9	596.222	1022.83	803.297	202.762	750.411	P47900	P2RY1	305.189	367.272	225.094	440.046	338.672	390.544	345.244	438.783	382.923	973.094	642.124	1207.99	1036.22	628.913	1158.35	717.092	203.289	787.168	P47900	P2RY1	0.693538	0.834621
Q99497	PARK7	Protein DJ-1	1	1	5	5	10	1667.8	2515.62	1796.59	2245.17	1897.39	2194.46	1715.5	1620.6	1795.56	1798.36	1991.67	1721.44	1744.06	1440.07	1074.84	1637.47	1293.38	1602.3	Q99497	PARK7	1453.44	2143.05	1462.24	1818.22	1790.38	1623.74	1544.02	1712.25	1579.04	1798.36	1700.06	1581.97	1263.01	1519.03	1217.25	1461.75	1296.74	1680.78	Q99497	PARK7	0.678209	1
Q08174	PCDH1	Protocadherin-1	1	1	20	16	36	3308.29	5080.14	3774.79	3073.39	2563.93	3081.43	3180.43	1950	3164.48	5225.39	5960.61	4215.19	5023.74	3490.45	3117.9	4002.85	2785.03	4076.79	Q08174	PCDH1	2884.04	4336.86	3072.22	2489.14	2417.92	2280.25	2862.42	2061.69	2783.75	5225.39	5087.89	3873.67	3638.07	3681.83	3531	3573.29	2792.27	4276.48	Q08174	PCDH1	0.665006	1
Q5VY43	PEAR1	Platelet endothelial aggregation receptor 1	1	1	16	2	18	1805.76	1693.75	1550.86	1768.05	1386.64	1448.39	1955.7	1093.81	1366.97	370.548	214.078	409.227	377.043	185.949	228.695	277.476	262.721	239.03	Q5VY43	PEAR1	1564.45	1423.24	1261.21	1431.06	1300.64	1069.8	1759.36	1147	1208.1	370.548	182.734	376.071	273.045	196.145	258.995	247.699	263.404	250.738	Q5VY43	PEAR1	0.889214	0.808953
Q9BTU6	PI4K2A	Phosphatidylinositol 4-kinase type 2-alpha	1	1	1	1	2	52.6561	67.0166	37.9063	60.8696	50.0266	55.8214	66.6402	46.5233	43.5257	209.446	233.882	211.022	268.846	160.121	166.031	255.722	198.078	208.261	Q9BTU6	PI4K2A	46.1974	58.1419	30.8803	49.3301	47.6056	41.3957	60.01	49.6527	38.0545	209.446	199.638	193.925	194.692	168.9	188.029	228.279	198.593	218.462	Q9BTU6	PI4K2A	0.769828	0.968869
Q92508	PIEZO1	Piezo-type mechanosensitive ion channel component 1	1	1	76	54	130	15734.8	15793.1	13291.2	19816.7	18484.7	15984.6	9915.06	12309.2	13673.2	13971.4	13668.4	12792.7	17890.7	10921.8	11278.3	18858.3	13914.3	13835.1	Q92508	PIEZO1	13624	13234.2	10807	16036.4	17293.3	11801	8916.56	12868.8	12102.2	13971.4	11667.2	11756.2	12956	11520.6	12772.6	16834.5	13950.5	14512.8	Q92508	PIEZO1	0.787822	0.76528
Q04941	PLP2	Proteolipid protein 2	1	1	1	2	3	232.775	241.832	228.029	275.057	185.163	237.191	183.436	150.597	168.531	1486.15	1824.05	1000.12	1929.08	845.279	1123.99	1188.42	36.7444	1129.67	Q04941	PLP2	204.223	209.807	185.764	222.912	176.202	175.895	165.186	160.727	147.346	1486.15	1556.98	919.088	1396.99	891.625	1272.91	1060.89	36.8399	1185	Q04941	PLP2	0.91616	0.94121
O15162	PLSCR1	Phospholipid scramblase 1	1	1	2	1	3	222.829	160.448	178.625	267.43	300.665	266.77	316.445	246.089	237.406	413.364	368.664	392.332	444.578	242.471	339.901	408.15	355.313	283.446	O15162	PLSCR1	191.895	132.09	145.087	216.267	279.784	196.447	284.544	256.268	210.75	413.364	314.686	360.544	321.953	255.766	384.935	364.35	356.236	297.33	O15162	PLSCR1	0.674396	0.464218
Q9NRQ2	PLSCR4	Phospholipid scramblase 4	1	1	3	4	7	249.404	221.797	242.44	248.831	226.459	261.027	236.615	208.786	256.852	879.784	860.876	814.624	930.107	737.97	767.401	873.755	822.128	810.307	Q9NRQ2	PLSCR4	218.813	192.425	197.504	201.658	215.499	193.571	213.074	222.83	224.565	879.784	734.832	748.622	673.561	778.433	869.076	779.989	824.264	849.998	Q9NRQ2	PLSCR4	0.974383	0.856879
Q9BX97	PLVAP	Plasmalemma vesicle-associated protein	1	1	15	7	22	2295.17	3973.84	2465.89	3848.27	1970.91	1520.62	1900.17	1234.83	2996.71	3102.98	2302.14	2383.6	3462.73	1230.31	2153.16	5877.93	1974.19	2084.56	Q9BX97	PLVAP	2007.77	3419.97	2007.93	3117.73	1868.24	1126.48	1710.71	1312.53	2626.93	3102.98	1965.07	2190.48	2507.62	1297.77	2438.44	5247.15	1979.32	2186.67	Q9BX97	PLVAP	0.587074	1
Q9UIW2	PLXNA1	Plexin-A1	1	1	35	9	44	6955.55	4470.52	5166.52	7857.32	5953.29	5238.87	5076.97	7534.53	5357.18	3977.23	4397.09	3879.97	3793.05	3921.49	3742.08	2957.64	4164.84	2881.48	Q9UIW2	PLXNA1	6086.43	3846.05	4207.29	6365.87	5646.65	3881.22	4570.77	8010.84	4695.07	3977.23	3753.29	3565.61	2746.83	4136.5	4237.88	2640.24	4175.66	3022.62	Q9UIW2	PLXNA1	0.759775	0.480106
O60486	PLXNC1	Plexin-C1	1	1	5	9	14	541.799	507.966	417.906	675.767	529.505	517.668	522.468	352.47	592.192	3765.56	2470.54	2493.77	3621.87	2150.93	2565.13	4793.9	2459.39	3431.67	O60486	PLXNC1	473.927	437.805	340.306	547.489	501.562	383.559	470.372	374.593	519.075	3765.56	2108.82	2291.72	2622.87	2268.86	2904.99	4279.45	2465.78	3599.76	O60486	PLXNC1	0.865637	0.799659
P23284	PPIB	Peptidyl-prolyl cis-trans isomerase B	1	1	3	1	4	534.739	665.213	522.719	457.202	580.881	504.148	492.783	548.825	397.313	497.155	598.28	557.855	504.537	426.831	487.088	500.956	516.732	449.762	P23284	PPIB	446.266	509.001	422.632	368.456	519.284	367.605	441.807	543.465	363.72	497.155	510.683	512.656	365.373	450.234	551.623	447.196	518.075	471.792	P23284	PPIB	0.821149	0.936584
P35813	PPM1A	Protein phosphatase 1A	1	1	1	3	4	115.55	121.015	126.868	128.407	108.564	115.387	101.147	90.8423	94.5804	1144.25	1132.98	1238.93	1456.96	1094.61	1126.59	1285.38	1227.87	957.254	P35813	PPM1A	101.377	104.989	103.353	104.064	103.31	85.5681	91.0836	96.9528	82.6915	1144.25	967.096	1138.55	1055.09	1154.63	1275.85	1147.44	1231.06	1004.14	P35813	PPM1A	0.965591	1
P04156	PRNP	Major prion protein	1	1	5	9	14	1010.04	1530.08	1626.23	2077.82	691.355	1547.1	861.847	832.457	480.742	1545.38	1303.75	2150.9	2033.31	1550.25	1518.1	2207.97	886.279	1317.68	P04156	PRNP	877.305	1294.17	1322.65	1682	650.017	1143.73	775.469	876.084	423.625	1545.38	1112.86	1976.63	1472.47	1635.25	1719.24	1971.02	888.582	1382.22	P04156	PRNP	0.521585	0.769427
Q13308	PTK7	Inactive tyrosine-protein kinase 7	1	1	5	3	8	556.705	511.097	562.778	1072.4	397.315	667.836	507.494	369.884	1026.74	197.718	178.969	243.351	210.993	175.047	178.302	160.144	178.208	181.357	Q13308	PTK7	487.132	440.073	458.326	868.941	376.334	494.748	456.886	392.568	899.816	197.718	152.765	223.634	152.796	184.645	201.926	142.958	178.671	190.24	Q13308	PTK7	0.541368	0.48907
P18433	PTPRA	Receptor-type tyrosine-protein phosphatase alpha	1	1	25	21	46	9807.74	6197.21	6347.46	8264.98	6809.72	4527.88	3666.85	3011.29	5228	8783.31	5427.63	5201.18	5128.86	9937.69	4537.26	5858.45	5461.06	10295.3	P18433	PTPRA	8509.71	5228.05	5162.79	6690.15	6390.76	3345.5	3299.01	3162.57	4614.52	8783.31	4632.95	4779.77	3714.2	10482.6	5138.41	5229.76	5475.25	10799.6	P18433	PTPRA	1	0.614363
P08575	PTPRC	Receptor-type tyrosine-protein phosphatase C	1	1	22	5	27	5499.06	4187.93	3844.95	4011.61	3424.11	3597.27	4454.61	2180.89	2921.94	3581.62	3420.91	3530.39	4653.72	3227.56	3008.47	3776.08	3812.18	3507.94	P08575	PTPRC	4745.68	3465.92	3125.1	3244.74	3176.34	2650.23	4005.26	2251.14	2604.07	3581.62	2920.04	3244.35	3370.11	3404.53	3407.07	3370.85	3822.09	3679.77	P08575	PTPRC	1	0.730332
Q12913	PTPRJ	Receptor-type tyrosine-protein phosphatase eta	1	1	3	1	4	126.603	252.588	97.2095	244.325	202.153	170.424	179.936	91.7921	154.114	141.555	161.815	139.598	181.313	138.915	123.205	125.444	138.032	127.298	Q12913	PTPRJ	111.074	219.139	79.1917	198.006	192.37	126.382	162.034	97.9665	134.742	141.555	138.123	128.287	131.302	146.532	139.529	111.982	138.391	133.533	Q12913	PTPRJ	0.506867	1
P15151	PVR	Poliovirus receptor	1	1	12	7	19	766.929	1209.82	897.448	1255.68	1620.92	989.791	1113.49	522.486	1259.61	3784.57	2029.37	2352.65	2201.2	1884.36	1668.28	1837.66	2228.83	1887.95	P15151	PVR	664.503	1019.12	729.803	1016.25	1519.35	731.124	1001.64	548.702	1112.85	3784.57	1732.24	2162.03	1594.06	1987.68	1889.31	1640.45	2234.62	1980.43	P15151	PVR	0.437359	0.67076
P61026	RAB10	Ras-related protein Rab-10	1	1	2	3	5	181.694	174.958	137.009	174.333	131.182	175.571	393.036	149.052	166.053	1122.98	1235.64	883.746	841.808	693.323	822.848	744.825	1051.43	987.286	P61026	RAB10	159.408	151.789	111.614	141.283	124.833	130.199	353.932	159.078	145.18	1122.98	1054.73	812.143	609.617	731.338	931.869	664.895	1054.16	1035.65	P61026	RAB10	0.450391	0.428865
P61106	RAB14	Ras-related protein Rab-14	1	1	2	6	8	172.294	236.943	167.745	224.368	169.603	223.877	161.947	136.586	162.362	1908.04	2355.25	1971.3	1915.07	1549.15	1500.41	1984.52	1779.12	1497.96	P61106	RAB14	151.161	205.566	136.653	181.833	161.395	166.022	145.835	145.773	141.953	1908.04	2010.41	1811.58	1386.85	1634.09	1699.2	1771.55	1783.74	1571.33	P61106	RAB14	0.735341	1
Q9NP72	RAB18	Ras-related protein Rab-18	1	1	1	5	6	220.641	183.043	225.527	261.224	241.869	263.505	207.448	210.598	249.163	2594.92	2568.9	2370.72	2613.86	1852.06	2039.44	2376.57	2365.58	1977.52	Q9NP72	RAB18	193.578	158.803	183.725	211.702	230.164	195.409	186.808	224.764	217.843	2594.92	2192.78	2178.64	1892.89	1953.61	2309.65	2121.53	2371.73	2074.38	Q9NP72	RAB18	0.841043	0.689958
Q15286	RAB35	Ras-related protein Rab-35	1	1	2	3	5	1049.76	926.042	1014.74	956.499	721.211	1141.26	858.39	785.07	941.776	1392.01	1546.31	1154.01	1206.38	750.93	1151.2	1032.68	1254.24	946.696	Q15286	RAB35	920.998	803.41	826.657	775.168	686.308	846.329	772.987	837.878	823.393	1392.01	1319.91	1060.51	873.631	792.103	1303.73	921.859	1257.5	993.067	Q15286	RAB35	1	0.872325
P20339	RAB5A	Ras-related protein Rab-5A	1	1	1	3	4	352.752	318.559	217.547	388.537	303.878	385.777	272.654	259.584	289.479	1002.07	1195.87	942.05	722.541	514.687	762.914	707.719	838.646	794.606	P20339	RAB5A	309.484	276.373	177.225	314.879	289.172	286.082	245.527	277.045	253.091	1002.07	1020.78	865.723	523.247	542.907	863.994	631.771	840.825	833.528	P20339	RAB5A	0.982867	0.877714
P61020	RAB5B	Ras-related protein Rab-5B	1	1	3	6	9	233.662	245.638	266.219	246.696	298.675	354.654	240.269	221.836	254.317	2114.48	2616.34	1981.69	1930.07	1349.71	1615.66	1855.89	1797.02	1682.13	P61020	RAB5B	205.001	213.109	216.875	199.928	284.221	263.002	216.364	236.758	222.349	2114.48	2233.27	1821.13	1397.71	1423.71	1829.72	1656.73	1801.69	1764.52	P61020	RAB5B	0.721276	0.749802
P51148	RAB5C	Ras-related protein Rab-5C	1	1	3	6	9	447.9	390.136	454.66	476.191	532.606	593.4	401.654	389.335	442.128	2965.03	3700.01	2850.62	2527.33	1921.13	2212.09	2537.52	2563.61	2364.18	P51148	RAB5C	391.053	334.012	370.135	385.712	503.901	439.452	361.549	412.624	388.302	2965.03	3158.28	2619.66	1830.23	2026.46	2505.17	2265.21	2570.27	2479.98	P51148	RAB5C	0.776051	0.662852
P61006	RAB8A	Ras-related protein Rab-8A	1	1	9	7	16	1965.88	2513.36	1697.99	2021.25	1621.76	1875.79	1577.68	1448.32	1543.91	6133.68	6524.79	5888.33	6301	5218.41	4748.05	5833.32	4759.69	5115.06	P61006	RAB8A	1710.19	2140.22	1381.87	1636.74	1526.49	1387.02	1419.64	1525.98	1360.99	6133.68	5569.47	5411.25	4563.03	5504.53	5377.13	5207.32	4772.06	5365.61	P61006	RAB8A	0.799075	1
P63000	RAC1	Ras-related C3 botulinum toxin substrate 1	1	1	17	21	38	5856.32	5861.77	5762.18	5797.2	5692.81	6960.26	5240.81	5191.63	5304.99	12810.1	14126.5	13360.3	12507	8176.8	9870.72	9776.63	10228.8	8870.12	P63000	RAC1	5092.35	4977.77	4687.73	4694.21	5360.76	5145.68	4716.03	5461.43	4676.55	12810.1	12058.2	12277.8	9057.26	8625.13	11178.5	8727.46	10255.4	9304.6	P63000	RAC1	0.932421	0.911442
P62834	RAP1A	Ras-related protein Rap-1A	1	1	5	8	13	1402.37	1111.2	1162.1	1277.07	1014.7	1644.89	1098.82	1111.05	1167.82	4591.62	4610.47	4275.78	4781.55	2855.76	4027.51	2753.32	3820.75	4306.85	P62834	RAP1A	1215.78	934.358	945.029	1033.59	951.144	1214.89	988.529	1165.01	1031.63	4591.62	3935.43	3929.35	3462.68	3012.34	4561.12	2457.85	3830.68	4517.81	P62834	RAP1A	1	0.768527
P61225	RAP2B	Ras-related protein Rap-2b	1	1	8	11	19	1023.46	1193.51	1136.09	1253.5	1121.65	1428.36	1223.48	1184.33	1321.42	4671.32	4624.2	6288.69	5779.91	4727.89	4403.3	5483.6	4348.5	4278.23	P61225	RAP2B	891.471	1015.82	924.647	1015.14	1056.79	1056.99	1101.03	1250.22	1162.73	4671.32	3947.15	5779.17	4185.67	4987.12	4986.7	4895.13	4359.8	4487.79	P61225	RAP2B	0.713053	0.812517
Q8IUW5	RELL1	RELT-like protein 1	1	1	9	12	21	3156.17	3226.59	2545.61	3207.51	2485.03	3147.35	3044.03	2283.83	2858.43	2131.78	2516.74	2369.23	2989.7	1678.34	1961.7	1840.96	2299.27	2196.39	Q8IUW5	RELL1	2730.65	2702.67	2069.98	2595.53	2329.25	2323.68	2738.29	2390.7	2528.21	2131.78	2148.25	2177.27	2165.07	1770.36	2221.61	1643.4	2305.24	2303.97	Q8IUW5	RELL1	0.99721	0.98699
Q02094	RHAG	Ammonium transporter Rh type A	1	1	13	17	30	4962.84	4886.91	4166.22	5630.09	4741.05	5656.38	4774.39	4303.6	4154.39	3541.23	3613.05	4207.05	3846.22	3206.51	2324.24	2808.74	3505.14	3000.27	Q02094	RHAG	4183.08	3838.42	3373.74	4542.32	4292.42	4139.55	4284.54	4324.04	3769.75	3541.23	3084.05	3866.19	2785.34	3382.32	2632.18	2507.32	3514.25	3147.23	Q02094	RHAG	0.920913	0.845035
P18577	RHCE	Blood group Rh(CE) polypeptide	1	1	15	16	31	3647.79	4069.28	2994.3	3531.48	2694.39	4239.36	3268	2886.26	2972.67	6123.27	8881.68	7243.29	8133.36	6011.56	5160.23	6196.11	6041.87	5604.23	P18577	RHCE	3156.36	3405.85	2434.7	2857.62	2521.09	3129.68	2939.58	3017.19	2629.37	6123.27	7581.28	6656.42	5889.98	6341.17	5843.92	5531.18	6057.57	5878.74	P18577	RHCE	0.926748	1
O75695	RP2	Protein XRP2	1	1	1	2	3	55.191	60.811	47.9444	63.3778	50.5003	66.1942	51.6315	44.5496	52.0253	435.146	444.509	530.52	503.511	372.332	405.939	484.127	399.414	387.516	O75695	RP2	48.4214	52.758	39.0579	51.3628	48.0563	49.0879	46.4946	47.5462	45.4856	435.146	379.427	487.536	364.63	392.747	459.723	432.173	400.452	406.497	O75695	RP2	0.917801	1
O95197	RTN3	Reticulon-3	1	1	2	2	4	217.63	302.957	229.375	304.746	224.389	296.067	240.914	222.768	258.356	935.471	786.142	757.872	999.578	504.606	978.962	947.502	1084.43	888.498	O95197	RTN3	190.936	262.838	186.86	246.973	213.53	219.556	216.945	237.752	225.88	935.471	671.04	696.468	723.87	532.273	1108.67	845.822	1087.25	932.019	O95197	RTN3	0.726441	1
O75326	SEMA7A	Semaphorin-7A	1	1	85	62	147	23629.8	30182.3	24147.7	32026.4	19893.5	34598.4	21095.5	14001.5	21266.2	28387.5	26191.6	26445.6	23991.4	17733.7	16835	16998.2	17778.2	15940.1	O75326	SEMA7A	20427.1	25182.1	19626.7	25911.8	18583.5	25530.9	18971.8	14602.2	18832	28387.5	22356.8	24302.9	17374	18706	19065.5	15174.1	17824.4	16720.9	O75326	SEMA7A	0.788333	0.971837
Q9NRX5	SERINC1	Serine incorporator 1	1	1	1	4	5	181.639	341.388	269.379	233.551	287.756	320.573	233.161	170.448	209.929	976.362	945.973	1031.98	1142.54	664.299	814.92	1305.43	1072.01	1119.24	Q9NRX5	SERINC1	159.359	296.179	219.449	189.275	273.83	237.729	209.963	181.913	183.541	976.362	807.469	948.367	827.4	700.722	922.891	1165.34	1074.8	1174.06	Q9NRX5	SERINC1	0.538051	1
Q13530	SERINC3	Serine incorporator 3	1	1	17	10	27	2597.27	3427.36	4531.59	3521.11	3149.84	4058.43	1967.51	3737.32	4246.51	3543.69	3773.13	3211.73	4566.96	2989.62	2872.39	3636.93	4331.44	3720.7	Q13530	SERINC3	2265.7	2927.47	3687.85	2851.84	2975.06	3003.28	1771	3950.34	3733.09	3543.69	3220.69	2951.51	3307.28	3153.54	3252.96	3246.64	4342.69	3902.95	Q13530	SERINC3	0.573546	0.741069
O95562	SFT2D2	Vesicle transport protein SFT2B	1	1	1	2	3	90.0819	105.169	84.2952	96.7241	67.4262	81.3348	71.4425	61.6486	55.8533	675.344	757.911	415.516	720.335	349.618	502.076	605.534	592.165	448.261	O95562	SFT2D2	79.0326	91.2419	68.671	78.3873	64.1631	60.3158	64.3345	65.7954	48.8325	675.344	646.942	381.85	521.649	368.787	568.597	540.552	593.704	470.218	O95562	SFT2D2	0.866188	1
Q96DD7	SHISA4	Protein shisa-4	1	1	2	2	4	53.8328	158.131	62.5717	155.98	106.876	83.1666	73.6958	43.7594	83.4216	377.709	65.0783	122.564	154.84	90.124	126.24	535.349	103.575	294.313	Q96DD7	SHISA4	46.5224	130.995	50.8922	126.184	100.011	61.4025	66.3076	46.1236	73.6996	377.709	55.5499	112.634	112.131	95.0655	142.966	477.899	103.844	308.729	Q96DD7	SHISA4	0.355146	1
P49281	SLC11A2	Natural resistance-associated macrophage protein 2	1	1	3	1	4	459.071	685.27	498.271	522.826	611.047	508.029	565.472	314.876	464.022	271.158	215.118	185.798	319.235	222.626	150.726	287.308	225.226	212.6	P49281	SLC11A2	396.91	570.073	404.988	423.033	570.852	374.952	508.61	328.223	411.391	271.158	183.622	170.744	231.182	234.833	170.696	256.476	225.811	223.014	P49281	SLC11A2	0.695294	0.998635
P55011	SLC12A2	Solute carrier family 12 member 2	1	1	5	1	6	343.231	309.424	308.133	383.9	405.472	283.574	287.912	294.751	177.103	213.168	236.921	225.574	238.825	242.357	191.547	190.462	193.426	165.307	P55011	SLC12A2	301.131	268.448	251.02	311.121	385.849	210.291	259.267	314.577	154.841	213.168	202.232	207.298	172.951	255.645	216.926	170.023	193.929	173.404	P55011	SLC12A2	0.780437	0.695734
Q9UHW9	SLC12A6	Solute carrier family 12 member 6	1	1	17	15	32	2068.33	2085.98	2053.11	2883.29	3298.99	3366.85	2967.43	1607.32	2495.73	4562.71	5795.43	5017.5	4102.65	2262.21	3674.1	6991.3	4979.05	4991.99	Q9UHW9	SLC12A6	1808.43	1794.15	1671.78	2335.79	3127.25	2493.59	2671.52	1706.72	2189.08	4562.71	4946.9	4610.97	2971.04	2386.25	4160.89	6241.04	4991.99	5236.51	Q9UHW9	SLC12A6	0.578279	0.573714
Q9Y666	SLC12A7	Solute carrier family 12 member 7	1	1	32	19	51	5137.51	6952.99	7337.4	5162.95	5455.44	7030.39	5669.92	5772.01	4417.48	8579.53	5890.9	6014.47	6981.33	6008.81	3980.67	8020.04	6425.52	5775.56	Q9Y666	SLC12A7	4477.41	5929.56	5972.01	4181.1	5154.4	5202.3	5103.15	6101.09	3883.88	8579.53	5028.39	5527.17	5055.71	6338.27	4508.08	7159.38	6442.22	6058.46	Q9Y666	SLC12A7	0.733871	0.971885
Q13336	SLC14A1	Urea transporter 1	1	1	53	22	75	17309.2	10778.8	13526.8	15594.9	11003.3	18651.4	9826.09	13996.8	12650.6	10981.5	9524.12	11193.1	12458.8	6287.42	7469.29	11821.8	9396.68	7963.56	Q13336	SLC14A1	15016.2	9066.48	11000.6	12622.8	10322.9	13780.3	8840.03	14698.9	11168.6	10981.5	8129.66	10286.2	9022.36	6632.16	8458.91	10553.2	9421.1	8353.63	Q13336	SLC14A1	1	0.603782
P53985	SLC16A1	Monocarboxylate transporter 1	1	1	18	5	23	10089.9	2958.59	7162.2	6599.09	4951.82	8679.76	2793.21	3930.07	8851.15	2427.31	2125.33	1494.83	2691.97	1789.34	1537.02	4215.27	1664.41	1610.45	P53985	SLC16A1	8783.81	2491.15	5827.96	5343.02	4664.97	6420.35	2513.03	4144.55	7783.92	2427.31	1814.15	1373.72	1949.46	1887.45	1740.66	3762.91	1668.73	1689.33	P53985	SLC16A1	1	0.283607
P41440	SLC19A1	Folate transporter 1	1	1	9	3	12	1620.43	1088.46	1359.79	1436.34	1463.85	2046.33	1540.28	1290.31	1236.05	614.2	409.183	680.042	541.272	467.809	448.326	489.587	511.663	304.111	P41440	SLC19A1	1415.94	934.289	1107.06	1163.57	1385.67	1515.56	1386.63	1368.68	1084.45	614.2	349.273	624.944	391.976	493.459	507.726	437.048	512.992	319.007	P41440	SLC19A1	0.934269	0.616463
P43007	SLC1A4	Neutral amino acid transporter A	1	1	1	1	2	55.7323	31.6982	41.2756	43.8969	44.0388	24.7609	38.6104	21.084	24.4503	290.386	196.833	126.408	230.687	130.658	130.037	177.629	254.557	119.523	P43007	SLC1A4	48.8963	27.5005	33.6251	35.575	41.9075	18.3621	34.769	22.5022	21.3769	290.386	168.014	116.166	167.058	137.822	147.266	158.567	255.218	125.378	P43007	SLC1A4	1	0.562426
Q15758	SLC1A5	Neutral amino acid transporter B(0)	1	1	1	2	3	497.054	632.16	323.613	567.689	292.731	503.703	348.543	276.003	246.521	338.917	531.869	247.693	239.686	242.203	247.783	163.331	496.142	278.59	Q15758	SLC1A5	436.086	548.446	263.631	460.068	278.564	373.533	313.866	294.568	215.533	338.917	453.996	227.624	173.575	255.483	280.612	145.803	497.431	292.236	Q15758	SLC1A5	0.795131	1
A1A5C7	SLC22A23	Solute carrier family 22 member 23	1	1	24	16	40	9610.62	8793.47	9144.89	9980.79	8588.38	11037.8	9137.79	8218.52	8413.17	7648.03	10853.3	11166.8	13159.9	8537.51	9134.96	8803.19	9927.28	9173.46	A1A5C7	SLC22A23	8323.99	7387.03	7435.76	8077.07	8047.49	8149.55	8219.99	8601.41	7436.55	7648.03	9264.23	10262	9530.08	9005.62	10345.3	7858.49	9953.07	9622.8	A1A5C7	SLC22A23	0.967747	0.858816
Q00325	SLC25A3	Phosphate carrier protein, mitochondrial	1	1	1	1	2	22.3512	59.5382	19.8304	55.1525	46.1356	40.099	47.387	24.1957	22.0856	237.176	116.889	153.469	292.492	131.854	256.677	144.487	121.472	85.3944	Q00325	SLC25A3	19.6096	51.6538	16.1548	44.6968	43.9029	29.7364	42.6724	25.8232	19.3094	237.176	99.7748	141.035	211.816	139.084	290.685	128.982	121.788	89.5772	Q00325	SLC25A3	0.379636	1
P05141	SLC25A5	ADP/ATP translocase 2	1	1	1	2	3	59.0883	94.8972	69.2879	52.7469	78.3253	67.42	82.8655	79.976	45.5649	443.75	364.979	309.835	433.766	251.815	534.089	394.642	356.078	277.736	P05141	SLC25A5	49.3121	72.6124	56.021	42.5084	70.0196	49.16	74.2934	79.195	41.7124	443.75	311.541	284.732	314.123	265.622	604.852	352.291	357.003	291.34	P05141	SLC25A5	0.622667	0.916882
Q99808	SLC29A1	Equilibrative nucleoside transporter 1	1	1	40	43	83	14382.6	13513.8	12123.1	14263.7	9522.95	13144.7	11250.3	9361.93	10125.9	11841.9	11447.4	11355.6	12177.4	8830.17	8323.29	9272.25	9334.81	8437.56	Q99808	SLC29A1	12483.4	11367.1	9858.16	11543.9	8918.55	9707.53	10120.1	9810.89	8946.86	11841.9	9771.34	10435.5	8818.58	9314.33	9426.06	8277.21	9359.06	8850.85	Q99808	SLC29A1	1	0.910582
P11166	SLC2A1	Solute carrier family 2, facilitated glucose transporter member 1	1	1	355	207	562	68893.3	67789	69086.8	74525.1	66336	100960	72550.2	55341.1	71073.8	77997.2	89209.5	85209.8	91152.9	65629.9	59437.5	79278.1	69124.6	59509.6	P11166	SLC2A1	59701.4	56736.1	56172	60303.3	62001.2	74532.7	65255.4	57859.2	62894.7	77997.2	76148	78305.9	66010.7	69228.4	67312.5	70770.5	69304.2	62424.5	P11166	SLC2A1	0.801009	0.761224
Q8TDB8	SLC2A14	Solute carrier family 2, facilitated glucose transporter member 14	1	1	21	19	40	7626.83	6980.22	6682.93	7353.46	6248.02	6638.99	7045.15	5821.16	5827.95	8104.88	6168.3	6092.69	7927.67	4502.11	6064.06	5295.87	7228.08	5228.22	Q8TDB8	SLC2A14	6589.18	5810.44	5432.33	5949.37	5832.92	4897.86	6336.33	6076.89	5164.46	8104.88	5265.17	5599.05	5741.03	4748.96	6867.5	4727.55	7246.86	5484.31	Q8TDB8	SLC2A14	1	0.881815
P14672	SLC2A4	Solute carrier family 2, facilitated glucose transporter member 4	1	1	8	5	13	1249.17	1018.73	1323.85	1702.42	1438.49	2088.64	1580.62	1158.66	1493.75	1225.16	886.892	1488.08	1082.3	972.386	926.566	1212.86	1432.15	1077.87	P14672	SLC2A4	1071.33	827.332	1074.92	1375.72	1325.37	1537.84	1420.26	1196.57	1332.85	1225.16	757.039	1367.51	783.775	1025.7	1049.33	1082.7	1435.87	1130.67	P14672	SLC2A4	0.696648	0.537984
Q9Y6M5	SLC30A1	Zinc transporter 1	1	1	26	20	46	6483.27	10432.9	6454.8	8182.72	6013.3	7376.04	6884.08	5313.45	5258.97	6525.65	6562.56	8428.92	7629.54	7330.76	4425.22	5131.58	6764.2	6981.46	Q9Y6M5	SLC30A1	5594.39	8672.47	5246.25	6619.65	5602.6	5440.61	6190.75	5534.99	4664.85	6525.65	5601.71	7745.99	5525.13	7732.7	5011.53	4580.89	6781.78	7323.43	Q9Y6M5	SLC30A1	0.645075	1
O15431	SLC31A1	High affinity copper uptake protein 1	1	1	7	6	13	1699.82	1545.51	1462.97	1697.24	1281.59	1488.11	1119.74	1129.41	1128.11	2506.78	1993.81	1627.18	2361.79	1694.14	1740.76	1380.48	1876.12	1770.73	O15431	SLC31A1	1473.15	1300.87	1189.53	1373.76	1206.52	1099.05	1007.21	1183.63	996.956	2506.78	1701.89	1495.34	1710.35	1787.03	1971.4	1232.34	1880.99	1857.46	O15431	SLC31A1	1	0.883052
P08195	SLC3A2	4F2 cell-surface antigen heavy chain	1	1	16	11	27	2809.28	2426.69	2484.49	2542.05	2485.04	2527.14	2320.53	2176.42	1792.4	3374.19	3553.72	3153.07	3595.36	2680.29	2492.62	2496.74	2704.97	2686.33	P08195	SLC3A2	2416.79	2003.18	2018.38	2055.94	2312.92	1862.88	2086.27	2266.12	1593.22	3374.19	3033.41	2897.6	2603.67	2827.25	2822.87	2228.81	2712	2817.91	P08195	SLC3A2	1	0.828858
Q9NP59	SLC40A1	Solute carrier family 40 member 1	1	1	72	53	125	28515.4	31872	26592	32023.7	25087	30659.8	26370.6	24143.1	28668	29819.6	20315.6	20847.2	19516.2	16817.3	18419.4	21773	15996.5	17374.3	Q9NP59	SLC40A1	24565.3	26323	21604.1	25899.4	23329.1	22590.8	23709.5	25066.4	25469.8	29819.6	17341.1	19158.1	14133.2	17739.4	20859.8	19436.5	16038.1	18225.3	Q9NP59	SLC40A1	0.933225	1
O75387	SLC43A1	Large neutral amino acids transporter small subunit 3	1	1	22	7	29	7472.21	6215.44	7414.92	7516.18	6097.53	16286.1	7162.17	4119.71	6928.01	3172.1	1213.28	2032.48	1397.55	1808.83	2210.02	5002.62	4961.55	4061.12	O75387	SLC43A1	6469.56	5213.2	6028.33	6082.39	5709.09	12023.5	6442.22	4306.18	6130.62	3172.1	1035.64	1867.8	1012.07	1908.01	2502.83	4465.77	4974.44	4260.04	O75387	SLC43A1	0.538075	0.433583
Q8N370	SLC43A2	Large neutral amino acids transporter small subunit 4	1	1	32	13	45	11571.6	23260.7	9788.42	13189.7	15939.5	15720.9	12224.5	8493.05	13962.5	6613.39	8093.32	5126.29	6452.23	6080.97	3211.99	5243.24	3288.36	5454.42	Q8N370	SLC43A2	10011.6	19476	7957.61	10673.3	14911.5	11606.3	10995.6	8877.75	12354.2	6613.39	6908.35	4710.95	4672.55	6414.39	3637.55	4680.57	3296.9	5721.59	Q8N370	SLC43A2	0.514048	1
Q8NBI5	SLC43A3	Solute carrier family 43 member 3	1	1	29	14	43	13248.5	11363	11618	12073.7	9646.11	13545.4	11138	9153.52	8258.35	8520.89	4771.39	9753.17	7947.75	4733.36	4327.73	6040.38	6744.82	5955.02	Q8NBI5	SLC43A3	11481	9548.51	9447.59	9771.67	9043.28	10004.1	10019.6	9591.63	7296.75	8520.89	4072.79	8962.95	5755.57	4992.89	4901.12	5392.16	6762.35	6246.71	Q8NBI5	SLC43A3	1	0.831682
Q8WWI5	SLC44A1	Choline transporter-like protein 1	1	1	3	4	7	286.455	308.392	296.95	338.251	266.005	294.638	284.746	260.592	234.512	1764.66	1367.36	1935.03	2030.58	1556.39	1533.46	2158.75	1699.94	1747.22	Q8WWI5	SLC44A1	251.319	267.553	241.91	274.126	253.132	218.496	256.416	278.121	205.034	1764.66	1167.16	1778.25	1470.5	1641.73	1736.63	1927.09	1704.36	1832.8	Q8WWI5	SLC44A1	0.903633	0.962003
Q8IWA5	SLC44A2	Choline transporter-like protein 2	1	1	17	7	24	6278.12	5952.35	6311.38	7450.78	4456.87	7267.8	6854.96	4163.78	5012.19	1617.71	1321.92	1307.04	1815.81	1208.25	1226.76	1367.18	1468.69	1139.05	Q8IWA5	SLC44A2	5402.96	4917.66	5127.47	6025.48	4138.8	5356.24	6163.32	4317.8	4457.19	1617.71	1128.37	1201.14	1314.97	1274.5	1389.3	1220.46	1472.51	1194.84	Q8IWA5	SLC44A2	0.876632	0.797892
Q5BKX6	SLC45A4	Solute carrier family 45 member 4	1	1	1	1	2	36.4462	43.7791	26.2266	37.6654	35.8823	36.0686	33.6223	35.0218	39.5429	85.0223	91.8121	98.0311	105.324	74.1183	105.323	103.322	109.569	84.3864	Q5BKX6	SLC45A4	31.9758	37.9816	21.3655	30.5249	34.1458	26.7476	30.2771	37.3775	34.5723	85.0223	78.3695	90.0884	76.2731	78.1822	119.277	92.2341	109.854	88.5198	Q5BKX6	SLC45A4	0.841875	1
P02730	SLC4A1	Band 3 anion transport protein	1	1	927	620	1547	226088	230830	239832	232881	215183	276546	220580	185752	217954	184839	218479	205900	280168	181088	162580	218819	167829	170871	P02730	SLC4A1	196700	195725	195113	188551	202574	204480	198487	195697	191980	184839	186491	189218	202891	191017	184121	195337	168265	179241	P02730	SLC4A1	0.961954	0.957184
P04920	SLC4A2	Anion exchange protein 2	1	1	5	14	19	186.96	175.592	117.576	546.091	126.472	379.309	92.589	157.728	554.578	1573.56	7735.92	1291.57	6097.89	8113.22	4608.64	10486	3565.98	6055.67	P04920	SLC4A2	164.028	152.339	95.7832	442.564	120.351	281.286	83.3771	168.338	484.867	1573.56	6603.27	1186.92	4415.94	8558.06	5219.25	9360.71	3575.25	6352.29	P04920	SLC4A2	0.338295	0.314187
P30825	SLC7A1	High affinity cationic amino acid transporter 1	1	1	8	4	12	1413.86	1194.14	1103.29	1108.52	1384.9	1056.26	843.901	976.547	963.984	1562.94	1468.65	2594.07	1625.81	1155.24	1231.67	1109.83	1975.84	1557.79	P30825	SLC7A1	1225.73	1005.04	897.369	897.21	1299.08	779.973	759.21	1024.4	851.749	1562.94	1253.62	2383.89	1177.37	1218.58	1394.86	990.73	1980.97	1634.09	P30825	SLC7A1	0.943534	0.773652
Q92536	SLC7A6	Y+L amino acid transporter 2	1	1	3	1	4	214.683	170.52	202.201	201.397	191.167	216.404	188.151	163.466	136.212	375.534	453.435	388.23	421.265	290.749	259.297	229.283	275.612	298.896	Q92536	SLC7A6	188.35	147.939	164.723	163.217	181.915	160.48	169.431	174.462	119.09	375.534	387.046	356.775	305.07	306.691	293.652	204.678	276.328	313.537	Q92536	SLC7A6	1	0.785444
Q92581	SLC9A6	Sodium/hydrogen exchanger 6	1	1	1	4	5	64.199	39.9804	34.0106	42.4004	73.5759	48.3259	49.3521	28.8245	40.7311	1307.64	1094.29	1255.31	1466.83	758.324	1159.44	1373.03	1206.61	1108.63	Q92581	SLC9A6	56.3245	34.686	27.7067	34.3622	70.0152	35.8373	44.4419	30.7634	35.6111	1307.64	934.071	1153.6	1062.24	799.903	1313.06	1225.68	1209.75	1162.93	Q92581	SLC9A6	0.804461	0.495406
Q96T83	SLC9A7	Sodium/hydrogen exchanger 7	1	1	1	2	3	51.2635	39.128	30.3698	35.1199	61.5338	54.255	55.7522	24.9704	34.5199	338.481	147.628	224.432	196.942	77.0229	183.969	303.085	268.947	270.869	Q96T83	SLC9A7	44.9756	33.9464	24.7407	28.4619	58.5559	40.2341	50.2053	26.65	30.1807	338.481	126.013	206.248	142.621	81.246	208.343	270.56	269.646	284.137	Q96T83	SLC9A7	0.76808	0.579727
Q0VAQ4	SMAGP	Small cell adhesion glycoprotein	1	1	1	2	3	603.636	548.003	503.311	789.056	380.137	451.167	279.416	431.858	417.454	831.654	874.248	1221.68	1199.64	883.406	710.898	1589.22	725.004	1313.07	Q0VAQ4	SMAGP	529.595	475.433	410.022	639.468	361.74	334.574	251.616	460.907	364.979	831.654	746.246	1122.7	868.75	931.843	805.087	1418.67	726.888	1377.39	Q0VAQ4	SMAGP	0.828181	0.743482
B2RUZ4	SMIM1	Small integral membrane protein 1	1	1	1	6	7	164.639	171.36	104.824	178.121	121.549	150.28	107.479	79.1708	137.611	553.636	435.1	332.124	658.077	513.539	468.029	468.011	620.626	466.136	B2RUZ4	SMIM1	144.445	148.667	85.3948	144.353	115.667	111.444	96.7857	84.4962	120.313	553.636	371.395	305.215	476.563	541.696	530.039	417.787	622.239	488.968	B2RUZ4	SMIM1	0.971596	1
Q71RC9	SMIM5	Small integral membrane protein 5	1	1	2	1	3	461.592	412.192	419.56	451.491	275.266	583.846	521.505	291.84	387.423	384.892	244.2	268.82	228.853	281.731	236.77	257.761	255.035	283.677	Q71RC9	SMIM5	404.974	357.607	341.794	365.898	261.944	432.965	469.619	311.471	338.723	384.892	208.446	247.04	165.73	297.178	268.14	230.1	255.698	297.572	Q71RC9	SMIM5	0.862345	0.761483
Q92485	SMPDL3B	Acid sphingomyelinase-like phosphodiesterase 3b	1	1	1	2	3	45.241	46.839	34.2106	44.3031	31.871	57.5137	38.1889	39.5878	30.7986	826.562	602.337	226.005	255.943	204.367	592.276	390.377	329.951	439.481	Q92485	SMPDL3B	39.6918	40.6363	27.8696	35.9042	30.3286	42.6507	34.3894	42.2507	26.9272	826.562	514.146	207.694	185.348	215.572	670.748	348.484	330.808	461.008	Q92485	SMPDL3B	0.930625	0.95277
P16150	SPN	Leukosialin	1	1	2	2	4	302.111	230.723	187.953	510.402	264.512	219.19	282.169	170.637	313.754	349.621	107.85	168.394	244.976	112.901	235.204	275.388	388.13	117.946	P16150	SPN	265.055	200.169	153.116	413.641	251.711	162.546	254.095	182.115	274.315	349.621	92.0593	154.75	177.406	119.091	266.367	245.835	389.138	123.723	P16150	SPN	0.640784	0.48392
Q8TCT8	SPPL2A	Signal peptide peptidase-like 2A	1	1	4	3	7	1879.89	1621.67	1183.51	1553.29	1337.29	950.939	1262.28	743.378	1123.82	1360.9	860.895	962.602	1824.87	1651.18	1144.63	1223.52	1660.82	1559.47	Q8TCT8	SPPL2A	1618.13	1342.28	961.292	1256.34	1241.2	700.488	1134.81	770.081	1000.05	1360.9	734.848	884.61	1321.53	1741.71	1296.28	1092.22	1665.14	1635.86	Q8TCT8	SPPL2A	1	0.829528
Q658P3	STEAP3	Metalloreductase STEAP3	1	1	2	1	3	369.285	197.508	219.508	129.893	184.903	315.912	147.941	84.4732	172.41	223.451	737.725	394.34	402.243	310.975	480.172	1161.33	801.284	260.044	Q658P3	STEAP3	323.989	171.353	178.822	105.268	175.955	234.272	133.222	90.1553	150.738	223.451	629.712	362.39	291.295	328.026	543.791	1036.7	803.366	272.782	Q658P3	STEAP3	1	0.528884
P27105	STOM	Erythrocyte band 7 integral membrane protein	1	1	75	63	138	18748.5	26446.1	19345	24926.5	19191.2	24057.4	21717.6	15557.1	23764.8	33484	24959.3	27637.8	25652.3	18626.6	19262.5	26847.8	18769.4	19088	P27105	STOM	16209	22095.5	15726.2	20168.5	17940.8	17753.3	19533.5	16257.7	21040.9	33484	21304.9	25398.5	18576.8	19647.9	21814.6	23966.7	18818.2	20023	P27105	STOM	0.733589	1
Q12846	STX4	Syntaxin-4	1	1	1	2	3	58.2269	65.8301	68.7988	73.1441	67.776	83.4071	80.8771	62.9866	68.5622	250.548	211.066	246.623	256.93	200.106	243.219	216.803	208.448	189.324	Q12846	STX4	51.0849	57.1125	56.0469	59.2776	64.496	61.8526	72.8304	67.2234	59.9438	250.548	180.163	226.641	186.062	211.078	275.444	193.537	208.99	198.598	Q12846	STX4	0.701422	0.784184
O15400	STX7	Syntaxin-7	1	1	4	4	8	307.518	369.103	227.487	385.884	187.316	279.512	497.515	200.852	233.957	304.052	378.064	493.28	462.964	267.313	479.618	479.16	444.309	357.449	O15400	STX7	269.798	320.224	185.322	312.729	178.251	207.279	448.016	214.362	204.548	304.052	322.71	453.313	335.267	281.97	543.164	427.739	445.463	374.958	O15400	STX7	0.602207	0.71476
Q8NHG7	SVIP	Small VCP/p97-interacting protein	1	1	1	2	3	222.178	197.383	207.253	219.052	191.776	243.036	217.744	147.894	204.596	240.719	209.194	245.675	248.933	193.577	201.159	266.872	218.381	229.969	Q8NHG7	SVIP	194.926	171.244	168.839	177.525	182.495	180.229	196.08	157.842	178.878	240.719	178.565	225.77	180.271	204.191	227.811	238.233	218.948	241.233	Q8NHG7	SVIP	0.994114	0.873339
Q16563	SYPL1	Synaptophysin-like protein 1	1	1	4	2	6	327.886	421.687	386.23	542.302	238.58	611.541	372.966	371.75	295.666	352.574	320.152	289.796	290.813	198.519	204.249	376.651	419.417	229.503	Q16563	SYPL1	286.353	362.371	314.476	439.293	226.238	452.896	335.736	394.487	259.272	352.574	273.277	266.316	210.6	209.404	231.31	336.231	420.507	240.745	Q16563	SYPL1	0.63227	0.800119
Q9UP52	TFR2	Transferrin receptor protein 2	1	1	1	1	2	78.5167	157.987	100.273	163.634	117.21	129.001	125.455	114.465	96.8715	175.939	2430.33	361.033	968.694	581.113	438.729	280.289	696.298	900.519	Q9UP52	TFR2	68.886	137.065	81.6874	132.613	111.538	95.6639	112.973	122.164	84.6946	175.939	2074.5	331.781	701.505	612.975	496.857	250.21	698.107	944.628	Q9UP52	TFR2	0.502577	1
P02786	TFRC	Transferrin receptor protein 1	1	1	4	21	25	273.545	286.181	267.058	264.356	235.06	268.294	211.594	233.69	191.526	3106.53	18285.7	4010.56	8790.27	6113.63	4521.35	3060.64	6696.72	8428.89	P02786	TFRC	238.655	244.944	217.383	214.09	221.511	198.589	190.442	246.869	167.983	3106.53	15608.4	3685.62	6365.7	6448.84	5120.39	2732.19	6714.12	8841.76	P02786	TFRC	0.966727	0.992204
Q99805	TM9SF2	Transmembrane 9 superfamily member 2	1	1	12	7	19	2830.18	3172.9	3354.94	1643.44	1327.7	1110.97	2266.89	904.5	1492.03	1884.38	1147.83	1356.06	1069.02	1867.61	1934.97	1400.89	4083.39	2415.97	Q99805	TM9SF2	2457.81	2683.18	2728.92	1330.53	1248.13	821.624	2039.68	952.74	1315.35	1884.38	979.772	1246.19	774.158	1970.01	2191.34	1250.56	4094	2534.31	Q99805	TM9SF2	0.900653	0.983242
Q9HD45	TM9SF3	Transmembrane 9 superfamily member 3	1	1	1	2	3	200.682	122.082	158.553	194.539	93.1005	173.621	89.8304	64.087	150.006	1427.4	1416.83	1332.34	1499.6	1052.21	1018.46	1055.79	1431.18	1165.61	Q9HD45	TM9SF3	176.067	105.915	129.165	157.659	88.5949	128.753	80.893	68.3978	131.15	1427.4	1209.39	1224.39	1085.97	1109.9	1153.4	942.489	1434.9	1222.7	Q9HD45	TM9SF3	1	0.601563
Q969X1	TMBIM1	Protein lifeguard 3	1	1	9	7	16	1161.22	1873.2	837.419	1045.68	1137	1242.64	1120.92	992.847	889.597	1915	1401.97	1439.48	1980.55	1271.94	1820.79	1206.78	1866.59	1531.06	Q969X1	TMBIM1	1001.42	1560.74	680.353	845.839	1058.12	916.506	1007.9	1033.32	791.366	1915	1196.7	1322.85	1434.27	1341.68	2062.03	1077.28	1871.44	1606.05	Q969X1	TMBIM1	0.64163	1
Q7Z403	TMC6	Transmembrane channel-like protein 6	1	1	8	7	15	1106.25	1378.45	987.148	1305.58	1064.77	1433.99	1320.02	1014.56	1011.44	1738.06	1166.85	1390.5	1528.28	1116.62	1307.99	1406.15	1617.44	1260.17	Q7Z403	TMC6	970.559	1195.91	804.18	1058.07	1013.24	1063.41	1188.69	1082.8	884.301	1738.06	996.007	1277.84	1106.74	1177.84	1481.29	1255.25	1621.64	1321.9	Q7Z403	TMC6	0.811567	1
Q8IU68	TMC8	Transmembrane channel-like protein 8	1	1	16	11	27	2717.57	2832.25	2675	2965.75	2594.25	3437.79	3329.93	2081.52	2121.77	4809.68	3009.88	4134.47	4250.87	3221.05	3463.51	3486.85	4229.71	3359.77	Q8IU68	TMC8	2375.21	2423.22	2177.84	2402.51	2456.08	2546.22	2997.72	2208.7	1861.7	4809.68	2569.19	3799.49	3078.38	3397.66	3922.4	3112.66	4240.7	3524.34	Q8IU68	TMC8	0.792337	0.808354
Q7Z7N9	TMEM179B	Transmembrane protein 179B	1	1	1	1	2	20.2091	36.8045	13.5047	44.1549	32.0555	33.3254	19.6011	16.9033	28.2968	122.565	119.585	113.324	145.082	113.19	124.947	171.502	130.778	95.9777	Q7Z7N9	TMEM179B	17.7303	31.9306	11.0016	35.7841	30.5042	24.7133	17.6509	18.0403	24.7399	122.565	102.076	104.142	105.065	119.396	141.502	153.097	131.118	100.679	Q7Z7N9	TMEM179B	0.49548	0.892313
Q9UHN6	TMEM2	Transmembrane protein 2	1	1	1	4	5	100.959	72.9719	67.4115	63.4477	53.1562	68.5846	59.6004	82.3059	71.9936	2240.33	644.926	799.965	808.424	925.588	864.57	677.125	834.389	881.584	Q9UHN6	TMEM2	88.5756	63.3085	54.9167	51.4194	50.5837	50.8606	53.6706	87.8422	62.9439	2240.33	550.5	735.15	585.441	976.338	979.119	604.46	836.557	924.766	Q9UHN6	TMEM2	1	0.71474
Q96Q45	TMEM237	Transmembrane protein 237	1	1	9	5	14	1073.99	1024.72	1123.15	1128.95	1165.96	1132.55	1083.51	1025.36	982.834	2254.44	2117.52	2225.39	2071.97	1469.18	1243.27	2046.49	1100.37	1368.38	Q96Q45	TMEM237	934.466	869.915	913.951	914.187	1098.22	837.74	975.054	1082.3	864.886	2254.44	1807.49	2045.08	1500.47	1549.73	1407.99	1826.87	1103.23	1435.41	Q96Q45	TMEM237	0.850888	0.79211
Q9NV96	TMEM30A	Cell cycle control protein 50A	1	1	17	9	26	3890.82	3748.75	3517.14	4367.43	3966.54	4739.45	4111.38	3080.84	3725.81	3198.27	2948.34	3181.87	3675.5	2537.11	2405.8	3138.43	2682.01	2378.32	Q9NV96	TMEM30A	3369.89	3139.82	2859.87	3534.46	3713.06	3498.84	3697.78	3217.08	3301.98	3198.27	2516.66	2924.07	2661.71	2676.22	2724.55	2801.63	2688.98	2494.82	Q9NV96	TMEM30A	0.907577	0.845615
Q96MV1	TMEM56	Transmembrane protein 56	1	1	1	4	5	547.033	621.571	593.866	517.783	592.19	657.676	495.227	466.297	512.631	797.733	791.097	872.716	1043.53	717.301	732.786	844.626	799.788	712.644	Q96MV1	TMEM56	456.526	475.607	480.156	417.278	529.394	479.552	443.998	461.743	469.288	797.733	675.269	802.007	755.699	756.63	829.875	753.986	801.866	747.551	Q96MV1	TMEM56	0.862356	0.8984
Q5T3F8	TMEM63B	Transmembrane protein 63B	1	1	24	15	39	4336.91	5248.77	4944.34	4600.26	5317.51	6121.82	5351.66	2919.25	5065.21	5816.39	6364.01	6132.77	5927.91	4188.26	4498.9	6137.01	5460.21	4573.79	Q5T3F8	TMEM63B	3760.98	4424.55	4020.92	3723.54	4993.39	4522.24	4814.54	3060.31	4475.73	5816.39	5432.23	5635.88	4292.85	4417.9	5094.97	5478.42	5474.4	4797.82	Q5T3F8	TMEM63B	0.753192	0.886081
Q9P0T7	TMEM9	Transmembrane protein 9	1	1	2	3	5	378.41	295.986	295.259	487.515	221.704	305.892	259.318	128.466	215.626	671.928	840.847	1100.69	670.571	1324.16	454.605	634.865	731.484	604.049	Q9P0T7	TMEM9	331.995	256.79	240.533	395.093	210.975	226.842	233.518	137.107	188.522	671.928	717.735	1011.51	485.611	1396.76	514.837	566.735	733.385	633.637	Q9P0T7	TMEM9	0.840296	0.649948
Q12767	TMEM94	Uncharacterized protein KIAA0195	1	1	6	3	9	542.398	629.548	492.555	655.453	510.989	728.572	571.745	551.8	401.287	866.931	731.548	864.35	983.862	751.297	662.22	716.858	682.85	573.069	Q12767	TMEM94	475.868	546.179	401.26	531.193	486.26	540.291	514.861	588.917	350.845	866.931	624.439	794.319	712.489	792.49	749.959	639.929	684.624	601.139	Q12767	TMEM94	0.80804	0.92743
Q9NQ34	TMEM9B	Transmembrane protein 9B	1	1	1	3	4	179.283	136.88	134.909	211.04	117.014	144.178	121.659	74.9071	118.326	628.494	805.897	889.835	551.08	1013.14	453.922	713.628	683.403	660.51	Q9NQ34	TMEM9B	157.292	118.754	109.904	171.031	111.351	106.919	109.555	79.9457	103.452	628.494	687.902	817.739	399.079	1068.69	514.063	637.046	685.179	692.863	Q9NQ34	TMEM9B	0.91967	0.694337
Q92956	TNFRSF14	Tumor necrosis factor receptor superfamily member 14	1	1	3	2	5	227.546	344.551	231.056	346.005	273.357	313.893	293.928	200.141	266.813	497.472	657.393	513.511	686.692	452.011	426.408	620.639	860.342	541.711	Q92956	TNFRSF14	199.636	298.923	188.23	280.41	260.128	232.775	264.684	213.603	233.274	497.472	561.142	471.905	497.286	476.795	482.904	554.036	862.577	568.245	Q92956	TNFRSF14	0.667849	1
Q9Y5S1	TRPV2	Transient receptor potential cation channel subfamily V member 2	1	1	4	2	6	329.134	404.659	305.737	477.865	401.134	333.721	268.556	305.551	267.44	683.892	375.67	441.369	428.359	321.323	351.219	449.706	299.439	360.281	Q9Y5S1	TRPV2	288.763	351.072	249.068	387.272	381.721	247.479	241.837	326.104	233.822	683.892	320.667	405.608	310.207	338.941	397.753	401.446	300.217	377.928	Q9Y5S1	TRPV2	0.745633	0.906524
Q5T4S7	UBR4	E3 ubiquitin-protein ligase UBR4	1	1	75	58	133	10340.3	14763.4	12264.1	13693.4	15703	16011.8	13011	11508.9	11771.2	14276.6	13678.9	14511	14857.5	10885.3	12128.8	9996.84	17219	12138.8	Q5T4S7	UBR4	9027.01	12655.2	9984.4	11091.7	14871.4	11856.1	11711.9	12203.3	10337.6	14276.6	11676.1	13335.3	10759.4	11482.1	13735.8	8924.04	17263.7	12733.4	Q5T4S7	UBR4	0.607004	0.850978
P55808	XG	Glycoprotein Xg	1	1	2	1	3	643.79	66.8474	27.9047	390.61	787.573	2620.25	1017.87	2956.09	1412.49	1478.28	38.5432	41.9229	59.1023	2198.16	1454.78	688.523	73.4098	846.611	P55808	XG	552.067	56.0138	22.683	315.657	719.549	1926.4	914.679	2993.25	1259.35	1478.28	32.8999	38.5262	42.8004	2318.68	1647.53	614.635	73.6005	888.08	P55808	XG	0.184438	0.0187134
P51811	XK	Membrane transport protein XK	1	1	27	25	52	8044.38	8151.51	7976.1	8994.7	6658.94	9474.7	6837.84	6183.78	8349.41	11137.7	11941.5	11188.4	14494	8673.12	8225.17	10709.3	11573.1	11075.1	P51811	XK	6957.31	6809.65	6484	7277.75	6220.49	6992.5	6149.97	6456.91	7395.57	11137.7	10193.1	10281.9	10496.2	9148.66	9314.94	9560.04	11603.2	11617.6	P51811	XK	0.94074	0.920774
Q9UIJ5	ZDHHC2	Palmitoyltransferase ZDHHC2	1	1	4	5	9	1403.74	2017.6	1539.35	1659.02	1762.33	2031.46	2564.96	1469.01	2081.61	1517.6	1341.4	1822.15	1485.36	1168.93	1578.9	2498.65	1723.85	2500.22	Q9UIJ5	ZDHHC2	1215.42	1694.04	1251.43	1342.37	1649.75	1500.54	2307.57	1538.04	1840.9	1517.6	1145	1674.52	1075.66	1233.02	1788.09	2230.51	1728.33	2622.69	Q9UIJ5	ZDHHC2	0.526711	0.734122
Q5W0Z9	ZDHHC20	Probable palmitoyltransferase ZDHHC20	1	1	6	7	13	667.3	722.619	628.309	806.66	750.834	822.036	1088.95	622.424	1006.54	1464.39	1122.69	1363.24	1145.59	1013.62	1262.98	1667.85	1428.8	1860.14	Q5W0Z9	ZDHHC20	585.45	626.925	511.852	653.735	714.497	609.601	980.608	664.291	880.016	1464.39	958.313	1252.79	829.608	1069.2	1430.32	1488.87	1432.51	1951.25	Q5W0Z9	ZDHHC20	0.597028	0.639323
Q9NYG2	ZDHHC3	Palmitoyltransferase ZDHHC3	1	1	6	3	9	1729.91	2559.93	1830.41	1909.55	1625.17	1963.55	1738.81	1503.81	1641.99	2303.27	2222.4	1798.7	2770.05	1774.52	2024.42	2075.49	1960.81	1958.47	Q9NYG2	ZDHHC3	1501.49	2163.73	1489	1545.73	1525.5	1450.74	1564.48	1580	1450.12	2303.27	1897.01	1652.97	2006	1871.82	2292.64	1852.76	1965.9	2054.4	Q9NYG2	ZDHHC3	0.693933	1
Q9C0B5	ZDHHC5	Palmitoyltransferase ZDHHC5	1	1	3	2	5	158.434	180.822	163.109	209.497	168.298	194.686	179.332	152.534	177.44	193.632	202.666	170.146	220.587	144.603	164.196	197.084	217.008	185.686	Q9C0B5	ZDHHC5	139.001	156.876	132.877	169.781	160.153	144.374	161.49	162.794	155.136	193.632	172.993	156.36	159.744	152.532	185.951	175.934	217.572	194.781	Q9C0B5	ZDHHC5	0.818707	0.923993
[truncated: 25 more columns]

## Sheet: Data S2C
Uniprot	Name	Protein name	Found in UK sample	Found in Senegal sample	UK Peptides	Senegal peptides	Total Peptides	Unaltered UK Donor 1	Unaltered UK Donor 2	Unaltered UK Donor 3	Unaltered UK Donor 4	Unaltered UK Donor 5	Unaltered UK Donor 6	Unaltered UK Donor 7	Unaltered UK Donor 8	Unaltered UK Donor 9	Unaltered Senegal Donor 1	Unaltered Senegal Donor 2	Unaltered Senegal Donor 3	Unaltered Senegal Donor 4	Unaltered Senegal Donor 5	Unaltered Senegal Donor 6	Unaltered Senegal Donor 7	Unaltered Senegal Donor 8	Unaltered Senegal Donor 9	Uniprot	Name	Top 3 normalised UK Donor 1	Top 3 normalised UK Donor 2	Top 3 normalised UK Donor 3	Top 3 normalised UK Donor 4	Top 3 normalised UK Donor 5	Top 3 normalised UK Donor 6	Top 3 normalised UK Donor 7	Top 3 normalised UK Donor 8	Top 3 normalised UK Donor 9	Top 3 normalised Senegal Donor 1	Top 3 normalised Senegal Donor 2	Top 3 normalised Senegal Donor 3	Top 3 normalised Senegal Donor 4	Top 3 normalised Senegal Donor 5	Top 3 normalised Senegal Donor 6	Top 3 normalised Senegal Donor 7	Top 3 normalised Senegal Donor 8	Top 3 normalised Senegal Donor 9	Uniprot	Name	Normalised UK Donor 1	Normalised UK Donor 2
P08183	ABCB1	Multidrug resistance protein 1	1	0	7	0	7	89.3928	84.1588	65.5628	187.923	88.5075	4135.66	103.429	130.355	74.1575	0	0	0	0	0	0	0	0	0	P08183	ABCB1	78.428	73.014	53.4107	152.297	84.2242	3066.9	93.1386	139.123	64.8358	0	0	0	0	0	0	0	0	0	P08183	ABCB1	0.0255724	0.0238071
Q16570	ACKR1	Duffy antigen/chemokine receptor	1	0	2	0	2	166.695	278.757	177.083	320.075	171.386	197.785	285.396	153.777	151.806	0	0	0	0	0	0	0	0	0	Q16570	ACKR1	139.115	213.296	143.176	257.946	153.212	144.217	255.873	152.275	138.971	0	0	0	0	0	0	0	0	0	Q16570	ACKR1	0.539318	0.826902
P07357	C8A	Complement component C8 alpha chain	1	0	2	0	2	91.0628	172.694	64.575	229.762	104.526	83.5252	80.8511	93.4848	72.9486	0	0	0	0	0	0	0	0	0	P07357	C8A	79.8932	149.825	52.606	186.204	99.4674	61.9402	72.807	99.7731	63.7789	0	0	0	0	0	0	0	0	0	P07357	C8A	0.429062	0.804627
P25942	CD40	Tumor necrosis factor receptor superfamily member 5	1	0	2	0	2	85.7308	87.4696	104.236	98.0889	125.966	179.772	155.359	50.8599	69.4149	0	0	0	0	0	0	0	0	0	P25942	CD40	75.2152	75.8863	84.9158	79.4934	119.87	133.314	139.902	54.281	60.6893	0	0	0	0	0	0	0	0	0	P25942	CD40	0.537628	0.542425
P51793	CLCN4	H(+)/Cl(-) exchange transporter 4	1	0	3	0	3	219.454	308.65	204.602	255.942	223.834	286.868	186.98	182.611	228.826	0	0	0	0	0	0	0	0	0	P51793	CLCN4	190.121	258.006	166.379	207.129	209.43	211.732	168.186	190.973	202.594	0	0	0	0	0	0	0	0	0	P51793	CLCN4	0.736884	1
Q9UMF0	ICAM5	Intercellular adhesion molecule 5	1	0	2	0	2	86.5014	117.118	70.55	145.99	92.1142	165.304	111.589	80.5711	105.64	0	0	0	0	0	0	0	0	0	Q9UMF0	ICAM5	75.8913	101.609	57.4735	118.313	87.6563	122.585	100.487	85.9907	92.3609	0	0	0	0	0	0	0	0	0	Q9UMF0	ICAM5	0.61909	0.82888
O60449	LY75	Lymphocyte antigen 75	1	0	2	0	2	224.124	356.234	246.207	369.539	192.966	248.914	428.586	258.481	198.492	0	0	0	0	0	0	0	0	0	O60449	LY75	196.633	309.059	200.572	299.482	183.627	184.588	385.945	275.868	173.541	0	0	0	0	0	0	0	0	0	O60449	LY75	0.509486	0.800786
Q9H1U4	MEGF9	Multiple epidermal growth factor-like domains protein 9	1	0	2	0	2	49.2937	66.0343	43.2458	70.6476	68.0425	76.4404	42.3043	31.3082	59.5452	0	0	0	0	0	0	0	0	0	Q9H1U4	MEGF9	43.2474	57.2896	35.2302	57.2544	64.7496	56.6863	38.0953	33.4141	52.0603	0	0	0	0	0	0	0	0	0	Q9H1U4	MEGF9	0.667918	0.884788
Q14242	SELPLG	P-selectin glycoprotein ligand 1	1	0	2	0	2	802.097	690.902	677.521	1144.2	782.942	929.946	789.132	607.411	779.882	0	0	0	0	0	0	0	0	0	Q14242	SELPLG	703.713	599.409	551.942	927.285	745.051	689.624	710.619	648.269	681.85	0	0	0	0	0	0	0	0	0	Q14242	SELPLG	0.758897	0.646413
Q9BXS9	SLC26A6	Solute carrier family 26 member 6	1	0	2	0	2	197.299	394.634	142.4	284.385	282.073	237.892	279.259	231.919	149.319	0	0	0	0	0	0	0	0	0	Q9BXS9	SLC26A6	173.099	342.374	116.006	230.472	268.422	176.415	251.475	247.519	130.549	0	0	0	0	0	0	0	0	0	Q9BXS9	SLC26A6	0.505583	1
P48029	SLC6A8	Sodium- and chloride-dependent creatine transporter 1	1	0	2	0	2	94.769	146.892	111.236	100.853	88.3991	104.203	95.3762	67.5402	72.0457	0	0	0	0	0	0	0	0	0	P48029	SLC6A8	83.1448	127.44	90.6184	81.7335	84.121	77.2743	85.887	72.0833	62.9895	0	0	0	0	0	0	0	0	0	P48029	SLC6A8	0.652425	1
[truncated: 22 more columns]

## Sheet: Data S2D
Uniprot	Name	Protein name	Found in UK sample	Found in Senegal sample	UK Peptides	Senegal peptides	Total Peptides	Unaltered UK Donor 1	Unaltered UK Donor 2	Unaltered UK Donor 3	Unaltered UK Donor 4	Unaltered UK Donor 5	Unaltered UK Donor 6	Unaltered UK Donor 7	Unaltered UK Donor 8	Unaltered UK Donor 9	Unaltered Senegal Donor 1	Unaltered Senegal Donor 2	Unaltered Senegal Donor 3	Unaltered Senegal Donor 4	Unaltered Senegal Donor 5	Unaltered Senegal Donor 6	Unaltered Senegal Donor 7	Unaltered Senegal Donor 8	Unaltered Senegal Donor 9	Uniprot	Name	Top 3 normalised UK Donor 1	Top 3 normalised UK Donor 2	Top 3 normalised UK Donor 3	Top 3 normalised UK Donor 4	Top 3 normalised UK Donor 5	Top 3 normalised UK Donor 6	Top 3 normalised UK Donor 7	Top 3 normalised UK Donor 8	Top 3 normalised UK Donor 9	Top 3 normalised Senegal Donor 1	Top 3 normalised Senegal Donor 2	Top 3 normalised Senegal Donor 3	Top 3 normalised Senegal Donor 4	Top 3 normalised Senegal Donor 5	Top 3 normalised Senegal Donor 6	Top 3 normalised Senegal Donor 7	Top 3 normalised Senegal Donor 8	Top 3 normalised Senegal Donor 9	Uniprot	Name	Normalised UK Donor 1	Normalised UK Donor 2
O95870	ABHD16A	Abhydrolase domain-containing protein 16A	0	1	0	2	2	0	0	0	0	0	0	0	0	0	169.003	138.558	148.672	197.441	116.277	117.73	170.059	171.334	117.786	O95870	ABHD16A	0	0	0	0	0	0	0	0	0	169.003	118.271	136.626	142.982	122.652	133.328	151.809	171.779	123.555	O95870	ABHD16A	0	0
O95573	ACSL3	Long-chain-fatty-acid--CoA ligase 3	0	1	0	3	3	0	0	0	0	0	0	0	0	0	563.815	603.923	627.965	713.082	464.585	507.912	599.639	597.387	456.254	O95573	ACSL3	0	0	0	0	0	0	0	0	0	563.815	515.5	577.086	516.397	490.058	575.206	535.289	598.939	478.602	O95573	ACSL3	0	0
Q9UKU0	ACSL6	Long-chain-fatty-acid--CoA ligase 6	0	1	0	2	2	0	0	0	0	0	0	0	0	0	557.074	624.488	792.952	793.955	413.233	435.278	541.148	624.783	562.599	Q9UKU0	ACSL6	0	0	0	0	0	0	0	0	0	557.074	533.054	728.705	574.963	435.89	492.949	483.075	626.406	590.156	Q9UKU0	ACSL6	0	0
Q8NHH9	ATL2	Atlastin-2	0	1	0	3	3	0	0	0	0	0	0	0	0	0	510.884	490.856	355.571	658.797	363.103	457.415	526.537	435.651	510.77	Q8NHH9	ATL2	0	0	0	0	0	0	0	0	0	510.884	418.988	326.762	477.085	383.012	518.019	470.032	436.783	535.789	Q8NHH9	ATL2	0	0
P98196	ATP11A	Probable phospholipid-transporting ATPase IH	0	1	0	3	3	0	0	0	0	0	0	0	0	0	595.748	575.589	632.8	573.093	368.729	422.324	460.678	506.004	455.251	P98196	ATP11A	0	0	0	0	0	0	0	0	0	595.748	491.315	581.529	415.02	388.946	478.279	411.241	507.319	477.55	P98196	ATP11A	0	0
Q9Y2G3	ATP11B	Probable phospholipid-transporting ATPase IF	0	1	0	2	2	0	0	0	0	0	0	0	0	0	463.202	437.659	500.501	505.363	386.758	377.983	395.323	376.676	366.652	Q9Y2G3	ATP11B	0	0	0	0	0	0	0	0	0	463.202	373.58	459.949	365.972	407.964	428.063	352.899	377.655	384.611	Q9Y2G3	ATP11B	0	0
P27701	CD82	CD82 antigen	0	1	0	3	3	0	0	0	0	0	0	0	0	0	637.486	539.335	439.561	318.676	432.153	366.806	230.627	519.322	324.019	P27701	CD82	0	0	0	0	0	0	0	0	0	637.486	460.369	403.947	230.777	455.848	415.405	205.878	520.671	339.89	P27701	CD82	0	0
P50416	CPT1A	Carnitine O-palmitoyltransferase 1, liver isoform	0	1	0	2	2	0	0	0	0	0	0	0	0	0	453.887	392.181	403.116	508.009	371.046	389.642	534.509	557.496	456.538	P50416	CPT1A	0	0	0	0	0	0	0	0	0	453.887	334.76	370.455	367.888	391.39	441.267	477.149	558.945	478.9	P50416	CPT1A	0	0
O95834	EML2	Echinoderm microtubule-associated protein-like 2	0	1	0	4	4	0	0	0	0	0	0	0	0	0	1164.19	1149.25	1329.94	1332.09	1104.51	822.801	1146.26	993.142	1135.5	O95834	EML2	0	0	0	0	0	0	0	0	0	1164.19	980.984	1222.19	964.667	1165.07	931.816	1023.25	995.722	1191.12	O95834	EML2	0	0
P55899	FCGRT	IgG receptor FcRn large subunit p51	0	1	0	2	2	0	0	0	0	0	0	0	0	0	966.102	1106.62	1402.23	1291.19	1000.72	1127.16	1134.31	1182.41	1052.99	P55899	FCGRT	0	0	0	0	0	0	0	0	0	966.102	944.595	1288.62	935.048	1055.59	1276.5	1012.58	1185.48	1104.57	P55899	FCGRT	0	0
Q14254	FLOT2	Flotillin-2	0	1	0	7	7	0	0	0	0	0	0	0	0	0	2493.03	2952.96	1334.44	3933.12	2555.8	1309.14	1499.56	994.086	1124.37	Q14254	FLOT2	0	0	0	0	0	0	0	0	0	2493.03	2520.61	1226.32	2848.27	2695.93	1482.59	1338.64	996.669	1179.44	Q14254	FLOT2	0	0
Q14344	GNA13	Guanine nucleotide-binding protein subunit alpha-13	0	1	0	2	2	0	0	0	0	0	0	0	0	0	542.363	508.457	446.46	467.942	353.707	351.918	327.661	365.343	435.749	Q14344	GNA13	0	0	0	0	0	0	0	0	0	542.363	434.012	410.287	338.872	373.101	398.544	292.498	366.292	457.093	Q14344	GNA13	0	0
P13598	ICAM2	Intercellular adhesion molecule 2	0	1	0	2	2	0	0	0	0	0	0	0	0	0	410.251	558.975	413.797	431.161	303.898	360.214	513.413	704.775	361.32	P13598	ICAM2	0	0	0	0	0	0	0	0	0	410.251	477.133	380.27	312.236	320.561	407.94	458.317	706.606	379.018	P13598	ICAM2	0	0
P01116	KRAS	GTPase KRas	0	1	0	2	2	0	0	0	0	0	0	0	0	0	606.384	737.888	686.822	759.012	509.135	501.756	699.544	491.333	472.667	P01116	KRAS	0	0	0	0	0	0	0	0	0	606.384	629.851	631.174	549.658	537.051	568.235	624.473	492.61	495.819	P01116	KRAS	0	0
P13667	PDIA4	Protein disulfide-isomerase A4	0	1	0	2	2	0	0	0	0	0	0	0	0	0	167.778	220.835	187.284	202.486	161.567	171.805	237.994	198.662	154.825	P13667	PDIA4	0	0	0	0	0	0	0	0	0	167.778	188.502	172.11	146.635	170.426	194.568	212.454	199.178	162.409	P13667	PDIA4	0	0
P62191	PSMC1	26S protease regulatory subunit 4	0	1	0	11	11	0	0	0	0	0	0	0	0	0	3514.15	4524.58	4557.62	5657.22	4070.91	3183	4016.51	3035.24	3017.98	P62191	PSMC1	0	0	0	0	0	0	0	0	0	3514.15	3862.12	4188.35	4096.82	4294.12	3604.72	3585.48	3043.13	3165.81	P62191	PSMC1	0	0
Q9H0U4	RAB1B	Ras-related protein Rab-1B	0	1	0	3	3	0	0	0	0	0	0	0	0	0	998.977	1241.15	813.207	841.9	684.984	560.633	848.027	558.635	532.073	Q9H0U4	RAB1B	0	0	0	0	0	0	0	0	0	998.977	1059.43	747.319	609.683	722.541	634.913	757.022	560.087	558.135	Q9H0U4	RAB1B	0	0
Q9UL25	RAB21	Ras-related protein Rab-21	0	1	0	3	3	0	0	0	0	0	0	0	0	0	404.18	386.995	401.934	450.38	324.328	333.174	400.619	349.472	322.263	Q9UL25	RAB21	0	0	0	0	0	0	0	0	0	404.18	330.334	369.368	326.154	342.111	377.317	357.627	350.38	338.048	Q9UL25	RAB21	0	0
P08134	RHOC	Rho-related GTP-binding protein RhoC	0	1	0	2	2	0	0	0	0	0	0	0	0	0	635.625	791.97	852.762	935.691	663.313	607.229	788.218	596.114	570.303	P08134	RHOC	0	0	0	0	0	0	0	0	0	635.625	676.015	783.67	677.605	699.682	687.682	703.631	597.663	598.238	P08134	RHOC	0	0
P60903	S100A10	Protein S100-A10	0	1	0	2	2	0	0	0	0	0	0	0	0	0	459.7	544.92	685.209	605.727	497.454	644.663	535.357	703.425	589.974	P60903	S100A10	0	0	0	0	0	0	0	0	0	459.7	465.136	629.692	438.653	524.729	730.076	477.906	705.253	618.872	P60903	S100A10	0	0
Q9NTJ5	SACM1L	Phosphatidylinositide phosphatase SAC1	0	1	0	5	5	0	0	0	0	0	0	0	0	0	1712.88	1727.86	1837.39	2438.08	1304.69	1632.72	1652.07	1857.73	1534.92	Q9NTJ5	SACM1L	0	0	0	0	0	0	0	0	0	1712.88	1474.88	1688.52	1765.6	1376.23	1849.04	1474.78	1862.56	1610.1	Q9NTJ5	SACM1L	0	0
O75396	SEC22B	Vesicle-trafficking protein SEC22b	0	1	0	3	3	0	0	0	0	0	0	0	0	0	349.931	290.756	298.316	416.827	235.285	269.978	288.975	372.011	290.559	O75396	SEC22B	0	0	0	0	0	0	0	0	0	349.931	248.185	274.146	301.856	248.186	305.748	257.964	372.978	304.791	O75396	SEC22B	0	0
O00161	SNAP23	Synaptosomal-associated protein 23	0	1	0	2	2	0	0	0	0	0	0	0	0	0	299.066	350.005	306.215	300.585	247.819	236.361	251.572	273.023	304.108	O00161	SNAP23	0	0	0	0	0	0	0	0	0	299.066	298.759	281.405	217.676	261.407	267.677	224.575	273.732	319.004	O00161	SNAP23	0	0
Q96ET8	TVP23C	Golgi apparatus membrane protein TVP23 homolog C	0	1	0	2	2	0	0	0	0	0	0	0	0	0	231.566	226.467	146.518	205.623	138.115	173.306	180.352	255.296	138	Q96ET8	TVP23C	0	0	0	0	0	0	0	0	0	231.566	193.309	134.647	148.907	145.688	196.268	160.998	255.959	144.76	Q96ET8	TVP23C	0	0
Q9GZZ9	UBA5	Ubiquitin-like modifier-activating enzyme 5	0	1	0	3	3	0	0	0	0	0	0	0	0	0	663.428	624.745	790.516	1001.03	821.065	572.997	867.148	577.198	573.559	Q9GZZ9	UBA5	0	0	0	0	0	0	0	0	0	663.428	533.274	726.467	724.921	866.084	648.915	774.091	578.698	601.653	Q9GZZ9	UBA5	0	0
P63027	VAMP2	Vesicle-associated membrane protein 2	0	1	0	4	4	0	0	0	0	0	0	0	0	0	1290.81	1500.93	1788.92	1231.02	948.545	1102.12	845.664	1005.99	1104.12	P63027	VAMP2	0	0	0	0	0	0	0	0	0	1290.81	1281.17	1643.98	891.475	1000.55	1248.14	754.913	1008.6	1158.2	P63027	VAMP2	0	0
[truncated: 22 more columns]

## Sheet: Data S2E
		UK Donors									Senegalese Donors
	Gene	Donor 1	Donor 2	Donor 3	Donor 4	Donor 5	Donor 6	Donor 7	Donor 8	Donor 9	Donor 1	Donor 2	Donor 3	Donor 4	Donor 5	Donor 6	Donor 7	Donor 8	Donor 9
	ICAM4	0.738784	0.789272	0.25866	1	0.532123	0.776788	0.766454	0.283889	0.330888	0.768295	0.567789	0.662195	1	0.479023	0.718535	0.615891	0.746766	0.613008
																							UK Donors	Senegalese Donors
																						Mean	0.60854	0.685723
																						Median	0.738784	0.662195

## Sheet: Data S2F
Protein Id	Group ID	Senegalese donor peptides	UK donor peptides	Senegal Donor 1	Senegal Donor 2	Senegal Donor 3	Senegal Donor 4	Senegal Donor 5	Senegal Donor 6	Senegal Donor 7	Senegal Donor 8	Senegal Donor 9	UK Donor 1	UK Donor 2	UK Donor 3	UK Donor 4	UK Donor 5	UK Donor 6	UK Donor 7	UK Donor 8	UK Donor 9
sp|P02730|B3AT_HUMAN	11	620	927	184839	218479	205900	280168	181088	162580	218819	167829	170871	226088	230830	239832	232881	215183	276546	220580	185752	217954
sp|P02724|GLPA_HUMAN	297	405	169	94039.9	116945	100045	110569	81562.1	82075.4	96124.5	109710	90780.5	36733.3	41617.7	40860	43523	35125.1	40244.2	39071.3	33405	36906.9
sp|P11166|GTR1_HUMAN	355	207	355	77997.2	89209.5	85209.8	91152.9	65629.9	59437.5	79278.1	69124.6	59509.6	68893.3	67789	69086.8	74525.1	66336	100960	72550.2	55341.1	71073.8
sp|P22629|SAV_STRAV_contaminant	529	454	58	75467.6	89691.3	94727.2	98533.8	76386.6	86349	76933.5	80665.4	74287.4	10539.5	16874.3	13046	11927.2	16836.2	10549.2	11095.3	12128.4	9724.73
sp|P02549|SPTA1_HUMAN	100	319	53	116248	181712	58291.3	266390	396390	34898.8	34154.5	21304.8	24413.4	4112.16	26220.4	3256.88	4279.92	3513.28	6422.08	4031.56	3186.88	3719.38
sp|P04921|GLPC_HUMAN	1143	154	193	38610.9	36524.2	39536.4	47678.5	38336.7	35690.7	40713.2	39128	41013.1	51326.1	49675.9	55406.2	61321.3	40034.9	52984.4	44230.1	40241.1	55724.3
sp|P16157-21|ANK1_HUMAN	180	232	113	83386.1	99556.1	76003.5	162758	169045	52251.4	68581.6	41012.9	45625.7	24501.6	38166.1	28741.3	27287.1	23632	28633.6	21220	17990.1	20690.9
sp|P68871|HBB_HUMAN	572	160	110	47522.9	62604.2	53143.3	60675.7	41923.2	37647.8	45163.9	37289.4	36982.2	22389.2	24536.8	17961.3	19197.9	16602.1	18131.6	21510.5	14950.5	15902.7
sp|P69905|HBA_HUMAN	109	148	113	45542.7	52214.5	48320.9	62564.6	44850.4	40296.8	44272.6	36603	37650.7	33984.7	47924.5	27644.7	30427.9	28857	32260.1	41289.4	25423	25579
sp|P04264|K2C1_HUMAN_contaminant	31	124	127	50065.2	40829.5	75980.1	38948.6	37926.8	41771.5	76896.8	47801.4	26192.8	25789.4	159598	11779.3	41613.8	31639.1	20777.7	21597.6	25489.1	26031.5
sp|P16070|CD44_HUMAN	233	61	178	35713	29541.5	30059.3	47750.5	29431.7	24528.3	33166.6	28394.6	30859.6	49764.8	46742.7	41991	57520	34154.7	55804.8	38066.2	53530.1	76721.9
sp|P11277-2|SPTB1_HUMAN	175	200	34	74416.2	108039	34280.9	173983	246761	27621.3	27398.1	17039.4	20366.8	2835.73	28619.7	2316.92	3057.3	2513.43	5338.57	2736.63	2718.57	3107.14
sp|O15439|MRP4_HUMAN	91	92	121	38867.7	39892.1	39237.2	38669.2	34261.6	29116.6	42256	31705.1	35704.1	32023.8	33068.2	31025.8	34765.7	37155.1	36783.5	29548.3	36398.1	32169.2
sp|P11171|41_HUMAN	210	149	61	56110.2	62278.3	55955.9	70641.3	59034.8	42809.1	40342.1	44250.8	39169.5	16298.1	27129.5	19147.1	21295.5	14926.7	18478.5	16586.6	14330.2	19330.6
sp|Q86VP6|CAND1_HUMAN	16	85	121	37147.7	31220.8	42139.7	40121.2	30371	28660.6	37817.7	40374.5	34025.7	30611.6	35123.2	31768.4	36455.5	30241.9	46706.6	35312.4	28235.5	30660.5
sp|P50895|BCAM_HUMAN	143	67	121	34291.8	11393	34303.7	19199.7	18107.8	13905.7	10749.8	22245.7	16682.6	24742	23210.5	33806.4	34838.8	21859.6	15402.1	42136	22547.5	18901.4
sp|P02042|HBD_HUMAN	572	143	38	69198.4	68586.7	73124.8	81865.1	58173.8	50206.8	62789.5	53263.5	52174.2	14703.6	16727.5	13674.2	13505.8	9803.63	14364.3	14037.8	9470.12	10372.4
sp|P35527|K1C9_HUMAN_contaminant	154	97	80	42618.5	30125.8	48990	26627.8	23847.2	26547.6	41360.1	26457	19803.6	17601.4	115062	7842.22	37868.6	21898.3	11847.8	13752.2	14034.8	16142.9
sp|Q08722|CD47_HUMAN	597	47	129	17784.5	21793.8	22981.6	21662.1	17336.4	14479.3	19792.7	18176.9	18569.4	30805.4	27482.3	28480.1	31341	23560.2	32532.7	27365.8	23169.1	27084.1
sp|P22303-2|ACES_HUMAN	191	68	96	20550.5	20631.3	20763.6	21124.4	15391.2	18000.8	17080.3	15599.2	14676.7	19086.6	27961.2	22194	22607	20422.6	26652.7	20880.5	13645.4	20034.5
sp|P33527|MRP1_HUMAN	91	65	86	30209.9	24233.3	22850.1	30165.9	20548.2	17928.9	23711.1	19907.2	19469	17505.2	14919.7	20416.1	20562.7	20222.7	24309.8	18170.6	16892.7	16667.6
sp|P23276|KELL_HUMAN	239	70	77	16335.3	16561.8	19591.2	24747.4	16406.4	15211.5	18287.2	18680.9	19863.4	16267.3	17380.1	17231.4	18619.4	14160.3	20026.7	14963.4	12131.9	16498.3
sp|O75326|SEM7A_HUMAN	5	62	85	28387.5	26191.6	26445.6	23991.4	17733.7	16835	16998.2	17778.2	15940.1	23629.8	30182.3	24147.7	32026.4	19893.5	34598.4	21095.5	14001.5	21266.2
sp|P13645|K1C10_HUMAN_contaminant	154	83	58	23248.8	24591.4	38736.8	28724.6	27216.1	31390.5	57336.9	35546.1	17497	20268.5	67567.9	7778.95	21499.8	18498.8	15401.9	14099	29438.5	19192
sp|P35908|K22E_HUMAN_contaminant	31	68	72	18860.9	30344.5	25230.7	31563.2	32561	27071.3	59808.8	31768.9	17638.4	21090.1	53790.9	7302.23	13226	17613	11067.9	10071.2	36849	19854.4
sp|P16452-2|EPB42_HUMAN	230	70	70	23026.4	23393.8	23763.9	28421.1	20616.5	17732.2	26486.6	19037.1	18542.2	15741.3	22995.4	18147.9	18421.4	18244.9	18719.6	15072.2	14449.3	14228
sp|P27105|STOM_HUMAN	357	63	75	33484	24959.3	27637.8	25652.3	18626.6	19262.5	26847.8	18769.4	19088	18748.5	26446.1	19345	24926.5	19191.2	24057.4	21717.6	15557.1	23764.8
sp|Q5T4S7-2|UBR4_HUMAN	73	58	75	14276.6	13678.9	14511	14857.5	10885.3	12128.8	9996.84	17219	12138.8	10340.3	14763.4	12264.1	13693.4	15703	16011.8	13011	11508.9	11771.2
sp|P35613|BASI_HUMAN	905	55	77	21854.3	16913.7	26873.6	25949.4	15168.1	16226.6	29060	21324.5	19022.3	28188	21666.6	27360.5	30497.9	22008.2	30947.5	23034.4	17200.1	21737.1
sp|Q92508|PIEZ1_HUMAN	158	54	76	13971.4	13668.4	12792.7	17890.7	10921.8	11278.3	18858.3	13914.3	13835.1	15734.8	15793.1	13291.2	19816.7	18484.7	15984.6	9915.06	12309.2	13673.2
sp|Q9NP59|S40A1_HUMAN	274	53	72	29819.6	20315.6	20847.2	19516.2	16817.3	18419.4	21773	15996.5	17374.3	28515.4	31872	26592	32023.7	25087	30659.8	26370.6	24143.1	28668
sp|P08779|K1C16_HUMAN_contaminant	154	50	73	15871	12850.6	22659	8977.82	9867.93	16487.4	46845.7	15123	8905.43	11255.1	71200.8	5147.9	41916.4	18310.2	12544.2	13313.1	10785.4	6206.39
sp|P08174-7|DAF_HUMAN	667	18	105	6698.47	11641.6	8376.12	13820.8	6602.67	9550.79	7997.51	9503.26	7506.33	29438.7	39498.1	32586.2	35047.1	34618.4	40685	28926.4	20264.6	28595.8
sp|P15924|DESP_HUMAN_contaminant	187	55	61	12489.9	9765.46	24396	9801.7	9427.88	11743.9	32488.8	16926.3	7936.8	5242.87	33537.4	3815.54	14365	9162.25	4812.33	5398.7	6176.72	5847.18
sp|P13647|K2C5_HUMAN_contaminant	31	54	60	17403.7	15808.2	23860.8	12046.7	14610	18385.6	47105.8	18564.8	9731.9	9483.45	46181	4092.54	22877.5	12137.6	8386.92	8973.77	9599.51	7056.26
sp|Q9UIA9|XPO7_HUMAN	65	58	54	22222.7	25382.8	23832.8	24971.8	17953.4	19127.3	25358.9	24265.7	19067.7	8284.33	8989.76	9569.55	9259.46	7810.42	11279.2	8120.31	6852.68	7030.98
sp|Q9NP58|ABCB6_HUMAN	1077	52	58	14661.3	11363.1	13015.1	19238	14540.2	13214.8	17131.4	13656.1	8225.61	13160.9	15935.8	12225	11883	9115.4	15702.7	13307.5	9311.97	7664.95
sp|Q14773|ICAM4_HUMAN	652	58	44	22837.7	19772.6	21419.3	41046.9	13498.9	18859.8	20508.3	22140.2	17370.9	23053.3	25560.9	8569.25	33284.4	15356.2	28357.4	22948.6	7340.79	10049.6
sp|P17927|CR1_HUMAN	666	18	81	3603.82	7690.68	8785.3	11054.5	3150.18	5698.44	8549.52	6602.54	7991	19475.6	18463.7	20242.8	25408	25939.9	29605.2	16788.4	19108	28344.6
sp|Q5XPI4|RN123_HUMAN	121	51	45	17766.8	17344.5	21512.6	21646.5	16060.6	13508.1	16116.4	18348.7	19611.7	12187.5	15077.2	12767.6	13955.4	9809.3	15466.4	13214.4	9394.54	10935
sp|Q04656-3|ATP7A_HUMAN	299	40	47	13811.9	14822.6	13934.9	13920.9	10932.3	9740.56	11318	12648.1	9730.4	13175.5	16668.9	14581.9	16889.2	17220.3	20289.2	14541.8	12421.2	12196.4
sp|P01024|CO3_HUMAN	119	39	47	9392.68	13688.8	12242.8	13700.2	17309.7	10423.3	9310.76	8172.3	11108.4	7652.32	8621.87	10214	11092.6	9134.97	9752.18	8443.02	7690.66	10797.1
sp|Q8IZY2|ABCA7_HUMAN	166	28	57	9385.9	7881.86	6922.01	6210.58	3993.85	5862.55	10007.1	8529.36	3459.07	10804.7	16962.7	14691.1	11994.1	8987.83	9736.24	11702.7	7056.37	10086.8
sp|P0CG48|UBC_HUMAN	352	44	40	12822.9	28441.7	11096.8	14187.5	15716.3	9159.24	15909.4	13784.5	18700.2	8486.47	13953.6	9895.16	10744.5	7713.16	10997.4	10973.5	7201.46	9914.89
sp|Q99808-2|S29A1_HUMAN	272	43	40	11841.9	11447.4	11355.6	12177.4	8830.17	8323.29	9272.25	9334.81	8437.56	14382.6	13513.8	12123.1	14263.7	9522.95	13144.7	11250.3	9361.93	10125.9
sp|Q00013|EM55_HUMAN	512	39	43	19407.8	20139	20659.1	21035.5	15737.1	15903.4	16603.2	18412.9	17523.2	10124.7	11005.9	10909	12157.6	10871.6	12622.8	8537.27	8430.7	9800.17
sp|P02768|ALBU_HUMAN_contaminant	13	24	58	8239.92	13131.5	12184.5	13086.2	12064.7	8507.08	6763.26	10431.8	6501.7	20062.4	17744.4	16129.4	21459	18275	23644.5	12840	16440.1	16407.1
sp|Q96P70|IPO9_HUMAN	3	44	36	19221.4	14675.5	19289.9	20797.3	13845.6	13953.8	16062.5	15410.6	14663.2	9735.07	11033.5	9169.52	11402.1	10250.3	13320.8	10546.7	8989.33	8830.38
sp|P01042|KNG1_HUMAN	92	21	57	5550.02	8587.76	7838.5	8076.8	10244	7561.01	3935.91	3855.26	6162.81	18593.6	16378.7	10242.7	38415	13531.8	17302	20143.1	12619.2	17365.5
sp|P69891|HBG1_HUMAN	572	54	23	17306.4	20408.5	10279.6	22217.9	8317.39	8251.67	10418.4	9575.66	14273.4	3686.79	7086.21	3269.5	4241.35	4848.7	3821.68	3966.89	2743.51	2698.35
sp|Q93008|USP9X_HUMAN	310	42	33	13509.5	12757.6	14750.2	15624.8	11277.5	10081.8	11919.4	13274.3	11260.3	5507.8	6362.07	5882.16	6709.06	5107.16	7607.97	5807.53	4375.46	5100.49
sp|Q13336-2|UT1_HUMAN	402	22	53	10981.5	9524.12	11193.1	12458.8	6287.42	7469.29	11821.8	9396.68	7963.56	17309.2	10778.8	13526.8	15594.9	11003.3	18651.4	9826.09	13996.8	12650.6
sp|P55786|PSA_HUMAN	220	50	22	21348.4	20425.9	20327.8	25122.2	14967.1	16561.6	23359.2	19494.9	16378.2	3254.2	4025.71	3650.31	3711.31	3239.19	4267.55	3133.49	3058.18	3234.01
sp|P07384|CAN1_HUMAN	502	50	22	18086.5	20176.6	20187.2	26142.7	18011.8	15881.1	22153.4	17458.6	17202.6	4877.72	6487.09	4573.06	5890.26	5574.75	6802.77	5271.94	5056.49	5217.9
sp|O14980|XPO1_HUMAN	610	31	39	16520.5	12552.2	17319.3	16466	11568.7	12952.8	14481.8	17369	14228	7679.84	9247.02	7385.17	9884.51	7445.08	10381.9	8156.29	6786.71	7691.1
sp|Q9UKV8|AGO2_HUMAN	309	41	28	14786.1	14757.9	14216.9	15804.7	13247.7	11716.5	13538.1	13313.1	10304.5	3754.83	4221.16	4214.03	3983.1	4102.61	5012.56	3562.21	3234.99	3732.77
sp|P02671|FIBA_HUMAN	446	31	38	8314.72	16137.9	16970	21259.2	13624.3	14956.8	5085.03	12996.4	7990.74	7637.24	10141	9981.88	13527.2	9215.2	16088.6	10672.7	7866.42	14888.9
sp|Q14974|IMB1_HUMAN	99	32	35	11235.2	11078.1	8694.61	11841.8	9395.71	8505.26	10165.1	9789.66	7887.06	11934.9	13155.3	9745.55	12553.4	10443.2	12241.3	8081.83	7899.59	8442.39
sp|P23634|AT2B4_HUMAN	170	30	37	11999.1	11059.3	15659.2	14394.5	6126.08	10454.5	10533.9	11820.8	8648.96	9454.88	10303.6	8538.6	10937.6	9145.33	12144.7	11002.2	8196.32	7672.39
sp|Q9Y624|JAM1_HUMAN	621	18	46	8676.83	5108.65	8752.24	9616.12	3813.76	5901	5601.61	4993.69	6300.99	16793.3	17626.2	17056.9	16272.4	16901.6	17820.1	13655	10501.1	12584.7
sp|P20020|AT2B1_HUMAN	170	28	35	11354.4	10800	13012.9	13437.4	7302.11	9269.79	10541.3	10176.7	8310.26	6839.51	7192.37	5961.84	7811.7	6419.06	8125.56	7527.64	5698.45	5658.23
sp|P10909-2|CLUS_HUMAN	555	27	36	10212.9	15396.8	18799.9	19688	11392.3	10692.1	6765.08	9503.27	12731.8	10899	11381.5	8536.15	17101.6	10858.5	13873	13852.9	8404.76	11814.1
sp|P00761|TRYP_PIG_contaminant	1186	3	60	346.653	422.822	581.37	462.842	480.23	485.953	428.588	434.498	493.878	8344.03	8800.92	7776.78	10028.9	8830.72	8222.94	7846.92	8471.13	7728.39
sp|Q8WUM4|PDC6I_HUMAN	24	43	19	19512.8	16072.3	20466.5	22612.5	14847.9	15341.2	18315.6	17282.9	14316.2	2681.81	3943.02	2587.3	2667.99	2515.1	2666.75	2462.53	2202.51	2500.34
sp|P13987|CD59_HUMAN	276	10	52	5072.79	6451.32	4879.21	7664.22	4013.87	4362.89	4737.38	5952.42	4414.75	9961.88	9837.38	9424.43	12064.4	7635.6	14916.8	9102.27	6005.92	8717.13
sp|P02675|FIBB_HUMAN	305	33	29	6229.99	9607.13	10864.2	14955	9878.15	10354.3	4684.28	10747.7	6186.26	5092.37	6091.72	5461.45	8817.51	5994.05	9284.87	6528.41	4513.38	8068.02
sp|P04259|K2C6B_HUMAN_contaminant	31	27	34	9883.83	8634.7	12892.6	5638.17	5715.32	10657.9	29815.8	10071.1	5655.52	5544.42	35491.5	2978.62	20406.2	7653.07	6349.65	6544.65	4320.45	3239.51
sp|P00751|CFAB_HUMAN	395	20	41	7619.52	17570.1	8726.98	10624.8	18021.3	9361.58	4578.01	2885.62	7942.34	11876.4	10901.3	6097.12	11799.2	8881.42	10652.6	5505.52	8896.82	10801.5
sp|P68032|ACTC_HUMAN	262	34	26	15160	15473	9403.5	15652.3	15892.1	7807.04	10630.7	8329.52	7120.01	6705.17	14499.2	5141.11	8508.72	6275.67	9408.67	5660.44	6000.51	7578.67
sp|P08603|CFAH_HUMAN	260	5	54	1096.71	2772.72	1792.76	1821.51	2919.02	1595.42	850.47	1328.65	1124.43	13707.8	9631.81	10323.5	16320.4	12813.4	12710.9	11173.1	6216.4	11122.4
sp|P11142|HSP7C_HUMAN	254	31	26	14362.2	11886.7	14521.9	15315.3	8656.65	11018.9	11871.3	10260.2	9636.86	3662.27	4487.15	3556.15	4635.39	4266.12	4618.8	4347.62	3776.65	4075.85
sp|P53396|ACLY_HUMAN	133	45	11	18880.1	25466.5	16883.3	27756.7	22039.5	15274	17375.9	13914.7	14711.6	1308.7	1564.33	1340.4	1529.89	1263.16	1266.6	1303.89	1101.25	1335.06
sp|P09543|CN37_HUMAN	286	30	26	14481.9	12322.1	13881.6	14586.9	8570.05	12255	11695.1	10876.3	9014.79	4619.01	4575.09	4508.61	4891.84	4517.36	5905.68	4197.19	4161.3	4768.66
sp|Q96PL5|ERMAP_HUMAN	8	28	27	9892.38	11857.6	10470.3	12886.8	9467.8	7460.6	10368	9695.78	10731	7018.05	9400.72	8351.91	9678.64	6136.14	9486.21	7208.39	6053.56	9719.74
sp|P02533|K1C14_HUMAN_contaminant	154	24	31	8228.23	6687.29	12938.7	4905.36	5071.7	7848.12	24353	7732.33	4190	4997.27	25959.8	2504.26	13153	7613.19	5149.01	5223.86	4571.84	3415.44
sp|Q93070|NAR4_HUMAN	300	23	29	12942.4	13726.4	13032	13235.5	7632.83	9918.39	11322.8	11692.7	9486.65	6939.79	9388.02	11125.8	11538.6	5663.75	12453.2	8258.56	6912.19	9572.61
sp|Q14624|ITIH4_HUMAN	176	20	32	5094.03	11347.1	8771.47	8650.8	11845	6753.83	3433.07	5309.4	5744.56	8190.56	5753.63	3270.63	11436.3	5728.49	5320.71	6540.27	3839.96	6696.2
sp|P51811|XK_HUMAN	688	25	27	11137.7	11941.5	11188.4	14494	8673.12	8225.17	10709.3	11573.1	11075.1	8044.38	8151.51	7976.1	8994.7	6658.94	9474.7	6837.84	6183.78	8349.41
sp|P45974|UBP5_HUMAN	528	31	21	11076.5	10852.4	12121.4	13468.9	9247.25	8381.41	11537.9	10119	8886.39	6665.25	7784.62	7184.73	7595.18	6150.13	7402.38	5934.59	4768.92	5377.87
sp|P32119|PRDX2_HUMAN	131	30	22	11748	11808	13826.2	14472.3	9776.13	9511.71	9993.41	11054.2	10390.8	12980.2	17810.3	8770.78	9540.92	12063.4	11130.6	19690.8	10740.4	10169.6
sp|P0C0L5|CO4B_HUMAN	144	33	19	8988.06	13273.5	11270.7	13239.4	13451.6	9703.57	9567.36	6592.93	13671.5	4971.84	6646.78	5958.16	7094.1	5447.5	5208.03	5605.91	4646.47	6853.1
sp|Q9Y666|S12A7_HUMAN	746	19	32	8579.53	5890.9	6014.47	6981.33	6008.81	3980.67	8020.04	6425.52	5775.56	5137.51	6952.99	7337.4	5162.95	5455.44	7030.39	5669.92	5772.01	4417.48
sp|P30153|2AAA_HUMAN	332	23	28	10944	9834.11	11775	12354	8442.74	8255.65	11150.8	10339.3	8691.52	5230.93	5940.77	5082.41	6395.09	5223.92	7170.71	5736.19	4340.58	4809.21
sp|P19256|LFA3_HUMAN	245	16	35	5762.1	7008.01	5311.23	6519.47	4477.17	5481.7	5148.33	5236.01	4442.92	10394.8	11857	9975.94	13024.9	8511.34	13943.7	9852.58	7205.27	10413.7
sp|P11586|C1TC_HUMAN	23	36	15	16450.7	11168.6	12559.9	14220.6	10415.4	10664	12024.8	16158.7	11146.8	1714.88	1559.31	1689.35	1670.67	1868.31	2129.26	1388.27	1566.15	1593.73
sp|P04406|G3P_HUMAN	32	22	29	7588.52	3574.57	5128.99	7310.81	5926.2	4277.29	9384.16	6626.68	8294.65	11863.2	14482.3	9849.27	12354.1	12706.7	12874.3	16692.8	9383.75	12210.7
sp|P62937|PPIA_HUMAN	443	33	17	11437.2	13168.4	10985.5	11726.3	7905.08	8396.85	8886.2	10519.3	7900.94	4778.64	5626.48	5369.8	5288.98	5083.33	6129.16	4607	4253.48	4179.28
sp|P35579|MYH9_HUMAN	135	25	25	6431.71	7946.18	7035.28	7465.17	7547.25	5472.97	6023.48	6476.56	6017.74	2916.8	3446.98	3190.2	2691.99	3661.22	3763.76	3594.9	2662.5	3044.79
sp|P49368|TCPG_HUMAN	123	19	30	5003.77	4975.59	5283.38	5241.13	3980.31	4561.26	4223.74	4766.84	3930.19	9527.27	10155.4	9322.64	11897.6	8865.71	13382.3	10396.2	9343.28	10197.3
sp|P31948-2|STIP1_HUMAN	6	37	12	20018.7	18177.5	19511.9	20320.2	14749.1	14218.4	14119.3	14068.8	12804.2	1458.23	1900.1	1518.96	1704.3	1183.4	1542.59	1464.09	1380.97	1376.57
sp|P05023-4|AT1A1_HUMAN	27	20	27	4765.99	4521.78	5101.36	5915.11	5425.07	5409.12	4999.68	4590.76	4935.53	4127.95	4382.51	3356.78	3830.19	4019.57	3398.53	3502	2922.8	3352.77
sp|P00558|PGK1_HUMAN	105	27	20	12464.1	15908.4	14369.2	16899.3	13237.9	10638.4	13034.6	9622.93	9484.23	1940.89	2841.24	2058.11	1928.35	2239.92	2104.17	2316.2	2089.3	1814.78
sp|Q9Y6M5|ZNT1_HUMAN	201	20	26	6525.65	6562.56	8428.92	7629.54	7330.76	4425.22	5131.58	6764.2	6981.46	6483.27	10432.9	6454.8	8182.72	6013.3	7376.04	6884.08	5313.45	5258.97
sp|P18433|PTPRA_HUMAN	192	21	25	8783.31	5427.63	5201.18	5128.86	9937.69	4537.26	5858.45	5461.06	10295.3	9807.74	6197.21	6347.46	8264.98	6809.72	4527.88	3666.85	3011.29	5228
sp|O00410-3|IPO5_HUMAN	317	19	27	10427.1	10362.4	9021.34	10090.3	8222.72	6942.17	8020.35	8606.07	5046.28	9129.92	6865.84	5461.63	7168.81	5613.38	7795.18	4675.83	4328.85	2983.22
sp|Q8N370-3|LAT4_HUMAN	708	13	32	6613.39	8093.32	5126.29	6452.23	6080.97	3211.99	5243.24	3288.36	5454.42	11571.6	23260.7	9788.42	13189.7	15939.5	15720.9	12224.5	8493.05	13962.5
sp|P13489|RINI_HUMAN	347	11	34	3267.28	3019.91	3507.4	4607.72	3150.64	2836.5	3781.09	2262.82	3253.12	7723.55	7492.67	7531.38	9876.55	7879.28	12829.1	6829.31	6036.64	8843.22
sp|Q9UIW2|PLXA1_HUMAN	18	9	35	3977.23	4397.09	3879.97	3793.05	3921.49	3742.08	2957.64	4164.84	2881.48	6955.55	4470.52	5166.52	7857.32	5953.29	5238.87	5076.97	7534.53	5357.18
sp|Q99832|TCPH_HUMAN	197	19	25	6541.33	6658.74	6967.19	7122.58	5419.69	5911.26	5381.31	5844.08	4625.85	5805.39	5901.64	5518.92	7152.72	4626.69	7399.94	6014.7	5322.62	5352.54
sp|P02679|FIBG_HUMAN	331	20	24	8814.05	14046.6	14717.1	18600.2	12272.1	13167.4	6864.94	13981.8	7542.06	5137.72	6058.86	5360.36	8474.17	6119.56	8823.76	6842.05	4632.29	8152.77
sp|Q8NBI5-2|S43A3_HUMAN	911	14	29	8520.89	4771.39	9753.17	7947.75	4733.36	4327.73	6040.38	6744.82	5955.02	13248.5	11363	11618	12073.7	9646.11	13545.4	11138	9153.52	8258.35
sp|Q15223|NECT1_HUMAN	269	16	27	8892.64	4511.24	6699.96	8742.93	4709.78	7104.44	7429.61	7922.03	4416.13	6962.17	6756.92	6454.41	7164.88	5433.68	7142.73	7131.05	4790.02	6607.8
sp|P29144|TPP2_HUMAN	120	39	4	12389	13191.9	13655.2	17414.4	12362.8	9084.45	13497.6	10174.8	9982.17	344.811	439.071	339.367	391.124	361.932	337.617	354.797	287.529	322.489
sp|P07900-2|HS90A_HUMAN	147	25	18	9327.67	9887.82	9290.12	11368.1	7203.71	6865.16	7887.54	7002.53	5736.05	1316.07	1910.37	1323.06	1271.56	1465.5	1346.73	1704.36	1640.82	987.031
sp|P21980|TGM2_HUMAN	323	27	15	13360.1	12315.8	11523.4	16671.5	9776.81	9720.4	12534.6	8802.79	7513.63	3212.19	3853.49	2941.59	3139.87	2918.1	2771.45	2864.65	2422.4	2282.64
sp|P62258|1433E_HUMAN	30	23	18	8462.33	6929.03	7226.4	8971.51	6070.1	6209.06	8895.72	7978.42	6132.76	5675.95	6437.58	4495.54	6839.75	4553.48	5058.03	5291.4	4073.01	4169.63
sp|P50990|TCPQ_HUMAN	306	22	19	8740.67	8532.67	9389.82	9472.68	7234.46	7638.38	7121.95	7470.16	6096.23	3271.58	3482.52	3023.06	3676.49	2466.11	3251.07	2828.36	2386.79	2603.3
sp|P23528|COF1_HUMAN	619	16	25	14085.2	10102.9	11561.5	10480.4	7706.69	9660.72	10762.2	10305.6	7573.77	4980.35	4910.16	4963.82	6196.52	5261.23	6110	4748.79	3798.01	4673.08
sp|P00734|THRB_HUMAN	774	9	32	1780.51	3099.95	2567.58	2644.54	3347.76	2262.97	1180.92	560.448	1434.03	5320.9	5924.7	4003.53	6564.14	5178.81	7697.55	4592.8	5043.93	5358.41
sp|Q8TDB8-5|GTR14_HUMAN	218	19	21	8104.88	6168.3	6092.69	7927.67	4502.11	6064.06	5295.87	7228.08	5228.22	7626.83	6980.22	6682.93	7353.46	6248.02	6638.99	7045.15	5821.16	5827.95
sp|Q14C86-6|GAPD1_HUMAN	436	29	11	10797.4	9799.9	10874.2	10675.4	8104.88	7928.44	8343.99	8444.27	7911.53	1586.54	1993.42	1837.5	1748.75	1473.78	1880.87	1580.69	1159.07	1078.75
sp|P54920|SNAA_HUMAN	52	20	20	7606.83	6676.18	7544.92	7597.7	4800.79	5938.8	6880.44	8001.57	5994.99	3028.18	3159.95	3076.84	3731.65	2968.84	4012.7	2971.41	2217.4	2757.39
sp|A1A5C7|S22AN_HUMAN	278	16	24	7648.03	10853.3	11166.8	13159.9	8537.51	9134.96	8803.19	9927.28	9173.46	9610.62	8793.47	9144.89	9980.79	8588.38	11037.8	9137.79	8218.52	8413.17
sp|Q9UNQ0|ABCG2_HUMAN	198	14	25	8208.6	10057.7	9434.63	10143.6	8058.79	7409.88	7125.43	6262.41	7258.26	4488.97	8097.59	7145.22	6974.34	4947.99	6375.34	5601.67	4845.95	5775.29
sp|Q5T3F8|CSCL2_HUMAN	673	15	24	5816.39	6364.01	6132.77	5927.91	4188.26	4498.9	6137.01	5460.21	4573.79	4336.91	5248.77	4944.34	4600.26	5317.51	6121.82	5351.66	2919.25	5065.21
sp|P48643|TCPE_HUMAN	590	12	27	5879.52	5625.17	6418.13	6528.28	4987.49	5590.68	5127.98	5519.63	4372.58	4422.37	4458.31	4571.58	5337.55	3616.67	5672.32	4435.88	3754.83	4191.36
sp|Q92542|NICA_HUMAN	171	28	10	12125	11346.5	12923.6	14627.2	11122.4	9930.22	11078.6	12407.4	11476.8	1786.51	1814.23	1766.28	1912.76	1538.13	1656.6	1650.26	1141.46	1231.37
sp|P63000-2|RAC1_HUMAN	359	21	17	12810.1	14126.5	13360.3	12507	8176.8	9870.72	9776.63	10228.8	8870.12	5856.32	5861.77	5762.18	5797.2	5692.81	6960.26	5240.81	5191.63	5304.99
sp|P25445|TNR6_HUMAN	479	10	28	3060.52	2721.33	5428.07	3086.39	2977.69	1900.13	4278.83	4446.91	4060.51	15183.9	13336.2	7692.39	15447.5	7558.09	15593.3	9793.39	6545.34	6202.86
sp|P19823|ITIH2_HUMAN	459	12	26	5940.07	6285.08	8739.22	6270.06	7998.67	5741.08	3480.03	3137.14	3372.08	6836.26	5606.13	4407.4	7835.88	6375.88	7715.45	5577.7	5236.85	6348.06
sp|Q13617-2|CUL2_HUMAN	450	26	11	8294.69	8552.29	9877.68	10860.3	8066.68	7381.52	8639.55	9009.01	8155.61	2284.11	2660.01	2227.91	2603.45	1896.32	2544.19	2235.54	1769.88	1912.93
sp|P68363|TBA1B_HUMAN	251	21	16	7595.08	5587.22	7512.85	7940.03	4712.88	8547.94	4901.12	7390.22	4320.49	3432.56	4600.68	2373.47	3622.54	3470.07	4229.16	3773.04	2497.29	2482.73
sp|P54578|UBP14_HUMAN	519	30	7	11258.3	10272.8	11152.1	12006.5	9473.91	8290.31	10584.9	9658.71	9357.07	572.787	674.826	651.924	618.475	666.783	682.759	624.298	545.903	603.774
sp|P14209|CD99_HUMAN	967	19	18	7771.97	1619.58	2016.59	6277.1	3012.78	5490.13	4191.4	4280.86	6344.79	4898.87	1111.41	6493.49	4339.49	7322.78	6152.76	3842.26	6328.59	3463.85
sp|P00915|CAH1_HUMAN	141	22	15	6179.39	7343.82	9637.05	10370.4	8345.55	7226.47	9490.43	8944.15	10166.2	1968.99	5677.29	2730.94	2630.47	1695.27	2727.62	4028.33	2561.18	2506.72
sp|O15440|MRP5_HUMAN	244	11	26	3527.32	2771.72	2813.66	2643.6	1940.25	2078.32	3947.57	3859.44	2076.71	3733.77	3798.38	4123.75	3651.11	4153.78	4339.22	3988.43	3166.78	3227.85
sp|Q9Y639|NPTN_HUMAN	70	17	19	7112.43	5467.67	7975.18	6973.91	4380.56	5420.39	7274.79	6333.79	5084.39	7768.26	6679.97	7045.23	8791.82	7032.72	9650.3	8557.78	6959.35	7045.02
sp|Q7Z6Z7|HUWE1_HUMAN	60	28	8	6184.87	8231.74	7059.93	8431.36	6430.29	5642.45	6513.8	6648.94	6131.76	611.6	975.023	699.772	787.224	685.85	897.443	645.832	578.809	667.568
sp|Q08174-2|PCDH1_HUMAN	530	16	20	5225.39	5960.61	4215.19	5023.74	3490.45	3117.9	4002.85	2785.03	4076.79	3308.29	5080.14	3774.79	3073.39	2563.93	3081.43	3180.43	1950	3164.48
sp|Q06830|PRDX1_HUMAN	131	17	19	8972.6	9809.22	9772.26	10659.7	7745.99	7635.78	9745.14	9649.77	8679.12	5256.24	7045.87	5697.18	5397.88	5403.46	5766.48	6584.8	4825.09	4959.89
sp|P50991|TCPD_HUMAN	406	14	22	4934.52	4700.44	5421.53	5129.92	4099.21	4375.83	4182.56	4291.21	3741.36	5293.3	5553.14	5251.12	6904.65	4574.93	6390.7	5553.35	4663.79	4987.04
sp|P68371|TBB4B_HUMAN	325	17	18	5884.64	4534.24	6220.61	5941.82	3890.89	6203.91	3887.88	5503.67	3858.51	2242.27	3020.08	1472.27	2359.68	2321.35	2686.63	2398.56	1593.72	1487.45
sp|P02787|TRFE_HUMAN	164	13	22	2844.17	5835.34	5005.57	5097.24	14339.9	5305.17	3146.56	2183.65	2793.81	5603.46	3702.75	4460.97	7532.69	5105.14	4401.97	4234.77	3517.9	3960.24
sp|O95373|IPO7_HUMAN	214	21	14	8438.73	8075.71	9051.76	8374.28	7324.53	5574.96	7166.27	6433.72	5915.98	3835.75	4114.93	3359.03	3488.16	3070.2	3981.49	3092.1	2571.11	2862.8
sp|P05546|HEP2_HUMAN	973	12	22	4891.08	6968.4	5557.55	7090.45	8450.6	5669.27	3017.28	2746.27	4149.73	3222.34	3662.52	7495.27	6453.49	3434.83	4984.51	3279.57	2889.11	3407.16
sp|P04004|VTNC_HUMAN	632	14	20	5052.01	5498.39	5911.9	6674.11	6781.91	4996.87	3830.73	3488.74	3965.07	4765.2	3628.8	3515.15	6084.96	4379.18	4793.27	6946.91	3328.72	4631.01
sp|Q04695|K1C17_HUMAN_contaminant	154	13	20	2485.82	2911.04	3354.61	1953.03	2189.06	3710.18	5688.42	4348.21	1678.53	2199.28	8443.23	1041.94	6006.91	3098.2	2383.89	2521.26	2132.51	1739.82
sp|P54760|EPHB4_HUMAN	495	16	17	6945.61	6797.15	6918.67	7364.65	4085.1	5642.82	5675.05	5550.85	5353.23	2791.94	2453.61	3105.13	3804.12	2565.54	3775.85	3236.08	1963.12	2205.75
sp|P30566|PUR8_HUMAN	225	21	12	8789.1	10163.6	10331.9	13560.3	8894.02	7157.81	9622.87	7281.48	7347.42	1517.53	1798.35	1576.96	1648.25	1481.94	1725.34	1663.65	1498.48	1449.27
sp|P29972|AQP1_HUMAN	1360	15	18	6310.15	5642.42	6162.33	5518.52	4289.17	3505.18	4062.09	3296.5	3379.24	5550.02	4582.28	4819.63	4148.94	4299.93	6891.45	5607.85	4617.19	4455.64
sp|P08670|VIME_HUMAN	31	17	16	3260.65	3361.26	3640.39	3569.97	3121.14	3104.49	2830.37	3356.4	3024.64	2403.44	2021.98	1546.53	2126.37	1926.57	2382.2	1768.17	1795.36	2572.67
sp|Q9UHW9|S12A6_HUMAN	746	15	17	4562.71	5795.43	5017.5	4102.65	2262.21	3674.1	6991.3	4979.05	4991.99	2068.33	2085.98	2053.11	2883.29	3298.99	3366.85	2967.43	1607.32	2495.73
sp|P46459|NSF_HUMAN	83	19	13	6817.85	7365.94	9154.28	8448.12	7509.42	6341.8	8873.12	7049.75	6812.48	1607.14	1833.16	1398.33	1675.5	1558.97	2129.95	1464.42	1347.54	1452.23
sp|Q6PCE3|PGM2L_HUMAN	588	17	14	6869.01	6709.46	6767.9	8105.86	6011.37	5378.39	7631.11	7852.48	8032.75	2915.23	3061.73	2795.59	3308.63	2968.92	4105.09	2972.15	2395.6	2801.71
sp|Q12955|ANK3_HUMAN	180	21	10	12610.9	15589.6	11598.1	24583.9	26293.7	7947.78	10584.6	7479.49	6908.39	4138.02	6611.02	4275.64	4674.38	4144.32	4475.74	3375.07	2738.01	3034.55
sp|P98172|EFNB1_HUMAN	7	8	23	4914.77	4273.77	6230.22	4889.54	5105.4	4080.78	4845.34	3865.75	3220.48	6954.75	8107.85	5964.88	7560.87	5859.34	7353.64	6228.73	5558.35	6376.73
sp|P49327|FAS_HUMAN	28	29	2	10253.8	11765.8	11655.7	13104.4	9205.66	9373.17	7797.13	9942	8342.77	114.694	131.124	128.694	147.295	88.5204	94.3879	109.483	94.5476	97.1728
sp|P30154-2|2AAB_HUMAN	332	14	17	7158.65	5416.71	7260.33	7098.15	4389.93	4976.24	5789.9	6305.81	5441.01	3885.57	4769.15	3735.79	4565.76	3725.44	4946.33	4085.92	2811.97	3431.31
sp|P18577|RHCE_HUMAN	1056	16	15	6123.27	8881.68	7243.29	8133.36	6011.56	5160.23	6196.11	6041.87	5604.23	3647.79	4069.28	2994.3	3531.48	2694.39	4239.36	3268	2886.26	2972.67
sp|P17987|TCPA_HUMAN	223	12	19	3432.23	3572.59	3790.05	3885.74	2935.44	3142.64	2883.51	2997.2	2708.85	3799.65	3793.36	4105.01	4365.54	3445.83	4397.85	3689.83	3359.86	3366.13
sp|P04040|CATA_HUMAN	79	13	18	4177.85	4937.26	4042.94	5296.72	3805.82	3286.77	4958.78	5049.26	4740	2628.28	4988.14	2954.57	3952.34	3203.81	3714	3925.57	3295.58	3721.34
sp|P02008|HBAZ_HUMAN	109	4	27	2129.55	1947.32	1900.86	2113.64	1709.58	1385.28	1536.03	2789.03	1121.76	6693.66	12164.1	5333.69	6462.32	3744.64	6786.56	6897.28	5059.39	5590.63
sp|Q5VTE0|EF1A3_HUMAN	878	14	16	7351.29	7997.6	8769.77	8547	6451.32	6282.83	7514.2	9684.47	8016.67	3245.27	4094.16	2666.09	3090.78	3265.35	3924.45	3056.02	3106.85	2641.23
sp|Q16401|PSMD5_HUMAN	405	14	16	4708.48	4123.61	5294.76	4411.75	3600.12	3386.73	4303.96	5135.55	3654.75	3929.34	4484.01	3670.09	4429.82	3529.55	5553.87	4379.31	3611.94	4096.01
sp|Q13228-4|SBP1_HUMAN	744	24	6	8813.02	8450.62	8992.46	10895.7	7754.52	6804.85	8496.57	7780.1	6940.12	716.118	978.196	637.931	1092.44	847.55	980.659	735.619	840.011	685.513
sp|Q02094|RHAG_HUMAN	1047	17	13	3541.23	3613.05	4207.05	3846.22	3206.51	2324.24	2808.74	3505.14	3000.27	4962.84	4886.91	4166.22	5630.09	4741.05	5656.38	4774.39	4303.6	4154.39
sp|P28907|CD38_HUMAN	718	9	21	2850.31	771.736	1540.84	1647.9	1954.13	1617.77	2880.98	2434.39	2167.21	3360.1	2943.34	2723.82	4047.09	3426.57	3469.45	4622.56	2374.1	2262.41
sp|P01009|A1AT_HUMAN	622	14	16	5414	9169.1	8302.58	8836.07	11403.5	10799	3139.38	2945.19	4473.65	7882.43	3578.86	3150.63	7111.74	4439.53	4523.7	5300.28	4046.02	4793.02
sp|Q06323-2|PSME1_HUMAN	498	16	13	9365.12	10529.1	8069.35	9487.12	6589.62	6607.71	10676.6	9280.92	8857.17	3494.2	4399.58	2930.8	4234.46	3318.1	3436.72	3298.63	2627.11	3024.68
sp|P50570|DYN2_HUMAN	49	19	10	5692.11	5054.6	6152.27	6532.12	4097.25	4281.26	5223.1	4446.9	4129.38	1080.3	1435.46	1036.99	1413.81	1126.52	1389.33	1195.62	949.589	1172.49
sp|P40227|TCPZ_HUMAN	279	15	14	4687.97	4708.97	5018.9	4931.87	4073.61	4161.26	3939.46	4102.63	3393.98	1851.45	2063.29	1754.08	2154.94	1519.3	2104.85	1693.38	1565.56	1589.24
sp|P14923|PLAK_HUMAN_contaminant	69	19	10	4041.35	2939.61	7386.4	3288.64	2843.33	3776.3	9953.66	6068.82	2503.26	824.525	6526.59	519.01	2422.97	1282.52	790.832	832.398	1009.32	1111.49
sp|O75387|LAT3_HUMAN	503	7	22	3172.1	1213.28	2032.48	1397.55	1808.83	2210.02	5002.62	4961.55	4061.12	7472.21	6215.44	7414.92	7516.18	6097.53	16286.1	7162.17	4119.71	6928.01
sp|Q9P2R3-4|ANFY1_HUMAN	169	19	9	6454.11	6096.56	7236.65	7625.62	5577.6	5218.73	5894.6	5350.02	5492.53	1739.47	1915.51	1795.35	2152.34	1739.13	2072.9	1886.56	1456.82	1544.55
sp|P30041|PRDX6_HUMAN	739	17	11	5875.48	6539.82	5867.8	7775.63	5255.02	5161.4	6527.71	5149.4	8677.23	2731.21	2069.95	1941.98	1958.11	2131.63	2294.05	1846.76	1820.15	1723.39
sp|P17813|EGLN_HUMAN	660	7	21	3032.04	2615.48	2552.08	3075.58	2013.38	2384.66	2393.66	2593.21	2107.94	4913.83	5099.78	4689.23	5479.62	4193.77	4865.56	4992.32	3696.38	4157.98
sp|Q8IU68|TMC8_HUMAN	496	11	16	4809.68	3009.88	4134.47	4250.87	3221.05	3463.51	3486.85	4229.71	3359.77	2717.57	2832.25	2675	2965.75	2594.25	3437.79	3329.93	2081.52	2121.77
sp|Q6XQN6|PNCB_HUMAN	35	18	9	7042.22	4432.69	6340.95	7262.61	6891.2	3180.67	8404.15	3230.78	5040.25	1181.79	1534.07	1417.19	1680.96	1307.39	1431.62	1256.27	994.714	806.989
sp|Q13530|SERC3_HUMAN	101	10	17	3543.69	3773.13	3211.73	4566.96	2989.62	2872.39	3636.93	4331.44	3720.7	2597.27	3427.36	4531.59	3521.11	3149.84	4058.43	1967.51	3737.32	4246.51
sp|P22314|UBA1_HUMAN	96	16	11	6693.4	6764.83	6809.12	7721.85	6190.89	5313.61	6419.59	5455.07	6263.85	1864.82	1969.82	1667	2042.61	1583.7	1746.34	1773.15	1436.34	1435.37
sp|P08575|PTPRC_HUMAN	167	5	22	3581.62	3420.91	3530.39	4653.72	3227.56	3008.47	3776.08	3812.18	3507.94	5499.06	4187.93	3844.95	4011.61	3424.11	3597.27	4454.61	2180.89	2921.94
sp|P08195-4|4F2_HUMAN	156	11	16	3374.19	3553.72	3153.07	3595.36	2680.29	2492.62	2496.74	2704.97	2686.33	2809.28	2426.69	2484.49	2542.05	2485.04	2527.14	2320.53	2176.42	1792.4
sp|P00568|KAD1_HUMAN	564	20	7	9412.79	7145.37	7520.62	6970.7	4593.85	5365.8	7266.08	7158.75	7762.96	569.13	834.824	622.5	568.505	601.127	532.994	658.447	506.825	531.75
sp|O15554|KCNN4_HUMAN	983	11	16	3033.54	3559.53	2935.44	3209.59	2278.06	2173.56	2550.77	2574.11	2490.78	3293.13	3746.7	2752.69	3425.29	3366.97	5195.08	4102.64	2671.08	3173.34
sp|Q9NV96|CC50A_HUMAN	721	9	17	3198.27	2948.34	3181.87	3675.5	2537.11	2405.8	3138.43	2682.01	2378.32	3890.82	3748.75	3517.14	4367.43	3966.54	4739.45	4111.38	3080.84	3725.81
sp|Q9NRY5|F1142_HUMAN	963	13	13	4420.31	3699.01	3169.82	3641.8	2251.55	5005.12	2929.26	6033.61	4402.15	1476.06	1699.67	1532.04	1846.21	1181.53	1677.26	1730.42	1052.09	1556.43
sp|P60709|ACTB_HUMAN	262	18	8	3776.32	3861.48	2500.96	3912.69	3967.59	2118.27	2632.17	2322.13	1904.43	1258.66	2032.77	836.148	1293.19	1001.3	1517.01	918.643	982.298	1352.5
sp|P00918|CAH2_HUMAN	629	9	17	4856.2	4644.81	4900.06	5189.24	3925.46	3673.87	4590.51	4653.38	4681.44	6056.36	7640.01	6963.52	6420.63	5437.86	6961.46	7996.75	6220.98	5611.94
sp|O00299|CLIC1_HUMAN	288	18	8	6806.9	6367.72	6851.52	7660.69	4884.21	5091.74	6921.47	6332.42	6285.6	1992.33	2913.48	2411.07	2764.22	2192.61	2840.71	1973.17	1452.15	1585.66
sp|Q9H0X4|F234A_HUMAN	791	8	17	5017.67	3583.46	1963.69	2515.73	2109.55	1350.43	2161.6	2362.48	1956.66	3619.4	2831.84	3083.91	3663.26	3650.63	4131.36	3020.97	2692.95	3031.86
sp|Q14240-2|IF4A2_HUMAN	322	12	13	4575.24	3706.11	4247.13	4781.1	3022.88	3803.34	3326.17	3369.61	3222.28	2042.14	1891.53	1844	2188.09	1549.8	2379.08	1742.45	1771.42	1908.04
sp|P62714|PP2AB_HUMAN	301	20	5	7799.26	7005.39	8317.29	8850	6213.67	6150.83	7888.55	7486.17	6621.74	343.883	393.4	295.468	303.187	270.819	230.257	242.331	208.177	149.298
sp|P55060|XPO2_HUMAN	12	11	14	4480.46	2707.77	4073.9	4978.86	2648.69	3692.86	3454.6	4005.69	2451.75	2047.78	2058	1682.95	2254.56	1735.88	2148.11	2020.84	1575.47	1678.8
sp|P21333|FLNA_HUMAN	195	20	5	5528.52	5019.64	5946.29	6454.16	5101.91	5079.33	5119.81	6266.1	4748.37	309.578	213.6	190.024	285.769	364.529	305.237	232.274	234.046	585.02
sp|P02786|TFR1_HUMAN	4	21	4	3106.53	18285.7	4010.56	8790.27	6113.63	4521.35	3060.64	6696.72	8428.89	273.545	286.181	267.058	264.356	235.06	268.294	211.594	233.69	191.526
sp|P01876|IGHA1_HUMAN	712	10	15	4465.37	4151.47	5256.77	5054.46	9113.95	3604.6	2009.27	2323.72	3931.53	8017.44	4276.18	3470.27	4435.67	2420.15	6321.2	4986.94	3802.52	6119.98
sp|O00421-2|CCRL2_HUMAN	661	10	15	3739.07	3013.19	3807.17	3821.74	3291.61	2398.53	2613.84	2789.7	2859.51	3833.64	4324.77	4388.19	4681.21	2930.74	4592.97	3452.95	3184.09	3479.55
sp|Q9UL46|PSME2_HUMAN	454	12	12	5026.02	5028.57	4496.51	6144.63	4527.28	3408.54	5764.54	4075.99	4294.75	2961.51	3076.35	2507.59	3132.48	2448.55	2697.7	2723.58	1925.35	2111.88
sp|Q92973|TNPO1_HUMAN	298	11	13	2813.3	2367.03	2971.28	2811.62	2005.1	2543.36	2536.84	2629.59	2290.95	1946.25	1912.69	1579.55	2430.39	1777.63	3163.07	2005.89	1559.87	1851.15
sp|Q8IWA5|CTL2_HUMAN	476	7	17	1617.71	1321.92	1307.04	1815.81	1208.25	1226.76	1367.18	1468.69	1139.05	6278.12	5952.35	6311.38	7450.78	4456.87	7267.8	6854.96	4163.78	5012.19
sp|Q5VVQ6|OTU1_HUMAN	753	16	8	6906.44	6223.45	6467.37	6206.88	4590.43	4820.11	5822.48	6059.59	5526.41	1304.76	1755.98	1392.59	1320.3	1206.54	1484.9	1258.63	1102.91	1370.02
sp|P63104|1433Z_HUMAN	30	12	12	4080.62	3228.42	4140.62	4682.86	2981.83	3401.72	4974.3	4527.68	3505.68	2823.87	3414.82	2761.87	3281.17	2634.69	2740.11	2923.66	2151.84	2197.46
sp|P30043|BLVRB_HUMAN	683	14	10	4067.93	3875.34	4540.9	5175.97	4439.83	3663.86	4093.64	3357.41	3773.77	4185.56	5240.09	4268.08	4026.95	4269.7	4769.08	4949.82	3482.7	3745.45
sp|P08237-3|PFKAM_HUMAN	114	18	6	7061.06	7847.18	8044.7	9177.11	7472.09	5931.11	7941.91	5656.42	5660.5	581.573	1021.78	667.534	785.105	777.892	840.177	795.04	674.514	719.76
sp|P02769|ALBU_BOVIN_contaminant	13	9	15	3345.62	5649.41	3724.05	7518.14	3193.08	3022.55	2050.61	2754.77	1854.34	1373.38	2634.55	1361.83	4239.65	1533.83	2264.11	1755.92	1577.44	7200.87
sp|P01008|ANT3_HUMAN	138	13	11	5851.9	5801.08	6274.1	5867.18	8704.35	6224.11	4171.93	1928.05	3439.01	2780.27	3638.36	1402.64	1747.1	2477.08	1646.71	1327.38	2426.57	2194.86
sp|O60610|DIAP1_HUMAN	709	23	1	5966.03	5893.73	6704.76	6719.21	4852.38	4927.66	5687.41	6368.53	5185.05	75.6937	91.661	85.0362	113.166	72.6795	103.572	89.4394	75.3624	119.172
sp|Q9UPU5|UBP24_HUMAN	680	15	8	3788.68	3750.99	4421.72	4110.38	2836.79	3291.48	3299.29	3798.03	2908.73	495.144	611.956	511.571	598.244	559.257	675.431	545.932	421.471	495.024
sp|Q9C0C9|UBE2O_HUMAN	684	19	4	8887.23	8386.3	5656.67	10143.5	6462.45	4990.49	6611.64	6470.14	3969.82	449.361	908.756	900.075	588.52	655.891	1025	696.221	431.372	679.357
sp|Q3LXA3|TKFC_HUMAN	39	14	9	4631.93	4730.42	5230.1	6149.48	4159.51	3885.38	4926	4889.45	3205.15	766.48	1097.84	858.34	916.892	883.665	1102.85	958.23	796.221	629.58
sp|Q13618|CUL3_HUMAN	439	20	3	7351.71	6841.63	8028.84	8909.27	6486.11	5933.91	7902.3	6653.71	5702.56	278.23	324.308	301.696	320.496	228.276	290.991	245.638	207.409	244.55
sp|Q13085-4|ACACA_HUMAN	473	3	20	498.876	423.766	521.57	547.433	318.433	478.071	503.166	559.612	450.614	1607.34	2107.06	1645.35	2393.08	1973.39	2229.44	1864.73	1653.55	1592.52
sp|P78417|GSTO1_HUMAN	907	17	6	6692.24	6813.44	7946.38	10771.7	7864.04	6079.05	9579.6	5127.7	8047.98	1430.57	1573.63	1477.97	1585.58	1099.12	1832.26	1320.03	740.326	1275.26
sp|P63241-2|IF5A1_HUMAN	906	15	8	7300.89	5737.8	6961.89	8853.57	5679.9	5397.35	5293.6	4849.78	5671.82	2489.91	2916.35	2488	2397.96	2335.54	2613.67	1957.18	2103.7	1754.13
sp|P55072|TERA_HUMAN	217	16	7	4372.54	5026.21	5400.21	6857.99	5242.16	3528.45	5958.28	3452.52	3655.05	581.559	917.346	636.217	696.408	741.15	602.055	655.263	578.604	603.651
sp|P53985|MOT1_HUMAN	29	5	18	2427.31	2125.33	1494.83	2691.97	1789.34	1537.02	4215.27	1664.41	1610.45	10089.9	2958.59	7162.2	6599.09	4951.82	8679.76	2793.21	3930.07	8851.15
sp|P48506|GSH1_HUMAN	691	15	8	5150.69	4918.11	6526.81	9541.1	6814.12	4747.73	5684.84	5056.42	5228.18	640.8	672.165	623.595	717.908	628.028	688.287	675.765	552.87	528.013
sp|P46734-3|MP2K3_HUMAN	582	13	10	5552.89	4660.66	5669.22	4645.28	2905.38	4908.42	4011.55	5201.02	3640.1	2056.56	2334.43	1785.96	2020.93	1577.52	2682.01	1741.84	1671.71	1871.17
sp|P07355-2|ANXA2_HUMAN	419	11	12	3497.98	3392.79	3954.71	3399.23	3055.29	3462.83	4895.36	4270.29	2979	1941.8	3476.97	1271.62	1871.19	1777.92	1754.56	1497.79	1711.89	2065.47
sp|P02749|APOH_HUMAN	538	4	19	906.295	1113.88	1136.37	1640.78	1842.52	1243.22	590.845	796.15	721.522	5077.55	3243.75	1925.96	4902.84	3201.38	2452.17	2264.41	1212.63	2551.67
sp|P01011|AACT_HUMAN	159	14	9	4194.09	5776.32	4479.67	5197.92	6194.67	5035.52	3242.28	2626.01	3180.97	1612.99	1359.61	1187.57	1282.02	1394.19	1509.87	1336.69	1175.3	1448.89
sp|Q9BX97|PLVAP_HUMAN	341	7	15	3102.98	2302.14	2383.6	3462.73	1230.31	2153.16	5877.93	1974.19	2084.56	2295.17	3973.84	2465.89	3848.27	1970.91	1520.62	1900.17	1234.83	2996.71
sp|Q00610|CLH1_HUMAN	129	17	5	3854.69	3391.25	4677.84	5442.89	2107.69	4059.03	3181.67	2598.84	3645.38	249.467	309.81	233.48	365.368	523.579	471.028	519.78	249.047	431.555
sp|P51790|CLCN3_HUMAN	478	13	9	4724.38	5749.25	4837.46	4732.84	4055.07	3847.67	5095.59	4956.15	4845.34	1909.41	2039.11	1501.74	2176.2	1940.37	2385.43	1857.84	1108.54	1799.48
sp|P03952|KLKB1_HUMAN	522	10	12	4567.3	4517.15	5038.99	4941.36	6272.98	3601.5	2752	1520.31	2372.67	1332.68	2316.92	1408.37	1907.66	1240.96	1933.75	1519.54	1143.53	1402.13
sp|P02790|HEMO_HUMAN	870	8	14	3719.68	2563.78	2523.35	3449.39	6103.92	3485.47	1474.57	849.278	1617.14	1569.11	1743.33	1163.87	2170.45	1465.76	2073.18	1237.52	1106.13	1425.29
sp|P00747|PLMN_HUMAN	241	4	18	1070.34	1272.8	1239.78	1221.48	1579.05	1025.4	816.253	742.603	806.877	3895.86	4541.51	3072.44	5963.29	3106.97	4997.82	3408.99	3013.18	3662.45
sp|O43681|ASNA_HUMAN	1000	11	11	4556.99	4219.5	4900.2	5016.63	3482.81	3591.68	4170.92	5033.45	3724.12	2467.13	2822.98	2614.1	2952.42	2107.84	3413.71	2297.1	1886.73	2096.03
sp|Q9Y3I1|FBX7_HUMAN	442	12	9	5756.05	4640.31	5097.6	5736.21	3885.97	4601.35	6597.84	4895.32	3732.17	2264.93	3726.94	2441.7	1917.39	1906.32	1913.63	2335.69	1668.62	1840.54
sp|Q9BSL1|UBAC1_HUMAN	107	15	6	4384.32	4765.06	4907.17	5193.98	3886.6	3442.96	4143.31	4363.14	4634.76	867.578	1080.63	963.903	951.333	754.363	945.056	842.504	726.446	868.677
sp|Q8NB49|AT11C_HUMAN	20	10	11	3355.06	2992.75	3068.95	3536.61	2435.94	2433.94	3414.73	2803.2	2464.4	1267.29	1329.25	1232.32	1507.41	1324.98	1530.69	1315.19	1110.5	1270.97
sp|Q8IUW5|RELL1_HUMAN	472	12	9	2131.78	2516.74	2369.23	2989.7	1678.34	1961.7	1840.96	2299.27	2196.39	3156.17	3226.59	2545.61	3207.51	2485.03	3147.35	3044.03	2283.83	2858.43
sp|P61081|UBC12_HUMAN	534	13	8	3914.77	3177.73	3828.92	3287.27	2642.82	3942.36	3484.66	4582.76	3253.25	1593.44	2862.85	1467.69	2160.08	1401.05	1758.44	1428.64	1220.88	1567.69
sp|P11908-2|PRPS2_HUMAN	968	9	12	9926.93	7654.1	7475.14	7537.85	5624.87	6645.14	9463.1	9929.26	6211.27	3410.56	4354.46	3438.11	3269.06	3465.35	3583.1	3174.63	2914.22	2752.28
sp|P06703|S10A6_HUMAN	918	12	9	5921.59	6642.17	6803.65	9086.53	5926.05	6251.79	4887.57	5960.04	6076.39	4241.27	3953.14	3814.82	3992.39	3314.34	4279.22	3263.1	3294.47	3893.43
sp|P05090|APOD_HUMAN	690	8	13	3805.65	2603.93	3176.65	3637.09	2917.52	3310.27	1655.64	1982.32	1149.15	3068.45	4307.24	2973.73	3012.22	3501.05	2741.42	3103.52	2677.7	3633.49
sp|O76003|GLRX3_HUMAN	559	10	11	4600.59	4118.87	4820.51	4857.16	3806.73	3545.04	4606.51	4271.22	3262.7	1600.68	1941.98	1706.71	1835.31	1550.11	1930.06	1605.18	1247.55	1290.78
sp|O60684|IMA7_HUMAN	881	14	7	3317.15	2647.41	3156.06	3355.03	2622.06	2778.54	2731.03	3046.74	2861.86	1056.4	1244.64	993.547	1273.28	978.855	1072.23	789.298	622.11	741.061
sp|Q9UQ80|PA2G4_HUMAN	43	16	4	6117.05	5664.59	5621.97	6914.55	5638.44	5086.14	7163.03	5831.27	4923.78	322.328	331.292	324.95	297.63	276.018	480.107	222.505	307.222	169.752
sp|Q13200|PSMD2_HUMAN	628	18	2	4403.19	6042.85	5886.13	8237.98	5941.32	3867.71	5230.13	3360.91	3655.08	141.656	211.958	152.585	142.124	164.732	150.327	168.052	142.245	134.979
sp|P60174|TPIS_HUMAN	717	14	6	5289.36	5784.51	5036.65	6469.42	4319.78	3994.28	4342.1	2574.77	2577.17	692.456	1227.34	817.173	741.293	929.488	689.374	951.721	874.26	683.471
sp|P50502|F10A1_HUMAN	6	10	10	4465.47	4638.32	5376.08	5008.26	3820.67	3610.38	3456.09	3056.07	3058.36	1792.16	2140.44	1550.86	1996.93	1570.13	1464.88	1811.86	1138.89	1355.06
sp|P37840|SYUA_HUMAN	345	5	15	2129.29	1784	2485.7	2682.13	1593.74	1495.51	1550.34	1505.98	1530.83	3522.19	5199.22	3737.88	4462.47	3481.73	4237.44	4615.53	3875.93	4039.31
sp|P35611-3|ADDA_HUMAN	17	16	4	7746.3	10506.6	3287.54	10338.1	12708.4	2802.66	3322.39	1837.05	2318.01	157.115	593.97	143.484	191.623	154.725	285.037	157.714	144.6	186.388
sp|P22061-2|PIMT_HUMAN	381	6	14	2393.74	2577.96	2387.61	2245.33	1557.51	1935.68	1837.34	2475.21	1812.35	3700.95	2896.63	3598.82	4551.52	3914.51	5271.32	3631.07	3483.53	4070.57
sp|P11021|GRP78_HUMAN	254	10	10	4080.38	4236.03	4189.08	3977.63	2822.77	3594.77	4090.99	3529.24	3064.83	3825.73	5128.48	3802.9	4775.89	4497.22	4457.25	4371.19	4118.67	3591.23
sp|P08697|A2AP_HUMAN	731	9	11	2955.26	4376.7	3957.48	3863.09	4442.85	3376.94	1960.71	1703.43	2547.78	2073.29	2046.01	1065.68	2139.88	1646.43	1733.18	1553.39	1650.53	1773.06
sp|P06733|ENOA_HUMAN	104	7	13	2088.54	2399.22	3064.42	2353.89	2088.22	1757.55	2570.45	2108.59	1960.97	2045.74	2690.55	1728.81	2548.13	2151.57	1821.65	2213.18	1794.26	1834.13
sp|P00738|HPT_HUMAN	761	13	7	4069.62	7225.57	6944.46	7527.23	7292.88	6790.75	3619.72	3786.41	3959.12	1010.09	1526.57	890.104	1566.75	1622.14	1926.38	773.476	703.395	1423.65
sp|Q9UDX3|S14L4_HUMAN	471	18	1	3056.79	8414.15	6839.85	6583.57	4519.21	3411.03	5687.91	6973.31	5855.45	39.6531	57.6835	51.9539	58.4363	43.4113	39.9137	46.9383	38.1841	39.3601
sp|Q99805|TM9S2_HUMAN	193	7	12	1884.38	1147.83	1356.06	1069.02	1867.61	1934.97	1400.89	4083.39	2415.97	2830.18	3172.9	3354.94	1643.44	1327.7	1110.97	2266.89	904.5	1492.03
sp|Q5VYK3|ECM29_HUMAN	259	11	8	2828.06	3384.39	3377.31	4157.47	3210.66	2517.73	2813.61	3229.15	2457.95	789.609	1095.18	918.886	1074.31	943.29	1323.8	941.522	725.956	804.995
sp|Q02413|DSG1_HUMAN_contaminant	424	11	8	2040.89	2167.19	3538.58	2063.6	1739.16	2141.95	4186.61	2731.66	1537.46	422.395	1848.41	228.691	707.959	462.21	355.35	395.982	409.306	558.923
sp|P78310|CXAR_HUMAN	350	8	11	2415.21	2294.85	2956.11	2922.48	1654.1	1837.35	2345.12	2814.33	1748.95	1953.9	1487.77	2475.51	3325.39	1691.8	2419.36	1874.53	1860.71	2151.69
sp|P61225|RAP2B_HUMAN	366	11	8	4671.32	4624.2	6288.69	5779.91	4727.89	4403.3	5483.6	4348.5	4278.23	1023.46	1193.51	1136.09	1253.5	1121.65	1428.36	1223.48	1184.33	1321.42
sp|P19827|ITIH1_HUMAN	47	6	13	1425.49	1746.74	2533.63	2074.83	2123.16	1468.15	1007.7	1092.41	1097.98	2008.33	1949.1	1463.6	2551.11	1883.37	2332.89	1791.84	1505.86	2077.64
sp|P17931|LEG3_HUMAN	1052	10	9	3413.1	3181.25	5662.02	5829.92	2610.68	5161.93	4927.92	2619.42	3840.81	2322.41	3713.73	2180.74	2475.16	3308.38	3818.31	2055.15	2685.83	3464.07
sp|P15151|PVR_HUMAN	971	7	12	3784.57	2029.37	2352.65	2201.2	1884.36	1668.28	1837.66	2228.83	1887.95	766.929	1209.82	897.448	1255.68	1620.92	989.791	1113.49	522.486	1259.61
sp|P14415|AT1B2_HUMAN	917	7	12	1965.06	2197.47	2549.01	2564.31	2376.88	2120.62	1823.07	1789.66	1932.8	2812.42	3192.9	2181.66	3080.42	3576.66	2661.02	2831.08	2011.13	2919.23
sp|P08514|ITA2B_HUMAN	177	11	8	1809.53	4075.11	6808.6	6629.78	2721.47	2390.57	2340.48	8727.61	1954.25	536.382	1246.91	290.275	2010.86	339.734	1186.32	1146.7	472.31	768.861
sp|P04920|B3A2_HUMAN	416	14	5	1573.56	7735.92	1291.57	6097.89	8113.22	4608.64	10486	3565.98	6055.67	186.96	175.592	117.576	546.091	126.472	379.309	92.589	157.728	554.578
sp|P04075-2|ALDOA_HUMAN	77	15	4	4547.15	4964.36	5113.06	5485.77	3689.87	3789.56	5204.24	3775.79	3920.05	286.482	433.891	239.523	276.226	333.282	258.565	322.23	264.269	272.633
sp|P02765|FETUA_HUMAN	397	8	11	3073.46	4289.27	4975.65	5741.89	8966.33	4500.92	2059.69	1947.4	2031.72	6476.91	7025.65	4360.7	9583.98	3530.01	7752.07	4434.59	4986.98	3602.03
sp|O95747|OXSR1_HUMAN	48	13	6	3353.38	3792.22	3211.53	4549.62	3394.41	2865.04	3477.25	2694.56	2543.52	1271.96	1586.36	1302.67	1254.99	1097.27	1426.74	1327.15	1092.54	1349.12
sp|O43813|LANC1_HUMAN	236	11	8	3022.55	2664.28	3562.91	3641.57	2737.46	2400.73	2915.26	3127.24	2590.29	747.293	830.093	810.345	769.284	778.875	915.784	774.316	674.949	650.352
sp|Q9NZW5|MPP6_HUMAN	639	11	7	3408.2	3509.12	2888.85	2521.19	2674.58	2683.93	3861.83	2687.4	3003.92	600.439	615.433	615.287	581.694	511.2	543.471	474.53	517.999	574.665
sp|Q99460|PSMD1_HUMAN	825	17	1	3893.73	5703.79	4914.27	7158.87	4714.62	3769.73	4142.35	3256.16	3008.43	47.2918	61.2305	36.0593	41.7321	47.6892	43.9768	43.0091	46.6737	40.6024
sp|Q5VY43|PEAR1_HUMAN	662	2	16	370.548	214.078	409.227	377.043	185.949	228.695	277.476	262.721	239.03	1805.76	1693.75	1550.86	1768.05	1386.64	1448.39	1955.7	1093.81	1366.97
sp|Q5TDH0-3|DDI2_HUMAN	249	9	9	5294.29	4915.1	5303.4	6281.46	4868.11	4816.9	5118.1	4282.69	4150.7	808.108	1529.36	852.79	767.719	864.881	853.118	954.225	819.764	959.953
sp|Q14847|LASP1_HUMAN	847	9	9	2962.26	2519.37	2841.14	2988.24	1825.09	1882.92	2599.88	1809.47	2410.15	1083.15	1394.02	1061.32	1138.07	1227.35	1411.39	965.815	1044.9	1493.97
sp|P61981|1433G_HUMAN	30	6	12	2397.36	2043.03	2445.94	2728.01	1779.19	1592.9	2381.37	2331.33	1741.61	3022.6	3221.42	1966.97	3492.99	2070.6	2381.05	2851.33	2084.21	1976.84
sp|P26447|S10A4_HUMAN	382	9	9	4453.53	5242.89	6092.16	6255.41	5017.62	4140.71	4319.96	4913.39	5142.75	4196.8	3588.66	3714.63	3134.48	2947.71	2780.14	2531.49	2025.02	2056.07
sp|P17858|PFKAL_HUMAN	114	12	6	3536.6	3830.24	3913.48	4162.17	3329.98	2895.7	3913.92	2897.21	2657.18	773.103	1271.05	821.042	928.442	934.174	1145.99	1041.02	904.779	970.796
sp|P10768|ESTD_HUMAN	242	13	5	7951.93	8039.82	8097.03	7431.32	5866.23	6191.55	8122.74	7199.19	7344.92	924.563	1149.27	1113.37	877.159	770.51	1092.51	999.031	1012.19	979.482
sp|P02538|K2C6A_HUMAN_contaminant	31	9	9	2803.5	2540.53	4055.04	1448.2	1661.51	3186.46	8763.84	2863.41	1716.01	1365.8	8469.51	797.827	5533.56	1834.59	1418.93	1656.22	956.844	912.254
sp|P01871-2|IGHM_HUMAN	743	9	9	2484.7	3153.34	2903.72	2758.28	8274.28	2893.27	2530.77	2864.8	1596.82	1072.81	1983.32	1031.25	1237.88	899.423	1629.02	927.467	1165.91	2011.85
sp|Q9H479|FN3K_HUMAN	222	11	6	4152.52	3982.07	3374.64	3275.82	2968.09	2390.25	3354.36	2611.95	2377.55	1245.36	988.559	1120.99	922.921	1217.44	1250.07	912.028	820.345	1084.69
sp|Q86UX7|URP2_HUMAN	939	13	4	4121.61	3447.42	4995.37	5473.28	3250.35	3229.05	3853.92	3298.46	2672.49	316.851	337.33	260.896	283.141	245.468	274.938	249.796	238.162	202.731
sp|P67936-2|TPM4_HUMAN	15	13	4	4520.44	4208.75	3995.32	5006.15	4517.35	2928.94	3453.33	3359.31	3140.98	310.361	541.039	203.293	413.405	282.533	340.072	212.916	227.962	437.552
sp|P62820|RAB1A_HUMAN	232	11	6	5295.52	5784.92	4427.31	4423.44	3516.06	3063.92	4742.31	3824.34	3129.54	821.883	1053.48	754.347	893.058	638.318	710.39	631.212	547.07	585.608
sp|P46060|RAGP1_HUMAN	931	15	2	4954.33	4497.93	5087.03	4382.46	3642.71	3454.42	3950.75	3172.75	3040.8	188.194	223.418	170.203	225.799	178.087	285.292	186.221	179.14	282.805
sp|P38606|VATA_HUMAN	374	10	7	2634.27	2644.74	2522.37	2758.1	1993.93	2665.56	2360.49	2696.61	1983.2	1283.17	1990.75	1386.35	1326.52	1290.59	1512.94	1100.72	971.027	1063.36
sp|P35612|ADDB_HUMAN	17	16	1	7000.17	8732.25	2695.01	8284.12	9856.65	2509.89	2853.29	1198.07	1794.95	27.6813	103.777	32.3776	31.9322	23.9126	46.224	28.8852	23.4935	32.6379
sp|P31946|1433B_HUMAN	30	9	8	3201.99	2466.79	3078.25	3657.59	2378.29	2501.36	3263.08	3285.26	2668.33	1895.66	2337.74	1638.93	2424.79	1656.43	1698.31	1693.78	1403.45	1471.57
sp|P30613|KPYR_HUMAN	57	11	6	3548.38	3104.39	4170.62	4306.58	3202.46	2978.12	2964.75	2451.26	3038.82	976.788	1236.43	776.003	1114.53	1167.1	1204.59	1279.83	1060.88	1485.59
sp|P24666-2|PPAC_HUMAN	351	5	12	2915.7	2328.79	2509.85	3105.17	1895.8	1978.38	2409.57	2222.54	2207.46	1462.84	1915.62	1591.37	1550.43	1616.87	2424.61	1911.95	1225.36	1561.08
sp|P23526|SAHH_HUMAN	270	11	6	3787.79	4053.9	3690.48	3364.56	2371.76	2310.48	2975.12	2675.92	2243.44	415.883	363.128	360.452	368.833	426.627	348.076	295.332	244.767	235.054
sp|P13671|CO6_HUMAN	422	3	14	3061.4	4070.81	2822.39	3758.94	3700.55	3255.56	1246.02	851.587	2121.65	1585.08	1426.17	1264.31	1798.36	1660.02	2119.84	1104.24	1566.49	1616.98
sp|P07738|PMGE_HUMAN	611	13	4	3620.53	2814.58	3303.48	2897.82	2502.07	2518.01	2736.8	2572.66	2526.89	966.949	1478.53	803.465	837.734	793.557	788.284	1208.54	821.933	795.521
sp|P06213|INSR_HUMAN	430	4	13	944.335	882.785	765.748	972.74	597.343	691.54	812.345	719.481	647.483	1203.74	1378.22	1191.03	1437.63	1132.98	1306.94	1266.46	939.033	1111.37
sp|O00233|PSMD9_HUMAN	489	11	6	4134.74	3880.82	4284.4	3673.14	2532.6	3095.32	3000.33	2571.71	3112.7	1269.7	1395.66	1272.45	1246.92	1256.83	1377.98	585.283	1018.01	1045.64
sp|Q9Y5L0-1|TNPO3_HUMAN	319	6	10	2048.42	1972.91	1773.58	2233.15	1540.61	1501.99	1764.72	1886.72	1447.68	1451.44	1490.71	1158.19	1906.85	1229.19	2294.42	1339.92	1114.17	1134.25
sp|Q9NPQ8|RIC8A_HUMAN	527	8	8	2041.39	2104.78	2696.79	2395.52	1690.19	2041.56	2025.61	2109.66	1786.15	1129.93	1314.61	1493.6	1445.66	1159.33	1966.69	1545.68	1247.32	1071.51
sp|Q969X1|LFG3_HUMAN	633	7	9	1915	1401.97	1439.48	1980.55	1271.94	1820.79	1206.78	1866.59	1531.06	1161.22	1873.2	837.419	1045.68	1137	1242.64	1120.92	992.847	889.597
sp|Q93034|CUL5_HUMAN	643	15	1	3982.69	3684.7	4183.99	4137.59	3309.72	3145.84	3966.75	4079.61	3491.92	89.8072	130.538	107.56	121.922	99.4048	110.586	104.534	76.5753	76.947
sp|Q5T0T0|MARH8_HUMAN	290	6	10	1279.71	1786.31	748.204	1265.86	775.085	1271.99	1045.02	1451.41	1103.81	1951.86	3026.82	1833.26	2495.08	1902.15	2777.48	2230.17	1619.63	1680.9
sp|Q5JWF2|GNAS1_HUMAN	457	13	3	7718.77	5890.08	6323.72	7198.6	4607.2	5377.12	5444.65	6534.43	5646.6	932.698	969.977	842.656	921.667	749.089	1001.55	878.696	873.648	757.29
sp|Q14558-2|KPRA_HUMAN	277	12	4	3858.13	3334.92	3671.26	3846.35	2559.05	2980.57	4511.33	3190.36	3223.38	482.404	630.834	516.557	483.362	496.328	525.273	522	436.835	438.464
sp|Q13619|CUL4A_HUMAN	630	11	5	4318.66	3415.48	4632.15	4064.36	2892.66	3124.28	4081.7	3881.35	3097.76	414.354	458.034	398.04	462.034	350.706	532.677	436.922	324.16	436.54
sp|P62826|RAN_HUMAN	1053	8	8	6917.51	8069.88	6513.51	7408.45	5501.44	4601.35	4727.51	4442.17	3486.18	4220.01	6012.22	4516.17	4004.24	3696.54	3654.82	3381.08	3390.34	3100.65
sp|P61006|RAB8A_HUMAN	232	7	9	6133.68	6524.79	5888.33	6301	5218.41	4748.05	5833.32	4759.69	5115.06	1965.88	2513.36	1697.99	2021.25	1621.76	1875.79	1577.68	1448.32	1543.91
sp|P60953|CDC42_HUMAN	359	9	7	2561.94	3334	2764.78	2436.52	1569.19	2176.77	1954.65	2412.34	1841.61	1863.78	2327.79	1802.08	1971.96	1931.14	1863.54	1776.62	1806.01	1555.54
sp|P60842|IF4A1_HUMAN	322	8	8	2070.14	1324.96	1705.45	1947.54	1434.61	1563.7	1461.11	1546.74	1475.35	1610.07	1901.12	1830.92	1926.09	1565.93	1535.44	1164.25	1407	1110.9
sp|P36507|MP2K2_HUMAN	865	13	3	5157.33	4397.21	5821.33	4462.77	3209.32	4206.21	3770.92	4124.32	3374.19	289.537	410.154	257.194	342.272	244.386	379.277	277.094	237.508	289.842
sp|P34932|HSP74_HUMAN	265	15	1	4782.87	6052.21	5492.97	6777.18	5659.1	4352.82	5047.43	3533.16	3498.52	130.064	176.501	109.019	131.541	120.012	126.768	112.929	120.504	124.66
sp|P30626|SORCN_HUMAN	447	12	4	3983.24	3073.48	4170.53	3584.83	2836.45	3493.12	3108.62	4059.31	3906.25	841.807	1032.03	829.099	1017.13	730.741	983.176	971.045	698.637	698.188
sp|P07451|CAH3_HUMAN	1098	10	6	4645.4	1501.77	3442.25	3537.22	1997.9	3623.81	4754.03	1446.88	2511.01	1102.12	2020.75	1406.93	1887.01	1026.77	1814.58	877.297	1271.2	1642.83
sp|P02751|FINC_HUMAN	685	11	5	1875.33	2147.41	2789.61	3037.93	2153.7	2024.62	1791.28	2120.53	1701.82	530.155	457.66	285.41	365.665	317.344	408.309	202.044	307.514	442.955
sp|P00748|FA12_HUMAN	539	3	13	748.322	608.913	741.138	905.641	879.253	586.566	588.566	389.835	475.731	1717.92	1431.78	1168.26	3150.21	1447.59	1999.65	1162.86	1269.01	1340.1
sp|P00352|AL1A1_HUMAN	483	12	4	3318.3	2809.66	3183.35	3675.81	3709.59	2548.38	4582.66	2288.53	3645.83	270.06	479.606	276.497	357.078	316.315	314.724	361.834	323.654	311.177
sp|O15484|CAN5_HUMAN	162	8	8	2990.81	2062.99	2521.29	1821.18	2150.46	1796.72	2852.27	2280.53	2791.57	767.121	1372.69	901.849	1002.25	1045.24	1006.37	741.958	733.542	1055.96
sp|O15067|PUR4_HUMAN	243	15	1	4021.41	4791.27	4446.46	5270.45	4077.78	3052.26	4085.07	3057.84	2935.43	37.7172	49.9991	37.7741	50.2604	39.7875	33.3728	48.7185	27.6171	28.4962
sp|Q9Y4E8|UBP15_HUMAN	116	12	3	3975.33	4076.93	4388.39	4903.16	3815.14	3126.39	3712.15	3119.29	2744.99	321.575	419.795	342.805	341.131	333.743	329.749	276.015	222.392	225.305
sp|Q9UI12|VATH_HUMAN	1084	11	4	5068.56	4190.11	4446.09	4714.26	3533.2	3540.76	3931.19	4950.78	3518.27	1176.56	1647.68	1215.61	1390.62	1212.4	1588.82	1227.2	1124.42	1152.92
sp|Q9NTK5|OLA1_HUMAN	216	11	4	5220.36	5664.57	5068.33	5139.96	3891.26	4118.43	4012.7	4488.51	3147.09	1007.48	1130.18	1091.8	1083.84	1120.62	1308.55	892.631	955.622	1033.1
sp|Q7Z403|TMC6_HUMAN	949	7	8	1738.06	1166.85	1390.5	1528.28	1116.62	1307.99	1406.15	1617.44	1260.17	1106.25	1378.45	987.148	1305.58	1064.77	1433.99	1320.02	1014.56	1011.44
sp|Q16658|FSCN1_HUMAN	535	11	4	4153.34	2998.09	3595.42	9176.86	2960.62	3305.51	4510.27	3048.11	2600.67	431.253	349.477	426.274	508.348	358.175	489.181	404.95	349.72	300.427
sp|P63010-2|AP2B1_HUMAN	199	13	2	6065.32	5089.41	6750.7	8703.81	4640.89	5460.91	5677.61	3961.82	3944.34	150.72	146.455	114.06	152.781	164.264	177.602	179.713	147.991	129.921
sp|P32942|ICAM3_HUMAN	163	5	10	1318.36	860.354	800.047	671.067	946.598	879.253	950.093	1825.95	1512.58	1828	2736.96	2899.82	2596.83	1654.33	3499.24	2488.84	841.866	2437.71
sp|P29401-2|TKT_HUMAN	598	9	6	3593.83	3195.79	3717.21	3351.88	2080.27	2135.18	3533.75	3106.8	2590.53	360.758	530.877	386.753	510.053	381.271	431.267	412.04	350.087	305.064
sp|P11413-2|G6PD_HUMAN	747	9	6	716.463	686.842	1079.63	7155.46	5013.46	986.99	6778.2	787.693	3778.11	672.274	1036.93	592.163	717.109	705.896	672.908	770.442	532.607	736.904
sp|P02760|AMBP_HUMAN	693	5	10	1258.61	1511.79	1700.67	2392.27	1587.94	1732.19	1523.71	1299.73	1985.71	2330.21	1891.89	1673.41	2962.9	2099.34	2294.26	1975.9	1739.14	2480.19
sp|P02748|CO9_HUMAN	314	5	10	2061.91	2420.02	1825.11	3293.53	3780.9	2716	1075.61	796.663	1587.49	948.785	781.546	1009.5	788.253	1161.77	1216.41	836.694	926.455	1174.71
sp|Q9BV20|MTNA_HUMAN	782	11	3	2115.86	2293.98	2867.2	2328.69	1913.87	1541.55	2792.96	2159.4	2042.85	153.737	170.551	136.858	194.694	165.798	234.458	163.377	149.708	167.796
sp|Q96Q45-3|TM237_HUMAN	431	5	9	2254.44	2117.52	2225.39	2071.97	1469.18	1243.27	2046.49	1100.37	1368.38	1073.99	1024.72	1123.15	1128.95	1165.96	1132.55	1083.51	1025.36	982.834
sp|Q96CW1|AP2M1_HUMAN	543	10	4	3886.58	2679.32	3802.55	5091.69	2622.29	3005.44	3552.12	2314.87	2344.47	257.822	272.775	207.205	299.918	281.275	331.053	352.142	284.046	259.117
sp|Q562E7|WDR81_HUMAN	37	10	4	1873.02	1744.34	2032.51	2188.06	1436.36	1565.85	1543.32	1325.3	1494.43	168.021	227.01	172.039	218.033	209.766	198.657	210.885	174.843	166.577
sp|Q15366-2|PCBP2_HUMAN	212	6	8	2012.73	1728.14	1906.89	1780.98	1203.03	1552.84	1531.83	1758.82	1347.44	1527.64	1942.58	1409.48	1484.8	1681.76	1838.14	1472.36	1324.45	1635.82
sp|Q08495|DEMA_HUMAN	779	10	4	6008.76	7218.87	3684.18	7434.83	8986.37	3160.76	3247.48	2758.17	2696.74	433.554	1923.58	427.451	550.043	483.256	879.916	425.427	459.64	570.204
sp|P78371|TCPB_HUMAN	44	10	4	2859.29	2714.35	2939.82	3078.39	2443.5	2528.56	2455.69	2329.56	2056.2	546.652	601.234	529.017	562.433	461.568	576.615	532.248	472.041	517.031
sp|P62333|PRS10_HUMAN	146	10	4	2227.42	2460.53	2669.28	3370.28	2322.06	2064.98	2493.18	2092.84	1939.55	418.573	495.461	475.717	460.287	399.846	500.249	471.875	403.274	426.718
sp|P60891|PRPS1_HUMAN	968	9	5	3877.36	2833.86	3245.56	3425.14	2521.97	2504.32	3544.85	3842.64	2662.34	1298.52	1597.96	1347.54	1313.38	1414.09	1434.02	1277.81	1154.75	1136.81
sp|P50395|GDIB_HUMAN	797	10	4	2643.09	2551.53	2847.46	3142.2	2444.89	2012.4	2599.57	2404.85	2144.09	569.111	674.668	550.89	569.472	514.161	575.221	601.975	464.293	530.563
sp|P14868|SYDC_HUMAN	134	13	1	4150.78	4373.62	4805.66	5093.08	2762.3	2892.4	3471.46	3127.77	2762.31	38.502	51.3573	30.6856	39.1416	34.035	41.1702	37.1943	34.4125	36.0915
sp|P04156|PRIO_HUMAN	996	9	5	1545.38	1303.75	2150.9	2033.31	1550.25	1518.1	2207.97	886.279	1317.68	1010.04	1530.08	1626.23	2077.82	691.355	1547.1	861.847	832.457	480.742
sp|P00338-3|LDHA_HUMAN	781	7	7	952.295	871.268	1154.23	1041.33	774.039	842.329	1441.99	1192.69	798.676	724.89	1095.75	733.704	719.218	839.374	841.421	821.625	833.727	650.354
sp|O94919|ENDD1_HUMAN	448	8	6	2075.77	1722.61	1544.13	2607.41	1515.22	1842.77	2495.04	2035.72	1864.61	830.172	891.103	653.244	838.6	675.876	895.735	849.132	715.394	699.796
sp|O75083|WDR1_HUMAN	876	12	2	5020.8	5023.24	4463.06	6538.04	4294.62	4283.3	4546.78	3255.72	3026.48	161.609	213.326	150.002	169.013	146.336	135.903	123.741	115.071	114.405
sp|O60486|PLXC1_HUMAN	707	9	5	3765.56	2470.54	2493.77	3621.87	2150.93	2565.13	4793.9	2459.39	3431.67	541.799	507.966	417.906	675.767	529.505	517.668	522.468	352.47	592.192
sp|Q9UPN7|PP6R1_HUMAN	958	10	3	2106.1	2221.33	2139.96	2298.85	1771.14	1595.68	1898.59	2043.7	1755.19	192.678	204.482	194.445	167.815	185.378	279.819	211.528	153.821	183.764
sp|Q7KYR7|BT2A1_HUMAN	635	5	8	1792.35	1221.58	1130.05	2171.95	1032.8	997.536	1634.29	864.94	873.337	1199.78	932.458	784.49	1078.49	804.519	1084.3	1209.87	628.922	746.643
sp|Q5W0Z9|ZDH20_HUMAN	428	7	6	1464.39	1122.69	1363.24	1145.59	1013.62	1262.98	1667.85	1428.8	1860.14	667.3	722.619	628.309	806.66	750.834	822.036	1088.95	622.424	1006.54
sp|Q5T619|ZN648_HUMAN	401	9	4	4304.75	4235.2	4460.95	5166.96	3680.2	3175.85	4002.11	3123.57	2905.4	1473.49	1983.4	1200.05	1346.84	925.812	1302.5	1337.99	1011.28	1116.77
sp|Q08AM6|VAC14_HUMAN	165	7	6	3047.49	3026.07	3051.81	3309.91	2207.29	2297.76	2822.66	3248.2	2694.41	480.268	644.674	551.797	688.979	658.242	697.547	622.797	569.919	565.762
sp|P62834|RAP1A_HUMAN	665	8	5	4591.62	4610.47	4275.78	4781.55	2855.76	4027.51	2753.32	3820.75	4306.85	1402.37	1111.2	1162.1	1277.07	1014.7	1644.89	1098.82	1111.05	1167.82
sp|P35998|PRS7_HUMAN	373	13	0	3167.89	4323.08	4128.41	5369.23	3878.29	2949.74	3697.05	2734.28	2653.47	0	0	0	0	0	0	0	0	0
sp|P25325-2|THTM_HUMAN	285	7	6	2108.08	2354.28	2195.57	2728.54	2465.39	1591.22	1876.33	1655.45	1779.77	989.294	1279.94	942.875	963.543	925.472	1170.85	930.027	761.317	903.856
sp|P14672|GTR4_HUMAN	985	5	8	1225.16	886.892	1488.08	1082.3	972.386	926.566	1212.86	1432.15	1077.87	1249.17	1018.73	1323.85	1702.42	1438.49	2088.64	1580.62	1158.66	1493.75
sp|P14618|KPYM_HUMAN	57	4	9	762.766	991.211	1093.54	785.8	657.166	717.252	1093.74	1076.74	674.1	1290.72	1652.14	1034.22	1399.66	1401.65	1237.73	1180.1	1225.49	1236.1
sp|P12035|K2C3_HUMAN_contaminant	31	6	7	2671.14	2072.32	3897.16	1346.49	1361.1	2533.8	6942.24	2344.96	1402.84	1715.61	8035.98	858.2	5790.97	2324.64	1779.99	1664.42	1438.53	889.346
sp|P11766|ADHX_HUMAN	53	10	3	4989.34	4148.98	3854.57	5218.1	4305.57	4112.16	5253.31	4261.91	3646.1	549.766	962.302	663.105	706.365	642.354	636.372	736.621	498.785	527.647
sp|P0DMV9|HS71B_HUMAN	254	7	6	2442.06	2109.1	2976.4	3154.5	1795.07	2105.55	2171.06	1739.33	1681.93	517.185	805.092	613.88	644.047	712.821	593.919	655.256	581.81	405.561
sp|P06753-2|TPM3_HUMAN	15	8	5	2831.98	3211.72	1970.16	3374.32	3031.99	1682.56	1959.54	1521.48	1477.55	320.833	772.682	328.488	475.248	381.915	430.052	343.412	371.826	403.163
sp|P06727|APOA4_HUMAN	1126	8	5	2756.15	1423.53	1918.5	3154.02	2232.6	2274.17	1559.47	946.667	1036.81	311.499	332.968	259.233	467.422	359.493	337.417	357.541	547.508	372.209
sp|P02647|APOA1_HUMAN	303	11	2	3564.88	3602.14	4045.7	4614.35	3516.19	3137.36	2461.5	2144.9	1860.01	588.367	660.748	410.976	918.095	550.239	679.897	850.909	728.984	730.15
sp|P01860|IGHG3_HUMAN	426	5	8	1039.18	2027.35	1603.88	1904.44	3017.43	1990.64	1064.72	817.739	1231.24	3109.8	2138.94	1559.54	2529.79	2098.38	2762.99	1934.94	2332.22	2184.42
sp|P01834|IGKC_HUMAN	849	8	5	1510	2299.72	2177.04	2373.34	4423.91	1864.32	1071.12	826.225	1503.17	397.258	315.114	287.578	353.383	262.893	422.26	338.138	284.625	343.418
sp|O15431|COPT1_HUMAN	644	6	7	2506.78	1993.81	1627.18	2361.79	1694.14	1740.76	1380.48	1876.12	1770.73	1699.82	1545.51	1462.97	1697.24	1281.59	1488.11	1119.74	1129.41	1128.11
sp|O14744|ANM5_HUMAN	46	13	0	4176.86	6595.39	4822.47	8426.82	6912.79	3057.3	5121.24	2541.93	2797.08	0	0	0	0	0	0	0	0	0
sp|O14618|CCS_HUMAN	987	8	5	3767.94	3473.95	1522.12	3781.94	2978.2	3013.08	3311.86	2351.1	2819.28	284.409	423.08	366.069	394.415	420.801	632.208	445.185	329.28	417.358
sp|A6NIZ1|RP1BL_HUMAN	665	7	6	3346.45	3599.66	3639.62	3686.6	2438.77	2889.42	2665.27	3132.23	3222.04	698.2	562.603	607.128	662.241	533.331	937.084	607.383	576.494	671.269
sp|Q9Y4D1|DAAM1_HUMAN	346	10	2	2806.06	2145.54	3063.44	3280.81	2325.86	2073.31	2718.24	2714.9	2621.12	113.674	178.048	127.979	168.611	108.825	144.029	129.151	110.056	130.432
sp|Q9Y315|DEOC_HUMAN	38	11	1	2369.83	3001.57	3124.61	3800.45	3040.02	1962.86	3592.64	2004.32	1704.18	28.2252	44.1612	21.0283	29.2907	33.3539	32.5911	34.9067	33.0579	31.3981
sp|Q9UI26-2|IPO11_HUMAN	417	7	5	2940.08	2478.62	2886.6	3249.07	1977.26	2430.48	2226.93	2391.38	2246.38	332.162	361.136	238.927	359.383	238.98	383.371	309.026	245.409	286.04
sp|Q9H4G4|GAPR1_HUMAN	536	6	6	4130.44	1928.8	2479.42	3433.3	2205.8	2225.61	2645.16	2586.55	1629.87	1342.29	970.196	1492.14	924.611	756.685	1556.51	1110.44	1036.29	1209.3
sp|Q9C0E2|XPO4_HUMAN	161	7	5	1782.93	1754.48	1989.14	2232.24	1540.8	1670.34	1749.21	1868.57	1571.57	1285.53	1404.71	1231.72	1580.94	1134.42	1720.14	1404.05	1183.32	1346.24
sp|Q96FW1|OTUB1_HUMAN	221	9	3	2594.3	2469.69	2512.89	2683.28	1851.16	2208.17	2641.51	2777.04	2151.04	396.229	378.475	348.077	406.894	288.75	387.219	318.042	240.683	283.213
sp|Q92530|PSMF1_HUMAN	407	11	1	4287.39	4361.4	4348.26	5339.99	3921.33	3631.34	5333.83	4320.74	3166.98	108.401	95.9592	141.637	133.724	107.94	56.328	110.428	88.8369	99.777
sp|Q8N1N4|K2C78_HUMAN_contaminant	31	10	2	2346.69	1928.61	3153.6	1955.58	2211.3	2496.66	3741.43	2637.67	1480.34	102.136	305.307	38.5697	201.778	109.471	80.2524	89.3916	109.764	96.3376
sp|Q5QNW6-2|H2B2F_HUMAN	466	5	7	2704.64	1980.34	2109.39	2032.88	1881.34	2154.17	2187.31	2692.09	1765.54	1350.79	1253.63	1008.47	1326.51	1250.57	1281.05	1021.34	1094.71	1405.42
sp|Q13616|CUL1_HUMAN	271	9	3	2040.51	2015.11	2321.85	2476.75	1820.35	1726.77	2331.74	1920.62	1626.58	125.541	177.837	115.424	174.087	182.027	161.415	150.677	145.098	143.54
sp|Q13404-1|UB2V1_HUMAN	334	10	2	3169.16	3356.12	3091.76	2756.69	2462.28	2388.35	2342.3	2760.64	2656.22	312.553	359.063	357.209	327.651	325.203	376.707	300.927	239.214	247.019
sp|P53004|BIEA_HUMAN	837	8	4	3750.76	2819.11	3317.29	4834.97	3084.63	2631.94	3604.84	2226.27	1895.78	407.652	384.762	419.316	401.927	445.47	519.455	353.604	311.891	325.124
sp|P49184|DNSL1_HUMAN	556	7	5	6662.74	6581.21	6397	6667.06	5302.96	5207.19	5490.67	5193.55	5042.51	849.122	1202.95	967.864	1255.11	843.091	1161.09	872.772	857.687	951.891
sp|P41440|S19A1_HUMAN	75	3	9	614.2	409.183	680.042	541.272	467.809	448.326	489.587	511.663	304.111	1620.43	1088.46	1359.79	1436.34	1463.85	2046.33	1540.28	1290.31	1236.05
sp|P30825|CTR1_HUMAN	651	4	8	1562.94	1468.65	2594.07	1625.81	1155.24	1231.67	1109.83	1975.84	1557.79	1413.86	1194.14	1103.29	1108.52	1384.9	1056.26	843.901	976.547	963.984
sp|P25685|DNJB1_HUMAN	749	10	2	3201.82	3076.74	3266.32	3481.59	1952.07	2836.21	2878.54	2510.27	2753.43	145.181	222.077	161.61	188.057	200.564	185.106	167.229	137.952	208.156
sp|P24666|PPAC_HUMAN	351	6	6	2632.67	2063.02	2304.67	2974.15	2142.96	1998.68	2547.73	1820.49	1877.86	1221.6	912.929	1299.62	1278.87	1498.66	1938.47	1623.46	1012.3	1298.47
sp|P15374|UCHL3_HUMAN	1039	11	1	3700.35	4268.51	4544.51	4112.32	2722.76	3221.12	3569.68	3230.85	3362.23	218.791	292.719	261.577	215.642	183.235	190.668	206.627	165.175	159.804
sp|P14625|ENPL_HUMAN	147	11	1	2786.01	2907.98	2649.5	3221.61	2536.81	2258.24	2492.46	2335.89	1852.44	26.3753	28.5403	27.7252	26.0889	26.8965	31.9262	26.1182	26.9416	21.8348
sp|P11279|LAMP1_HUMAN	246	3	9	1358.88	612.473	369.517	1246.96	508.236	894.778	1119.32	577.653	510.072	6691.14	3676.04	1536.51	4001.68	2945.15	1957.38	2414.56	1024.17	1186.21
sp|P08238|HS90B_HUMAN	147	7	5	2900.82	2454.73	2756.24	3107.22	2269.03	2352.35	2553.73	2688.56	2315.15	738.997	1008.35	734.269	808.785	730.547	786.258	822.374	775.226	497.558
sp|P06396|GELS_HUMAN	257	6	6	1489.65	1613.59	1792.24	1991.49	1761.39	1424.09	1641.6	1368.53	1153.08	858.589	905.394	503.273	972.613	720.461	966.493	596.776	743.818	1009.72
sp|P05155-3|IC1_HUMAN	738	5	7	1561.43	1756.03	1679.54	1520.44	2073.28	1434.67	727.785	571.858	890.173	1301.86	982.515	738.544	873.897	1110.4	1230.34	768.273	1027.04	1189.16
sp|P05026|AT1B1_HUMAN	344	3	9	837.742	536.11	456.758	597.391	687.169	899.436	1198.23	823.403	732.139	1646.49	1685.35	1593.88	972.719	990.125	1183.27	1114.74	1301	746.031
sp|P02656|APOC3_HUMAN	706	6	6	2260.1	2177.18	3721.13	3857.22	2605.43	2357.23	1268.96	1830.87	1670.32	632.076	1092.13	507.144	895.976	621.879	601.706	1074.21	679.815	684.856
sp|P01042-2|KNG1_HUMAN	92	5	7	1495.64	1974.78	1970.79	1892.57	2606.47	1964.04	958.116	774.41	1586.46	1683.96	1075.85	932.198	3455.64	1102.59	1463.47	1805.68	1052.08	1433.92
sp|O95782|AP2A1_HUMAN	122	12	0	3949.97	3632.08	4523.17	5774.54	3095.32	3610.97	3649.49	2670.44	2732.27	0	0	0	0	0	0	0	0	0
sp|A6NFX1|MFS2B_HUMAN	984	4	8	2416.24	1619.57	2344.43	2929.3	1765.89	2330.18	2414.89	2257.78	2221.3	1283.45	2745.15	1863.66	1994.83	1945.5	2017.2	1908.73	2135.53	2022.09
sp|A6NDG6|PGP_HUMAN	599	7	5	2910.46	2888.37	2847.02	3211.95	2336.14	2215.79	2645.31	2472.87	2183.98	592.994	740.484	621.611	663.721	697.5	841.095	640.932	553.658	646.122
sp|Q9NRX4|PHP14_HUMAN	361	9	2	6407.15	5725.24	5649.34	5586.15	4280.06	3981.61	5804.11	5953.22	4492.67	382.272	571.686	441.213	525.339	402.234	532.613	461.927	365.979	381.86
sp|Q9NQW7-3|XPP1_HUMAN	754	11	0	3748.24	4349.02	4138.66	5426.12	3493.9	3613.96	3743.78	3403.65	2776.9	0	0	0	0	0	0	0	0	0
sp|Q9H4A3-7|WNK1_HUMAN	493	7	4	1667.49	1805.77	1727.52	1742.22	1299.9	1250.35	1505.09	1267.96	1427.57	523.147	685.943	523.245	695.423	518.279	646.436	605.693	482.88	587.233
sp|Q8N9N7|LRC57_HUMAN	304	7	4	3066.81	2914.68	2440.23	2591.57	1948.52	2231.23	2377.3	2194	2169.15	784.084	639.869	881.783	688.162	664.978	911.396	636.376	607.001	727.147
sp|Q8IZ83|A16A1_HUMAN	21	11	0	1961.41	2893.19	3316.25	3704.91	3042.93	2452.12	3155.99	2005.12	1488.73	0	0	0	0	0	0	0	0	0
sp|Q7Z794|K2C1B_HUMAN_contaminant	31	8	3	3818.18	2207.67	2471.53	2854.27	2341.86	5372	2223.78	4122.76	2334.47	519.845	521.166	475.678	636.177	594.35	798.478	561.441	503.381	600.992
sp|Q7Z406-2|MYH14_HUMAN	135	4	7	1986.3	2202.43	2086.86	2341.47	2351.83	1658.29	1768.83	2054.11	1820.26	689.287	777.57	671.478	579.119	877.972	861.884	762.956	796.752	731.488
sp|Q5VW32|BROX_HUMAN	149	9	2	4088.8	3865.1	4216.04	4720.38	3203.38	3391.13	3915.36	3950.9	3555.83	379.418	470.492	381.606	391.662	248.305	345.431	339.889	275.821	309.9
sp|Q16531|DDB1_HUMAN	456	10	1	2324.49	2390.68	2271.58	2546.78	1906.45	1893.56	2243.55	1809.44	1658.89	26.5058	45.468	29.1518	39.0006	30.9061	36.4693	36.1234	28.0135	31.7366
sp|Q13564-4|ULA1_HUMAN	696	10	1	3556.31	2757.92	3641.44	3733.35	2525.06	2956.2	3388.52	3716.91	3102.9	101.719	128.513	114.977	88.4301	103.026	86.9261	75.3854	74.0492	74.5519
sp|P62191|PRS4_HUMAN	500	11	0	3514.15	4524.58	4557.62	5657.22	4070.91	3183	4016.51	3035.24	3017.98	0	0	0	0	0	0	0	0	0
sp|P61204|ARF3_HUMAN	714	7	4	4101.52	4395.25	4364.32	4141.27	2957.01	3094.84	4788.61	2920.12	2696.55	288.162	452.812	225.666	300.296	232.04	304.104	243.893	323.13	341.083
sp|P54136|SYRC_HUMAN	115	9	2	2554.04	2336.45	2532.33	2932.6	1744.02	1834.71	2108.91	2766.76	2032.38	180.867	198.866	163.415	180.755	135.884	233.499	207.749	177.604	200.717
sp|P52209|6PGD_HUMAN	282	10	1	3232.54	3716.63	2495.68	4241.72	3038.1	2051.81	3142.24	1928.83	1903.2	54.8778	66.6674	52.1592	44.0303	67.9659	64.589	69.9195	44.9669	57.4147
sp|P49589-3|SYCC_HUMAN	434	11	0	2655.99	3452.4	2836.83	3805.35	3135.19	2272.02	2870.72	3225.61	2320.02	0	0	0	0	0	0	0	0	0
sp|P43490|NAMPT_HUMAN	626	9	2	3683.78	3872	3848.7	4921.55	3791.09	2912.7	4146.42	3347.38	3139.78	877.248	753.25	1198.57	993.079	718.545	763.556	957.444	627.793	747.838
sp|P31947|1433S_HUMAN	30	4	7	816.851	577.716	704.814	669.368	457.475	688.128	4449.7	1815.35	579.939	1996.44	2239.41	1430.64	2494.94	1512.7	1914.33	1823.98	1352.11	1416.93
sp|P28289|TMOD1_HUMAN	550	9	2	4754.61	5166.8	1208.84	4950.34	6771.06	1297.13	2072.82	650.954	1043.58	140.428	417.32	118.585	140.028	144.919	232.484	125.078	140.614	165.396
sp|P27169|PON1_HUMAN	1108	5	6	1988.54	2397.25	2125.17	2648.93	2719.06	1902.68	993.252	654.651	1059.56	1131.8	1308.88	876.227	1429.62	1062.98	1245.83	1032.82	764.146	1288.44
sp|P17812|PYRG1_HUMAN	677	9	2	3442.74	2507.67	3094.16	3506.16	2569.82	2773.47	2918.5	2655.91	1322.47	182.119	225.388	220.126	255.358	267.567	250.207	215.372	191.959	214.569
sp|P14324|FPPS_HUMAN	576	11	0	3883.33	5283.84	4339.68	5971.02	2902.88	4608.98	3712.47	2931.34	2804.55	0	0	0	0	0	0	0	0	0
sp|P01857|IGHG1_HUMAN	426	7	4	2095.79	3466.67	3026.94	3736.32	5731.47	3387.66	2317.12	1854.32	2299.81	1825.52	1080.19	760.377	1194.55	1166.49	1233.46	692.1	1138.9	966.968
sp|O43396|TXNL1_HUMAN	1057	8	3	3631.68	3177.89	3987.49	4613.87	3020.56	3461.69	3342.57	3276.67	3153.1	204.408	227.722	200.2	230.231	493.889	229.889	228.478	200.622	249.936
sp|Q9BWD1|THIC_HUMAN	267	8	2	1694.84	1763.77	2299.86	2477.78	1784.06	1666.65	2130.82	1875.24	1363.65	221.556	272.841	215.508	261.846	227.065	287.659	275.1	230.874	226.078
sp|Q99733-2|NP1L4_HUMAN	10	9	1	4238.15	4060.78	3675.31	5726.68	3068.28	4379.19	3956.5	3763.45	2934.93	21.95	44.574	26.8529	28.1314	38.1895	43.668	30.0645	24.6962	34.853
sp|Q99497|PARK7_HUMAN	455	5	5	1798.36	1991.67	1721.44	1744.06	1440.07	1074.84	1637.47	1293.38	1602.3	1667.8	2515.62	1796.59	2245.17	1897.39	2194.46	1715.5	1620.6	1795.56
sp|Q96RL7|VP13A_HUMAN	748	10	0	2962.56	2854.51	2656.45	3686.97	2875.79	2615.03	3355.64	2636.9	2289.09	0	0	0	0	0	0	0	0	0
sp|Q93009|UBP7_HUMAN	805	8	2	1828.38	1957.22	1895.75	2097.6	1679.92	1616.63	1787.66	1522.51	1419.9	470.217	484.122	612.377	579.619	392.945	525.82	371.555	411.648	561.68
sp|Q86YZ3|HORN_HUMAN_contaminant	951	3	7	627.759	509.538	637.792	478.983	371.24	494.193	681.414	663.013	381.5	1228.88	2466.83	643.802	2107.06	988.142	763.619	1105.47	779.519	1064.74
sp|Q7Z4W1|DCXR_HUMAN	616	8	2	2133.63	2371.7	2526.04	2395.37	1726.11	2069.43	2265.66	2254.91	2002.84	128.266	211.647	105.803	165.156	150.983	156.41	160.431	135.029	133.029
sp|Q4KMQ2-2|ANO6_HUMAN	33	2	8	454.925	299.911	463.264	341.723	263.902	332.162	368.208	379.116	279.531	1513.18	1475.97	1339.17	1419.6	1549.33	1544.51	1460.47	1144.65	1129.53
sp|Q16775|GLO2_HUMAN	412	7	3	2061.26	1575.26	2406.42	2713.12	1927.69	1775.01	1948.7	2064.9	1885.81	312.716	407.396	364.827	360.733	298.287	342.6	338.144	305.463	286.448
sp|Q15257|PTPA_HUMAN	999	9	1	2715.65	3501.76	3481.41	3833.81	2922.16	2132.88	2952.14	2223.77	2984	155.428	200.102	140.054	148.231	112.535	109.452	104.64	82.7398	110.103
sp|Q14166|TTL12_HUMAN	211	10	0	4066.27	2722.92	5548.76	6111.22	2729.35	4239.44	3732.13	3610.74	3498.55	0	0	0	0	0	0	0	0	0
sp|Q04637-9|IF4G1_HUMAN	64	7	3	2171.83	2100.17	2005.44	2158.8	1479.63	1781.98	1541.73	2351.44	1586.82	164.015	225.655	143.562	194.313	152.048	204.016	229.72	149.603	163.475
sp|Q01518|CAP1_HUMAN	255	3	7	450.701	412.37	500.095	496.758	388.196	401.106	439.917	541.609	402.77	135.241	958.287	106.78	1045.48	148.919	1059.64	1064.73	177.971	1077.97
sp|P81605|DCD_HUMAN_contaminant	609	3	7	1192.17	848.695	1048.98	1099.38	1113.93	1340.08	2379.58	1102.64	776.183	1527.88	1551.04	1213.56	1963.88	1015.54	1431.35	2469.83	2951.42	2077.43
sp|P55209|NP1L1_HUMAN	10	10	0	2822.8	2687.12	2447.62	3317.87	2115.8	2211.7	2788.59	2259.35	1866.93	0	0	0	0	0	0	0	0	0
sp|P54709|AT1B3_HUMAN	835	4	6	1338.86	976.023	1136.53	1450.27	933.379	849.785	936.212	855.44	881.626	1440.05	1105.12	859.672	1179.65	1095.28	1195.34	956.102	637.191	792.747
sp|P50454|SERPH_HUMAN	93	8	2	1829.4	1994.17	1944.81	1829.68	1505.25	1584.34	1614.35	1655.16	1604.3	149.842	142.718	112.504	133.485	127.103	128.383	103.824	106.169	139.502
sp|P49189|AL9A1_HUMAN	219	8	2	2993.7	3100.97	3059.82	3860.24	3590.88	2344.14	3639.56	2141.15	2556.4	85.3353	141.792	88.955	110.397	127.986	81.5512	103.032	89.5686	89.8268
sp|P43034|LIS1_HUMAN	307	10	0	3143.4	3396.22	3380.24	4427.15	3102.29	2588.76	2880.26	2317.48	1978.98	0	0	0	0	0	0	0	0	0
sp|P26641-2|EF1G_HUMAN	342	10	0	993.733	2319.17	2711.01	2539.41	1597.13	1963.54	6535.17	2016.93	4938.36	0	0	0	0	0	0	0	0	0
sp|P20810-6|ICAL_HUMAN	9	7	3	1786.49	1727.5	1997.58	2099.32	1456.01	1582.65	1629.24	1648.66	1505.23	229.432	265.1	235.664	237.246	232.674	222.917	266.359	238.477	221.258
sp|P20073|ANXA7_HUMAN	469	7	3	2676.42	2008.93	2254.51	2662.04	1837.29	1831.71	2234.28	1815.98	2112.72	277.453	378.867	289.787	289.231	267.501	302.72	280.785	251.028	290.766
sp|P13716-2|HEM2_HUMAN	103	7	3	2090.79	2027.93	2240.08	2177.52	1550.82	1431.16	1865.51	1629.43	1602.89	231.542	356.146	257.956	255.153	277.803	259.664	297.075	227.682	217.584
sp|P12763|FETUA_BOVIN_contaminant	397	5	5	1027.97	1665.32	1387.81	1564.28	1977.67	1777.31	808.45	1139.69	959.703	2246.53	2900.63	1553.55	3631.63	1262.74	3198.09	1569.72	2490.57	900.619
sp|P10809|CH60_HUMAN	97	5	5	3515.72	2882.03	970.34	1071.56	762.184	2925.33	2346.65	988.435	967.09	361.741	644.409	528.114	331.725	589.376	349.718	514.218	557.321	197.931
sp|P10599|THIO_HUMAN	1256	5	5	2952.06	2438.28	2408.07	2396.79	1898.88	1972.68	2407.3	2206.97	2040.53	807.005	1204.62	765.134	912.498	892.326	941.586	791.695	713.584	773.818
sp|P07195|LDHB_HUMAN	781	4	6	2167.75	1867	2252.02	2473.45	1891.76	1846.64	2820.13	2092.5	2238.18	488.57	778.673	436.761	440.975	591.149	444.499	574.158	515.895	448.665
sp|P04899-4|GNAI2_HUMAN	457	9	1	3094.72	2246.7	2527.9	2526.32	1585.05	2012.41	1830.54	2133.58	2173.92	626.404	604.531	556.687	641.804	490.186	654.367	581.713	597.628	550.721
sp|P04792|HSPB1_HUMAN	520	5	5	1641.45	1643.03	2298.94	2607.06	1704.94	1939.38	3743.34	2230.99	1793.46	315.878	495.469	227.54	602.225	366.334	286.974	280.825	238.156	374.889
sp|P04196|HRG_HUMAN	155	5	5	1007.52	1454.22	1021.48	1429.11	2046.63	1018.74	673.426	1398.41	827.855	402.346	520.004	169.951	637.849	396.992	464.955	246.132	515.831	611.817
sp|P04083|ANXA1_HUMAN	113	7	3	858.164	813.847	1141.47	1079.66	873.832	920.525	1835.54	1059.77	867.561	231.964	238.996	167.724	204.389	192.367	236.63	188.916	215.624	227.872
sp|O95352|ATG7_HUMAN	860	8	2	1966.58	2195	2201.06	2571.21	1345.83	1465.42	2301.74	1843.98	1950.86	127.578	132.486	150.957	153.527	107.121	122.859	115.888	82.2437	73.1841
sp|O75165|DJC13_HUMAN	263	9	1	2314.42	1536.24	2617.99	1810.73	1209.17	1565.09	1610.57	1947.12	1909.66	46.054	72.0349	57.005	51.5694	33.9921	63.3278	50.1486	45.4292	32.1471
sp|Q9Y265|RUVB1_HUMAN	390	9	0	2722.18	2891.55	3005.29	3864.73	2820.6	1737.75	2128.44	2183.52	1611.27	0	0	0	0	0	0	0	0	0
sp|Q9UN37|VPS4A_HUMAN	313	6	3	1809.93	2500.54	2706.49	2446.12	1692.92	1561.26	1982.9	2429.52	1613.75	236.684	264.148	254.281	273.609	283.707	349.697	265.886	265.989	221.597
sp|Q9ULH1-2|ASAP1_HUMAN	577	8	1	1396.9	1483.75	1347.86	1513.27	1219.06	1109.58	1144.3	1160.72	1147.01	45.1958	49.8239	47.2141	52.8867	39.8538	51.0668	46.46	34.6429	40.3573
sp|Q9UIJ5|ZDHC2_HUMAN	428	5	4	1517.6	1341.4	1822.15	1485.36	1168.93	1578.9	2498.65	1723.85	2500.22	1403.74	2017.6	1539.35	1659.02	1762.33	2031.46	2564.96	1469.01	2081.61
sp|Q9UIC8-2|LCMT1_HUMAN	465	5	4	1653.52	1280.06	1725.85	2280.16	1918.84	1355.78	1636.95	1454.04	1548.34	683.392	852.747	703.757	815.428	671.758	811.409	700.947	549.463	652.464
sp|Q9NYG2-2|ZDHC3_HUMAN	468	3	6	2303.27	2222.4	1798.7	2770.05	1774.52	2024.42	2075.49	1960.81	1958.47	1729.91	2559.93	1830.41	1909.55	1625.17	1963.55	1738.81	1503.81	1641.99
sp|Q9NWV4|CA123_HUMAN	573	4	5	2544.14	2182.91	2469.21	2210.37	1826.34	1744.94	2121.4	2160.25	1912.34	340.271	391.415	358.288	394.133	327.512	491.556	370.645	289.16	338.696
sp|Q93050|VPP1_HUMAN	339	6	3	2481.17	3023.81	3055.95	2850.8	2237.51	2066.23	2323.5	2169.72	2277.84	322.212	587.652	271.121	380.211	486.78	351.106	393.135	227.853	311.818
sp|Q92841|DDX17_HUMAN	497	7	2	1899.74	1616.64	1989.72	2225.48	1419.64	1362.16	1635.16	1514.63	1537.81	65.0345	68.6479	48.7757	65.8796	49.9964	70.278	71.9841	53.2899	54.3116
sp|Q92696|PGTA_HUMAN	848	9	0	2183.14	1993.23	1930.8	2298.85	1465.22	1284.38	1958.8	2339.08	1779.51	0	0	0	0	0	0	0	0	0
sp|Q92482|AQP3_HUMAN	672	4	5	3038.42	1841.76	2711.16	2708.23	1731.69	1708.3	1897.24	1770.5	1560.56	2223.07	2136.08	2106.13	2635.93	1710.01	2310.79	1714.94	1861.78	1615.05
sp|Q8TBC4|UBA3_HUMAN	208	9	0	2433.59	2107.02	2707.78	3300.07	2287.58	2112.71	2727.57	2273.02	2338.87	0	0	0	0	0	0	0	0	0
sp|Q15691|MARE1_HUMAN	1027	7	2	1476.66	2184.71	2055.05	2924.2	1910.92	1440.36	1670.29	895.653	1075	154.389	253.173	150.122	141.909	158.331	155.751	145.956	115.709	196.534
sp|Q15181|IPYR_HUMAN	71	5	4	2986.56	2243.97	2498.34	2683.84	2168.1	1946.65	2349.16	1961.65	1728.28	237.234	337.125	304.322	288.82	263.867	280.676	248.788	212.047	224.109
sp|Q14738|2A5D_HUMAN	185	7	2	2756.52	2612.2	3080.6	3119.38	2026.53	2239.8	2349.18	2458.56	2075.75	198.122	220.866	153.136	251.349	187.269	269.784	192.967	161.371	187.838
sp|Q12767-2|TMM94_HUMAN	552	3	6	866.931	731.548	864.35	983.862	751.297	662.22	716.858	682.85	573.069	542.398	629.548	492.555	655.453	510.989	728.572	571.745	551.8	401.287
sp|Q08211|DHX9_HUMAN	22	9	0	2073.81	1789.62	1540.44	1837.17	1525.22	1430.62	1724.68	1388.5	1392.76	0	0	0	0	0	0	0	0	0
sp|Q00796|DHSO_HUMAN	383	6	3	871.719	849.963	717.904	834.16	658.812	579.108	835.879	710.889	644.767	268.759	466.066	363.649	350.785	275.42	394.193	268.562	298.075	274.07
sp|P62879|GBB2_HUMAN	117	6	3	3639.51	2880.49	2616.44	2689.6	1665.94	2217.17	2138.87	2366.23	2292.42	646.814	579.828	580.921	565.248	504.828	656.96	543.464	600.49	481.134
sp|P61020|RAB5B_HUMAN	153	6	3	2114.48	2616.34	1981.69	1930.07	1349.71	1615.66	1855.89	1797.02	1682.13	233.662	245.638	266.219	246.696	298.675	354.654	240.269	221.836	254.317
sp|P52294|IMA5_HUMAN	881	7	2	1376.86	1105.01	1363.5	1340.15	950.12	1041.57	1196	1219.59	883.38	208.785	232.229	226.079	243.632	197.973	176.124	150.987	110.762	160.385
sp|P51148-2|RAB5C_HUMAN	153	6	3	2965.03	3700.01	2850.62	2527.33	1921.13	2212.09	2537.52	2563.61	2364.18	447.9	390.136	454.66	476.191	532.606	593.4	401.654	389.335	442.128
sp|P48426|PI42A_HUMAN	823	7	2	2326.22	1940.21	2018.31	2324.53	1729.2	1544.85	2085.24	1401.66	1510.09	98.2014	107.338	91.8014	106.607	111.926	115.128	92.3102	68.628	90.6238
sp|P43487|RANG_HUMAN	653	5	4	2383.59	1868.99	1887.24	1760.05	1285.68	1693.02	1700.76	1841.76	1520.38	214.022	282.062	246.654	242.528	252.214	233.55	247.494	216.63	212.896
sp|P38919|IF4A3_HUMAN	322	5	4	2400.14	1707.01	1988.37	2155.28	1432.36	1832.72	1658.3	1653.92	1603.47	528.751	685.931	483.993	648.638	472.589	625.553	479.351	482.516	515.519
sp|P28072|PSB6_HUMAN	752	4	5	972.818	799.3	928.829	1006.95	714.889	902.996	1195.8	908.099	827.948	437.781	492.806	394.785	401.84	426.44	429.095	400.561	329.277	359.478
sp|P28066|PSA5_HUMAN	316	7	2	2891.97	2362.86	3279.81	3150.44	2768.03	2596.7	2473.25	2125.81	2365.03	231.231	347.656	197.007	241.195	225.401	223.966	220.969	168.965	177.059
sp|P23919|KTHY_HUMAN	857	6	3	2944.71	3298.56	3357.86	3911.82	2819.75	3063.88	3342.79	2976.29	2846.32	275.19	281.458	272.959	282.836	224.479	264.281	214.782	236.937	218.305
sp|P09105|HBAT_HUMAN	1225	4	5	2310.93	1913.11	1897.36	2046.97	2338.58	1400.23	2283.78	2411.54	1725.25	831.836	1491.6	810.002	595.352	492.065	933.591	742.1	554.147	562.548
sp|P02545|LMNA_HUMAN	111	8	1	1982.41	1849.21	2634.38	2048.4	1678.46	1922.14	2418.19	2375.16	1691.67	79.2266	89.0122	74.7592	88.9777	85.6625	122.939	92.9047	77.9915	83.962
sp|O60488|ACSL4_HUMAN	414	6	3	2010.59	1745.35	2044.62	2455.69	1861.73	1690.5	2015.5	1967.26	1691.89	254.809	234.014	219.635	249.217	183.318	285.059	215.003	162.363	194.685
##sp|Q5VWP2|FA46C_HUMAN	1277	6	3	1949.9	1954.41	2152.75	2165.22	1654.25	1525.19	1804.9	1467.69	1431.52	268.218	330.013	217.123	253.684	228.921	247.092	300.042	196.454	199.642
sp|Q9Y5K5|UCHL5_HUMAN	1112	8	0	2595.93	3303.03	3181.98	4096.7	2560.69	2649.74	2445.96	3128.34	2296.66	0	0	0	0	0	0	0	0	0
sp|Q9Y570-4|PPME1_HUMAN	736	7	1	3959.57	3506.73	3974.25	3739.86	2680.94	2896.69	3116.74	3069.37	2596.87	106.644	94.9577	107.87	110.355	89.2602	96.615	96.9988	76.9366	82.152
sp|Q9Y2V2|CHSP1_HUMAN	554	3	5	1042.82	874.323	828.376	830.463	571.527	652.11	781.982	779.196	650.64	1007.21	950.4	752.487	830.746	871.353	993.079	745.955	779.289	841.722
sp|Q9NY35|CLDN1_HUMAN	1069	4	4	1944.9	2129.99	1937.77	2121.35	1752.39	1682.56	1898.07	1818.61	1597.05	709.213	757.17	654.796	929.016	642.682	879.931	682.84	581.139	636.685
sp|Q9HA65|TBC17_HUMAN	1046	7	1	1448.39	1390.17	1803.64	1956.13	1388.72	1305.96	1128.45	1401.66	1210.26	44.3561	62.6527	52.5032	61.6357	58.6474	56.3942	60.4306	47.0404	47.9361
sp|Q9H2M9|RBGPR_HUMAN	604	5	3	1146.52	2295.35	1246.66	1496.68	1018.06	913.7	1026.46	1153.28	1155.88	275.029	303.867	247.476	311.549	253.754	354.35	228.498	185.269	177.233
sp|Q9BTY7|HGH1_HUMAN	157	2	6	847.889	725.959	991.329	987.928	662.607	681.504	789.933	789.391	735.369	802.193	811.334	726.559	513.684	731.132	953.409	747.783	541.509	442.343
sp|Q96S97|MYADM_HUMAN	449	6	2	510.902	538.3	734.455	875.694	619.615	761.811	742.523	658.473	768.723	53.9887	97.9578	119.506	85.658	83.5595	73.5639	60.6575	64.6958	72.8292
sp|Q96GD0|PLPP_HUMAN	56	7	1	1490.99	1515.25	1707.23	1922.49	1493.19	1268.07	1572.68	1146.75	1127.99	112.994	150.646	135.207	137.137	151.678	147.681	135.062	120.053	138.729
sp|Q8WW22-2|DNJA4_HUMAN	669	5	3	1668	1550	1881.24	1812.78	1281.86	1414.14	1374.3	1422.68	1163.43	391.176	312.367	422.94	328.371	304.262	450.385	394.618	350.04	326.059
sp|Q86X55|CARM1_HUMAN	678	8	0	3916.92	3402.57	3848.97	4483.36	3038.18	2610.43	3631.67	2207.93	2567.87	0	0	0	0	0	0	0	0	0
sp|Q5T6V5|CI064_HUMAN	41	8	0	2868.05	2695.27	2563.01	4019.41	2699.18	2376.05	2776.25	2067.37	1506.4	0	0	0	0	0	0	0	0	0
sp|Q14203|DCTN1_HUMAN	196	8	0	1197.07	1056.97	1199.28	1395.58	834.804	978.616	1016.87	978.241	769.718	0	0	0	0	0	0	0	0	0
sp|Q13308-6|PTK7_HUMAN	142	3	5	197.718	178.969	243.351	210.993	175.047	178.302	160.144	178.208	181.357	556.705	511.097	562.778	1072.4	397.315	667.836	507.494	369.884	1026.74
sp|Q09666|AHNK_HUMAN	151	8	0	1826.86	1790.04	2158.95	1986.31	1784.36	2017.38	2094.36	2213.58	1776.75	0	0	0	0	0	0	0	0	0
sp|Q06124|PTN11_HUMAN	1202	8	0	2307.5	1855.96	2282.4	2047.87	1458.75	1545.16	1748.9	1766.6	1325.76	0	0	0	0	0	0	0	0	0
sp|P61106|RAB14_HUMAN	232	6	2	1908.04	2355.25	1971.3	1915.07	1549.15	1500.41	1984.52	1779.12	1497.96	172.294	236.943	167.745	224.368	169.603	223.877	161.947	136.586	162.362
sp|P54577|SYYC_HUMAN	256	8	0	2788.19	2320.7	2768.91	2876.5	2490.63	2441.74	2012.16	2045.26	1628.19	0	0	0	0	0	0	0	0	0
sp|P47929|LEG7_HUMAN_contaminant	642	6	2	766.498	766.078	1451.21	519.284	453.37	1119.78	4652.8	2648.82	594.252	466.003	1400.35	340.136	1626.64	505.177	337.872	476.884	317.907	689.951
sp|P47900|P2RY1_HUMAN	788	2	6	973.094	752.266	1314.49	1430.9	596.222	1022.83	803.297	202.762	750.411	347.856	423.332	276.308	542.984	355.896	526.642	383.388	411.128	437.977
sp|P43250-2|GRK6_HUMAN	606	7	1	2090.37	1838.43	2133.6	2185.74	1433.51	1840.12	1790.1	1797.63	1628.1	31.9412	34.2564	36.2283	41.1893	26.9214	39.0746	30.3927	23.0782	30.4729
sp|P36969|GPX4_HUMAN	762	8	0	2835.36	3011.08	2916.15	2245.29	2543.83	1713.83	2115.05	1676.2	2472.62	0	0	0	0	0	0	0	0	0
sp|P29622|KAIN_HUMAN	458	6	2	1151.86	1704.3	1719.68	1690.28	1872.66	1223.44	781.697	854.298	963.194	134.848	178.487	123.04	202.115	165.186	197.693	149.198	133.085	139.041
sp|P28838|AMPL_HUMAN	938	6	2	1930.65	1382.84	1901.5	2198.78	1311.22	1729.47	1661.36	1735.3	1097.35	70.5018	114.218	63.7974	60.0588	209.468	69.8758	64.485	70.0495	74.3603
sp|P27348|1433T_HUMAN	30	5	3	1250.58	834.739	982.18	998.968	596.548	743.236	1036.21	1016.22	739.404	316.343	278.404	220.133	366.536	232.06	325.255	269.806	217.404	246.636
sp|P25686|DNJB2_HUMAN	174	7	1	1528.16	1247.07	1569.65	1470.56	907.106	1133.57	1188.15	1308.32	972.171	31.4356	56.1681	37.6824	52.4798	58.6734	55.8172	42.4964	41.2106	38.0582
sp|P16671|CD36_HUMAN	213	2	6	666.805	783.544	462.224	779.145	815.163	597.043	605.916	872.85	585.684	851.087	842.265	772.274	1058.06	669.622	632.28	708.489	526.043	733.212
sp|P13798|ACPH_HUMAN	206	8	0	1529.94	1904.4	1768.14	1795.57	1426.97	1275.67	1548.37	1293.13	1570.65	0	0	0	0	0	0	0	0	0
sp|P13639|EF2_HUMAN	268	4	4	815.392	1093.79	860.622	956.873	641.872	810.56	1120.54	1104.4	892.282	595.711	773.328	505.487	593.352	599.383	592.389	565.534	616.603	439.724
sp|P12814-4|ACTN1_HUMAN	375	6	2	1444.08	1298.97	1596.96	1619.86	1293.34	1310.92	1170.53	1542.39	1369.43	112.932	117.457	71.4727	101.437	99.9777	113.159	88.3777	99.1651	135.722
sp|P11171-4|41_HUMAN	210	7	1	2346.36	3182.72	2526.26	3324.82	3037.56	1993.1	1762.55	1562.13	1772.55	18.4273	35.7321	23.4887	29.15	23.6257	27.8403	13.3981	17.832	31.2237
sp|P08754|GNAI3_HUMAN	457	6	2	2130.58	1731.91	1734.16	1741.43	1095.95	1388.98	1049.41	1499.43	1463.86	287.605	259.39	248.454	261.84	216.931	357.989	233.18	284.062	240.03
sp|P08397|HEM3_HUMAN	343	5	3	3573.06	3400.98	3488	4086	2563.99	3000.81	3165.41	2795.57	2655.49	317.755	302.254	290.824	357.406	377.191	368.496	360.756	254.637	299.783
sp|P07237|PDIA1_HUMAN	369	5	3	1291.14	1546.32	1353.7	1265.73	1138.43	1313.96	1581.58	1439.23	1007.7	362.366	441.893	335.952	333.854	380.217	343.481	390.783	393.647	244.172
sp|P02666|CASB_BOVIN_contaminant	822	4	4	1594.49	1475.33	2227.14	1633.06	1287.3	1577.71	1300.71	1142.55	1320.19	391.637	609.942	483.435	2785.42	1010.22	885.567	1342.94	860.069	2104.43
sp|P00390|GSHR_HUMAN	108	4	4	1266.76	1458.97	1198.57	1637.2	1548.27	790.141	1128.72	927.879	1033.8	143.901	179.354	147.729	212.291	159.409	176.765	155.875	148.355	184.535
sp|O15400|STX7_HUMAN	914	4	4	304.052	378.064	493.28	462.964	267.313	479.618	479.16	444.309	357.449	307.518	369.103	227.487	385.884	187.316	279.512	497.515	200.852	233.957
sp|Q9Y4G6|TLN2_HUMAN	264	6	1	1560.71	1242.74	1645.21	1890.95	1190.54	1445.55	1320.71	1472.14	1282.19	33.1189	31.9955	24.5807	39.1327	26.3751	44.8612	27.5092	21.493	20.7754
sp|Q9Y490|TLN1_HUMAN	264	6	1	743.196	738.278	947.74	1108.11	694.779	810.846	591.99	1172.74	626.524	27.4251	25.1876	17.7984	24.8529	24.386	25.883	21.31	23.3843	27.8612
sp|Q9ULP9|TBC24_HUMAN	284	5	2	1219.36	1642.2	1465.84	1700.03	1042.31	1154.09	1475.89	1272.16	1102.41	198.629	252.074	205.652	249.309	170.037	236.577	169.307	154.786	210.399
sp|Q9ULC4-3|MCTS1_HUMAN	923	5	2	2584.66	2226.1	2725.14	2995.33	2018.02	2092.29	2504.97	2140.79	2116.02	381.648	343.616	317.723	374.731	326.678	498.486	354.884	355.59	330.666
sp|Q9UJU6|DBNL_HUMAN	184	5	2	1445.38	1103.53	1294.79	1220.8	922.945	1031.7	1110.96	999.433	863.153	207.984	267.669	205.668	214.345	202.885	214.744	184.723	161.546	244.506
sp|Q9UIQ6|LCAP_HUMAN	945	5	2	1022.44	937.744	977.162	1072.71	526.354	1031.5	1173.21	1011.56	989.197	142.775	150.096	93.4691	189.066	301.44	193.305	246.016	129.424	150.11
sp|Q9UHD1|CHRD1_HUMAN	943	4	3	686.184	776.384	875.892	842.041	637.331	653.435	623.755	678.589	587.649	428.28	427.099	482.284	418.582	355.699	607.628	427.939	410.966	400.529
sp|Q9NRQ2|PLS4_HUMAN	648	4	3	879.784	860.876	814.624	930.107	737.97	767.401	873.755	822.128	810.307	249.404	221.797	242.44	248.831	226.459	261.027	236.615	208.786	256.852
sp|Q9NR46|SHLB2_HUMAN	580	7	0	1836.74	1982.48	2445.44	2348	1442.49	1922.85	1744.28	1553.72	1574.2	0	0	0	0	0	0	0	0	0
sp|Q96K76-4|UBP47_HUMAN	932	6	1	1548.21	1572.18	1707.18	2005.44	1447.99	1334.73	1690.67	1387.83	1400.94	23.6286	32.954	27.2714	25.6718	26.0534	32.8795	30.8727	22.0872	18.884
sp|Q96G03|PGM2_HUMAN	588	6	1	1108.4	1128.86	1256.28	1291.14	1092.71	945.748	1192.28	950.882	866.065	65.9588	85.9079	53.5481	69.9637	64.6724	70.9324	83.9814	61.5098	60.8135
sp|Q96DG6|CMBL_HUMAN	296	5	2	2162.3	1386.03	2358.78	1483.77	1845.83	866.911	1074.25	750.133	730.496	317.626	222.088	198.942	306.489	295.084	283.035	190.523	206.155	244.054
sp|Q8WWI5|CTL1_HUMAN	948	4	3	1764.66	1367.36	1935.03	2030.58	1556.39	1533.46	2158.75	1699.94	1747.22	286.455	308.392	296.95	338.251	266.005	294.638	284.746	260.592	234.512
sp|Q8TCT8|SPP2A_HUMAN	638	3	4	1360.9	860.895	962.602	1824.87	1651.18	1144.63	1223.52	1660.82	1559.47	1879.89	1621.67	1183.51	1553.29	1337.29	950.939	1262.28	743.378	1123.82
sp|Q8IUI8|CRLF3_HUMAN	842	7	0	1746.99	1548.37	1914.73	1911.66	1258.25	1419.1	1487.97	1273.93	1075.7	0	0	0	0	0	0	0	0	0
sp|Q6ICL3-4|TNG2_HUMAN	816	4	3	1426.44	1892.19	1947.27	2267.49	1601.45	1712.18	2092.14	1518.65	1685.18	277.215	285.824	289.304	319.882	291.095	380.111	288.686	242.378	254.551
sp|Q6B0K9|HBM_HUMAN	66	4	3	2163.49	2948.6	2206.07	2849.38	1446.12	2120.8	1326.1	1872.16	2908.23	184.243	327.581	162.415	401.521	190.174	136.785	114.992	164.627	113.718
sp|Q5QJ74|TBCEL_HUMAN	1253	6	1	939.266	788.667	1038.51	1138.35	812.899	824.821	1190.96	831.966	803.731	40.3388	343.009	55.5084	71.5657	75.5488	60.6593	70.7689	64.4765	61.5786
sp|Q14254|FLOT2_HUMAN	699	7	0	2493.03	2952.96	1334.44	3933.12	2555.8	1309.14	1499.56	994.086	1124.37	0	0	0	0	0	0	0	0	0
sp|Q13261|I15RA_HUMAN	293	1	6	424.362	531.763	435.875	531.082	484.53	224.372	345.083	270.619	221.175	1827.4	2727.54	2244.81	2207.56	2594.01	1771.03	1885.55	1783.92	1489.71
sp|Q13098-7|CSN1_HUMAN	207	7	0	1686.84	1602.4	1800.66	1946.33	1467.17	1260.21	1655.47	1440.71	1256.14	0	0	0	0	0	0	0	0	0
sp|Q01813|PFKAP_HUMAN	114	4	3	1002.19	1061.01	1099.33	1178.86	1011.16	855.247	1065.13	777.743	810.574	164.449	297.359	229.186	217.908	216.17	225.06	243.719	195.964	226.88
sp|P68036-3|UB2L3_HUMAN	152	6	1	2783.5	2867.15	2667.57	2595.94	2180.32	2326.53	2435.55	2650.77	2357.97	383.68	320.455	470.768	431.492	465.568	584.845	455.436	386.015	454.634
sp|P61626|LYSC_HUMAN	574	3	4	1264.39	491.058	518.71	640.493	397.969	459.043	491.176	598.092	356.742	350.019	616.522	276.562	462.725	309.207	329.909	336.592	281.956	231.779
sp|P55010|IF5_HUMAN	467	3	4	563.223	697.376	600.31	724.077	574.813	443.278	573.698	585.999	595.378	399.599	427.585	334.386	522.998	345.538	408.754	396.072	260.966	342.644
sp|P54252|ATX3_HUMAN	1275	6	1	919.517	807.723	1217.75	1061.72	826.767	804.511	940.228	981.271	962.657	61.0683	82.3302	50.2951	55.9198	53.2303	61.3559	66.7223	52.4521	44.6173
sp|P54105|ICLN_HUMAN	1117	5	2	682.898	671.382	657.09	878.96	663.721	512.613	621.24	599.372	525.504	322.104	291.015	335.978	347.494	326.154	434.459	379.114	240.839	339.126
sp|P53990-5|IST1_HUMAN	929	4	3	891.965	987.123	1083.06	1172.93	852.955	760.352	976.929	974.447	832.54	444.254	474.463	431.466	493.802	393.321	533.454	469.504	354.915	380.541
sp|P51692|STA5B_HUMAN	570	7	0	1373.14	1402.03	1292.59	1366.83	946.555	1055.48	1220.86	1428.93	1030.06	0	0	0	0	0	0	0	0	0
sp|P48509|CD151_HUMAN	1259	3	4	907.566	593.17	757.172	384.428	687.559	510.965	663.875	496.394	495.075	2610.23	1486.89	1497.93	1472.48	982.686	2965.34	962.725	1716.65	2281.81
sp|P48507|GSH0_HUMAN	915	5	2	2775.64	1762.23	2071.46	2277.49	1550.69	1885.26	2528.87	1544.22	2033.86	368.929	373.153	362.59	357.13	390.718	428.766	339.689	320.316	377.419
sp|P30101|PDIA3_HUMAN	804	4	3	1674.19	2084.1	2020.4	1794.88	1691.45	1735.49	1857.79	1751.86	1583.72	194.166	241.926	186.917	158.352	277.849	177.394	195.283	209.905	151.532
sp|P30086|PEBP1_HUMAN	664	5	2	2251.05	2955.49	2735.87	3109.99	2371.56	2082.5	2489.16	2015.41	2211.21	457.559	530.401	422.774	548.922	418.365	524.597	495.299	392.673	430.524
sp|P27797|CALR_HUMAN	1073	5	2	1487.78	1652.3	1451.7	1566.87	1210.75	1323.42	1539.8	1607.74	1086.26	342.39	399.823	315.174	295.614	408.224	325.02	325.352	344.91	276.829
sp|P27708|PYR1_HUMAN	568	3	4	452.765	426.462	490.012	468.874	313.698	426.749	380.519	445.197	395.633	267.661	383.104	319.113	423.813	335.574	442.731	321.65	328.578	268.862
sp|P13646|K1C13_HUMAN_contaminant	154	7	0	666.262	620.508	1414.98	3593.35	419.173	595.358	4586.52	473.048	412.27	0	0	0	0	0	0	0	0	0
sp|P09382|LEG1_HUMAN	1049	5	2	2564.54	2211.58	2772.54	2469.02	2261.86	2091.57	2171.22	2398.33	2249.8	431.661	420.055	310.681	356.919	393.522	414.987	340.285	375.681	397.744
sp|P08758|ANXA5_HUMAN	415	4	3	965.564	920.197	1035.6	1057.71	891.67	848.912	877.962	937.728	937.81	174.529	194.793	150.561	165.005	195.864	192.315	181.577	210.072	181.304
sp|P08183|MDR1_HUMAN	1077	0	7	0	0	0	0	0	0	0	0	0	89.3928	84.1588	65.5628	187.923	88.5075	4135.66	103.429	130.355	74.1575
sp|P08133|ANXA6_HUMAN	410	2	5	537.602	555.856	662.322	624.143	532.414	543.908	500.695	570.178	510.882	221.118	223.92	175.509	205.396	391.335	223.533	216.051	220.385	263.256
sp|P07225|PROS_HUMAN	1153	3	4	378.005	941.057	1204.75	1432.52	1231.74	963.651	693.812	796.35	734.961	329.437	585.412	534.017	460.846	495.045	556.739	360.184	457.316	523.951
sp|P05106|ITB3_HUMAN	358	4	3	945.678	1437.54	2387.93	2479.12	1252.82	1080.78	1100.83	2914.8	1125.04	109.232	197.952	78.0209	316.21	81.51	214.419	187.797	108.894	137.417
sp|P01040|CYTA_HUMAN_contaminant	1257	4	3	1103.84	1055.57	977.172	1092.76	970.317	892.084	2188.05	995.603	991.159	483.047	481.337	269.506	1231.73	651.934	271.004	364.533	354.339	607.303
sp|P01023|A2MG_HUMAN	318	4	3	872.052	1127.28	1151.42	1212.31	1053.76	982.275	730.861	745.672	910.835	150.607	213.096	71.7372	150.37	100.2	190.478	157.754	141.29	138.194
sp|P00441|SODC_HUMAN	993	5	2	1664.44	2268.44	1572.33	2052.24	1748.11	1551.53	1907.18	1758.7	1963.81	360.616	488.718	411.19	584.152	389.624	624.804	413.801	410.306	438.751
sp|O95297|MPZL1_HUMAN	877	5	2	2492.46	1155.38	1289.22	2288.5	1111.9	1360.27	2291.24	2459.08	1639.09	530.897	513.753	433.521	589.199	428.092	555.716	497.587	253.681	378.091
sp|O94829|IPO13_HUMAN	404	3	4	450.858	297.468	432.984	339.492	271.38	376.518	340.729	442.305	318.62	289.251	349.585	283.025	342.367	297.807	381.178	279.697	290.213	274.277
sp|O75955|FLOT1_HUMAN	110	7	0	1506.72	1849.97	530.019	2421.69	1732.25	669.318	699.145	357.981	507.665	0	0	0	0	0	0	0	0	0
sp|O60256|KPRB_HUMAN	277	6	1	1599.68	1761.03	1702.67	1905.87	1271.67	1306.02	1703.93	1327.53	1318.45	49.801	77.1901	62.1097	63.791	49.3768	74.2076	69.4137	53.4269	43.8809
sp|O43149|ZZEF1_HUMAN	558	2	5	371.735	328.85	404.213	370.964	251.627	307.069	293.158	346.952	294.257	468.436	570.08	492.719	567.473	508.154	640.202	522.576	395.038	460.198
sp|O00214-2|LEG8_HUMAN	168	4	3	2364.44	872.241	1144.47	1319.02	878.652	1421.85	1374.75	1394.79	1471.42	495.67	161.179	161.415	271.499	201.591	634.845	249.326	514.137	118.247
sp|O00178|GTPB1_HUMAN	613	6	1	1808.07	1374.42	1842.7	1630.84	1262.7	1296.53	1166.25	1411.18	1490.63	29.1326	54.0099	34.8138	28.0575	22.8508	201.921	26.5843	34.5768	20.287
sp|B2RUZ4|SMIM1_HUMAN	757	6	1	553.636	435.1	332.124	658.077	513.539	468.029	468.011	620.626	466.136	164.639	171.36	104.824	178.121	121.549	150.28	107.479	79.1708	137.611
sp|A4D1P6|WDR91_HUMAN	510	5	2	1859.3	1634.18	1923.34	2027.89	1273.99	1395.61	1423.9	1472.47	1355.51	73.0431	82.902	64.2027	59.1198	46.8603	66.1292	51.0044	36.8428	46.4398
##sp|Q9H0R4-2|HDHD2_HUMAN	1024	3	4	1123.41	1140.08	1157.95	1546.13	1131.81	1045.58	1452.91	1062.45	1026.83	1642.01	1956.95	1351.04	1884.95	1338.8	2026.29	1571.51	1269	1605.4
sp|Q9Y5S1|TRPV2_HUMAN	294	2	4	683.892	375.67	441.369	428.359	321.323	351.219	449.706	299.439	360.281	329.134	404.659	305.737	477.865	401.134	333.721	268.556	305.551	267.44
sp|Q9NP72|RAB18_HUMAN	1010	5	1	2594.92	2568.9	2370.72	2613.86	1852.06	2039.44	2376.57	2365.58	1977.52	220.641	183.043	225.527	261.224	241.869	263.505	207.448	210.598	249.163
sp|Q9HA64|KT3K_HUMAN	889	4	2	2022.72	1989.32	1724.38	1569.31	1233.22	1196.72	2056	1315.03	1305.45	330.456	414.769	328.367	370.867	364.149	374.378	389.6	236.893	371.541
sp|Q9GZP4|PITH1_HUMAN	659	6	0	2149.99	2356.19	1798.78	2616.37	1789.11	1540.57	1977.11	1954.24	2055.83	0	0	0	0	0	0	0	0	0
sp|Q9BT78|CSN4_HUMAN	579	6	0	2552.88	2356.91	2682.12	3078.93	2201	1942.17	2537.09	2011.71	1849.79	0	0	0	0	0	0	0	0	0
sp|Q96IU4|ABHEB_HUMAN	589	4	2	822.101	885.07	814.678	948.576	637.574	568.076	771.994	697.559	697.485	158.085	225.627	184.529	206.732	176.742	258.426	195.571	179.903	196.513
sp|Q96BN8|OTUL_HUMAN	14	3	3	1633.32	1517.5	1847.21	1711.72	1080.26	1261.49	1386.89	1448.99	1284	218.791	206.24	196.67	235.01	214.676	230.296	182.429	146.409	187.77
sp|Q96BJ3|AIDA_HUMAN	898	5	1	555.586	639.417	619.061	622.378	502.979	504.688	519.447	526.158	544.163	22.568	38.3762	45.8354	23.9706	27.5441	26.6363	21.0872	22.2778	19.2107
sp|Q7Z2W4|ZCCHV_HUMAN	533	2	4	186.564	203.224	193.572	240.427	167.124	162.247	190.935	163.826	171.343	280.603	329.965	276.939	358.524	267.819	385.737	307.183	217.531	276.817
sp|Q6L8Q7|PDE12_HUMAN	694	6	0	1263.31	1234.34	1445.3	1509.07	1134.28	1031.91	1194.66	1134.89	1087.27	0	0	0	0	0	0	0	0	0
sp|Q16563|SYPL1_HUMAN	1005	2	4	352.574	320.152	289.796	290.813	198.519	204.249	376.651	419.417	229.503	327.886	421.687	386.23	542.302	238.58	611.541	372.966	371.75	295.666
sp|Q15904|VAS1_HUMAN	1022	2	4	246.993	299.581	426.463	371.274	303.285	514.95	309.251	372.231	463.078	954.649	1342.97	1045.45	1045.17	1217.56	1282.5	1255.32	593.392	1129.72
sp|Q15365|PCBP1_HUMAN	212	3	3	801.591	819.856	873.811	850.658	488.456	707.602	727.038	723.394	532.417	271.175	364.26	282.343	284.402	318.925	363.528	284.825	254.996	310.473
sp|Q13790|APOF_HUMAN	1354	4	2	1674.31	2160.67	1397.93	4421.46	2331.79	1673.63	1464.36	1151	1322.69	315.902	302.843	281.895	233.17	232.023	289.651	222.837	232.494	281.127
sp|Q08554|DSC1_HUMAN_contaminant	379	4	2	907.613	818.913	1830.29	747.894	705.894	871.339	1731.75	1280.35	551.638	330.479	1172.5	118.478	348.911	250.111	179.497	166.281	337.141	352.922
sp|Q04760|LGUL_HUMAN	730	5	1	1895.73	2203.87	1830.81	2163.5	1676.08	1392.78	1651.04	1476	1361.04	70.9426	96.4419	90.312	82.6817	69.3917	98.7153	83.9372	75.6224	63.3309
sp|Q04446|GLGB_HUMAN	1044	6	0	764.313	1185.43	1026.55	1336.12	950.758	631.906	1167.24	608.602	674.39	0	0	0	0	0	0	0	0	0
sp|Q02790|FKBP4_HUMAN	348	6	0	1689.69	1887.6	1778.33	2169.53	1976.22	1395.84	1564.84	1234.95	1435.2	0	0	0	0	0	0	0	0	0
sp|P80108|PHLD_HUMAN	385	1	5	446.119	619.184	698.948	638.382	545.517	532.566	505.875	531.545	514.968	303.908	776.122	715.673	579.368	333.212	306.432	490.261	238.001	427.347
sp|P61978-2|HNRPK_HUMAN	783	4	2	2506.8	2550.31	2333.39	2477.31	1801.96	1999.51	2557.49	3035.94	2162.06	364.315	478.193	367.675	365.703	374.585	396.77	386.939	317.364	456.617
sp|P55011|S12A2_HUMAN	0	1	5	213.168	236.921	225.574	238.825	242.357	191.547	190.462	193.426	165.307	343.231	309.424	308.133	383.9	405.472	283.574	287.912	294.751	177.103
sp|P54725|RD23A_HUMAN	545	4	2	830.849	754.395	887.596	808.188	642.743	715.606	733.753	821.969	682.622	136.406	231.557	164.428	170.086	173.965	137.914	152.509	118.29	148.504
sp|P52888|THOP1_HUMAN	697	6	0	1509.13	1322.67	1450.44	1901.47	1078.63	1051.28	1199.56	1019.5	835.964	0	0	0	0	0	0	0	0	0
sp|P49588-2|SYAC_HUMAN	602	4	2	1253.93	1073.38	1138.51	1196.55	760.742	842.118	960.451	1062.65	828.53	114.128	171.87	116.916	134.805	98.4895	123.005	102.666	78.9795	97.5419
sp|P48740-2|MASP1_HUMAN	492	1	5	82.1071	139.879	130.03	135.22	102.62	97.7447	89.1863	68.5132	78.4047	1038.98	751.464	825.26	876.87	551.757	760.517	1431.89	591.996	844.093
sp|P48729-2|KC1A_HUMAN	81	3	3	550.517	453.987	403.627	438.793	373.635	334.583	357.962	292.76	302.933	354.019	417.715	306.749	343.481	318.457	346.63	361.178	285.442	386.059
sp|P47756-2|CAPZB_HUMAN	875	5	1	1385.74	1495.43	1281.16	1488.86	1135.38	989.081	1453.62	1021.82	1074.26	93.6893	140.139	96.6843	119.858	112.912	127.665	78.6021	99.183	97.7568
sp|P46781|RS9_HUMAN	955	4	2	710.495	845.384	1016.85	1254.94	1136.82	644.401	733.883	1051.21	1064.62	130.82	152.502	110.263	105.638	125.956	108.605	110.325	123.235	89.8887
sp|P42858|HD_HUMAN	61	3	3	309.077	270.373	289.611	334.527	233.784	255.731	285.089	303.221	235.583	193.891	274.001	183.728	269.163	234.463	246.66	211.456	149.408	194.713
sp|P35754|GLRX1_HUMAN	511	4	2	1138.74	2152.29	3503.7	2795.03	3005.54	2148.43	3107	6034.01	1825.13	695.027	2482.84	808.441	1341.52	755.129	1240.37	1057.95	972.967	893.357
sp|P35241-5|RADI_HUMAN	386	1	5	275.657	266.039	279.14	342.067	237.17	272.731	348.87	345.974	246.451	241.018	335.839	228.233	412.864	210.025	382.738	354.852	199.306	331.834
sp|P31943|HNRH1_HUMAN	563	5	1	1389.22	905.047	1174.36	1383.03	979.9	1194.12	1031.2	1108.43	911.252	95.1964	111.891	76.6915	88.98	93.219	89.0044	97.6424	96.3925	94.5047
sp|P30085|KCY_HUMAN	1042	4	2	1658.84	1315.47	1669.44	1532.99	878.193	1480.78	1507.25	1478.36	960.435	203.865	249.828	189.971	202.404	244.066	188.69	200.377	202.048	177.391
sp|P25786-2|PSA1_HUMAN	132	5	1	1595.31	1425.3	1539.52	1480.19	1201.37	1205.95	1431.74	1166.72	1270.32	58.6821	104.745	43.5397	62.4726	66.497	61.4783	64.7125	49.1999	54.1111
sp|P24941|CDK2_HUMAN	50	2	4	358.546	304.754	385.525	321.45	228.865	349.529	367.842	326.347	292.71	272.592	352.401	304.98	316.389	346.115	370.158	306.066	301.284	269.846
sp|P23921|RIR1_HUMAN	737	6	0	2076.4	1307.97	1337.1	1741.26	1185.93	1543.17	1227.58	1162.47	1283.55	0	0	0	0	0	0	0	0	0
sp|P23743|DGKA_HUMAN	481	4	2	562.88	513.423	575.761	609.476	413.956	599.496	615.183	647.493	548.077	111.891	121.991	127.572	175.898	132.618	188.105	141.092	94.964	145.458
sp|P23396-2|RS3_HUMAN	724	5	1	991.098	1085.83	1070.35	1285.49	1152.27	798.924	873.057	1420.66	1061.56	137.023	126.565	105.073	100.204	115.473	117.472	132.236	137.394	96.6123
sp|P23193|TCEA1_HUMAN	859	5	1	717.95	775.059	743.088	831.373	645.2	650.222	626.451	531.789	616.406	36.3414	34.7139	26.0634	39.9626	27.8476	31.3614	18.2054	23.6326	30.4634
sp|P19474|RO52_HUMAN	787	4	2	1002.43	1000.81	925.254	869.755	623.533	813.391	621.693	947.997	768.806	56.1725	94.0338	78.5211	61.3543	89.2839	93.418	53.3275	72.6481	72.6048
sp|P19338|NUCL_HUMAN	387	4	2	817.42	1383.97	1007.69	1064.18	945.074	872.639	879.451	894.812	898.467	83.169	97.5639	79.9212	64.46	97.1843	85.6329	77.2755	99.5265	59.7284
sp|P11498|PYC_HUMAN	112	0	6	0	0	0	0	0	0	0	0	0	437.321	963.572	519.765	989.259	970.576	856.747	742.467	306.028	359.132
sp|P10746|HEM4_HUMAN	596	5	1	1854.41	1951.06	2184.62	1952.24	1012.64	1552.54	1094.81	1269.06	1486.31	80.3391	14.8051	31.3589	21.4751	28.2164	29.8984	23.417	17.0268	30.0688
sp|P10643|CO7_HUMAN	89	3	3	431.109	447.397	540.571	559.707	585.229	472.685	322.769	229.1	298.346	117.768	236.218	119.619	235.98	147.405	191.971	139.616	190.98	172.679
sp|P0C0L4|CO4A_HUMAN	144	3	3	901.283	1250.59	1167.26	1526.45	1697.32	1206.85	1293.97	942.369	1014.74	582.564	1219.71	1109.17	949.601	459.961	607.45	2045.79	384.582	508.962
sp|P09211|GSTP1_HUMAN	228	3	3	2296.11	1902.81	2349.17	2196.61	1936.36	1879.33	2106.06	1602.74	1699.9	197.87	201.902	197.398	247.444	111.881	220.73	215.621	179.333	243.263
sp|P07203|GPX1_HUMAN	670	6	0	1972.33	1435.86	3082.44	1957.62	1358.42	1443.26	1707.89	1709.29	2290.03	0	0	0	0	0	0	0	0	0
sp|P05156|CFAI_HUMAN	118	0	6	0	0	0	0	0	0	0	0	0	942.963	892.612	664.634	856.575	879.124	1106.4	587.743	670.178	843.974
sp|P05089|ARGI1_HUMAN_contaminant	544	4	2	1330.67	1344.2	1326.67	1370.3	1427.54	1292.06	1849.34	1401.15	1447.46	85.893	268.235	58.0283	149.292	105.743	81.0922	97.0636	115.564	110.936
sp|P04222|1C03_HUMAN	506	3	3	325.444	869.848	403.323	430.529	281.538	310.836	638.272	727.013	2156.46	383.158	603.426	278.182	487.703	591.317	585.164	367.859	288.903	549.14
sp|P02662|CASA1_BOVIN_contaminant	909	3	3	1011.38	1088.25	1504.83	1377.51	1391.62	1390.78	1095.16	1002.4	1125.63	105.805	131.071	112.875	540.022	150.392	221.575	246.639	235.829	683.929
sp|P02652|APOA2_HUMAN	977	4	2	2518.32	1884.29	2394.96	2904.39	2878.64	2092.89	1661.53	1009.24	924.272	114.013	169.788	99.5991	253.452	137.802	163.124	213.792	153.372	195.342
sp|P02649|APOE_HUMAN	94	6	0	511.267	897.997	1206.04	2099.69	952.46	763.914	508.403	691.131	657.933	0	0	0	0	0	0	0	0	0
sp|P01111|RASN_HUMAN	1312	5	1	2896.1	2793.17	2777.51	3251.97	2361.88	2327.93	2431.14	2116.99	1945.79	267.324	301.382	252.454	293.982	234.868	268.113	257.201	221.002	236.335
sp|P00742|FA10_HUMAN	1009	2	4	397.294	615.867	520.188	491.094	636.726	449.927	246.835	160.24	347.736	486.376	435.162	299.038	754.59	435.222	460.618	415.794	309.029	383.221
sp|P00491|PNPH_HUMAN	477	6	0	706.566	1451.32	883.884	1686.61	1195.55	858.403	1528.86	636.836	1047.09	0	0	0	0	0	0	0	0	0
sp|P00387-3|NB5R3_HUMAN	766	5	1	1509.4	1046.67	1549.52	1316.67	860.863	1013.64	1298.76	1174.53	916.811	111.599	129.655	137.382	111.038	106.182	128.211	119.43	97.3352	137.976
sp|O95861|BPNT1_HUMAN	1156	6	0	3079.2	2659.03	3171.04	3444.64	2226.03	2309.75	2990.77	2782.65	2195.4	0	0	0	0	0	0	0	0	0
sp|O75874|IDHC_HUMAN	562	6	0	710.939	1416.53	1432.56	2363.34	1051.26	1448.19	1163.71	682.486	1233.33	0	0	0	0	0	0	0	0	0
sp|O75608|LYPA1_HUMAN	408	3	3	1276.28	1251.44	1590.22	1559.84	1014.93	1104.75	1670.37	1283.8	1155.57	286.846	326.759	235.767	353.41	221.418	261.084	264.417	213.055	266.146
sp|O75116|ROCK2_HUMAN	182	6	0	1233.68	1075.79	1244.12	1367.89	972.821	999.176	1028	1104.35	918.707	0	0	0	0	0	0	0	0	0
sp|O60664|PLIN3_HUMAN	858	5	1	1343.57	1245.63	1530.7	1354.61	893.89	1071.09	1478.82	1233.51	1243.65	40.6394	50.4127	37.3875	53.266	36.9516	42.4739	44.3785	33.6175	34.4356
sp|O43488|ARK72_HUMAN	433	6	0	1892.66	1405.75	1473	1141.09	1213.97	703.76	1304.74	1146.11	1070.98	0	0	0	0	0	0	0	0	0
sp|O00505|IMA4_HUMAN	880	5	1	1280.64	1198.54	1043.79	1196.72	995.537	695.527	1349.42	824.625	914.664	502.675	184.272	232.551	232.316	220.044	194.538	143.715	118.241	192.635
sp|O00186|STXB3_HUMAN	460	5	1	1822.14	1556.09	1869.34	1750.59	1348.62	1459.34	1457.81	1650.43	1194.72	140.575	196.226	172.136	219.376	174.991	179.245	163.273	140.097	175.566
sp|Q9Y4P8|WIPI2_HUMAN	940	2	3	1715.17	955.579	1221.88	1355.36	918.383	879.625	879.618	1072.93	819.488	898.089	991.833	675.605	869.687	858.55	1119.87	946.839	811.884	931.2
sp|Q9Y230|RUVB2_HUMAN	389	5	0	1108.85	1435.85	1282.87	1562.66	1273.2	807.967	973.759	886.6	760.44	0	0	0	0	0	0	0	0	0
sp|Q9UNN5|FAF1_HUMAN	975	5	0	1327.21	1513.96	1703.34	1909.38	1311.3	1176.75	1605.56	1030.02	1082.15	0	0	0	0	0	0	0	0	0
sp|Q9UK55|ZPI_HUMAN	1006	3	2	776.285	942.087	989.8	992.204	870.377	753.76	654.933	636.605	722.22	228.531	208.312	190.124	309.935	288.187	218.656	329.098	192.035	203.754
sp|Q9UHN6|TMEM2_HUMAN	273	4	1	2240.33	644.926	799.965	808.424	925.588	864.57	677.125	834.389	881.584	100.959	72.9719	67.4115	63.4477	53.1562	68.5846	59.6004	82.3059	71.9936
sp|Q9UGM5|FETUB_HUMAN	1311	3	2	598.845	544.014	1304.73	1744.52	1969.57	956.554	676.915	454.63	978.157	97.9214	79.0204	56.9866	353.006	87.4283	136.105	302.663	65.4876	117.163
sp|Q9P0T7|TMEM9_HUMAN	488	3	2	671.928	840.847	1100.69	670.571	1324.16	454.605	634.865	731.484	604.049	378.41	295.986	295.259	487.515	221.704	305.892	259.318	128.466	215.626
sp|Q9NZT1|CALL5_HUMAN_contaminant	215	4	1	531.014	527.076	493.743	494.635	388.701	627.353	1526.96	819.845	454.823	56.3179	65.3925	28.7115	83.0428	44.6079	35.9	30.3807	36.935	37.1179
sp|Q9NUQ9|FA49B_HUMAN	649	4	1	1489.12	1664.29	1574.27	1508.51	1047.19	1156.49	1627.14	1614.58	1410.11	42.8187	38.7727	35.8272	48.9531	38.2213	47.3946	47.2418	36.835	33.7413
sp|Q9NTX5|ECHD1_HUMAN	803	5	0	624.43	651.409	734.591	737.043	639.637	594.838	680.293	598.26	636.203	0	0	0	0	0	0	0	0	0
sp|Q9NTJ5|SAC1_HUMAN	546	5	0	1712.88	1727.86	1837.39	2438.08	1304.69	1632.72	1652.07	1857.73	1534.92	0	0	0	0	0	0	0	0	0
sp|Q9NRX5|SERC1_HUMAN	101	4	1	976.362	945.973	1031.98	1142.54	664.299	814.92	1305.43	1072.01	1119.24	181.639	341.388	269.379	233.551	287.756	320.573	233.161	170.448	209.929
sp|Q9NRF8|PYRG2_HUMAN	677	4	1	2672.6	2983.99	2541.02	2995.36	2208.98	2136.93	2352.23	2350.24	2188.96	20.0287	34.1286	25.5817	32.963	28.8987	50.2971	33.3263	25.5646	29.1519
sp|Q9H8W4|PKHF2_HUMAN	1210	3	2	838.805	752.928	899.737	957.739	644.363	706.393	786.991	684.448	710.447	102.421	128.603	126.026	133.861	114.987	123.215	136.878	112.681	113.319
sp|Q9H3K6|BOLA2_HUMAN	790	3	2	1527.58	1193.37	1363.37	1216.98	811.819	1022.51	1094.01	1137.07	882.945	337.452	374.938	331.891	398.384	349.155	415.191	357.052	244.527	286.757
sp|Q9H254|SPTN4_HUMAN	175	5	0	2016.06	3102.27	929.717	4895.12	7603.5	629.589	701.012	369.092	538.164	0	0	0	0	0	0	0	0	0
sp|Q9C0B5|ZDHC5_HUMAN	183	2	3	193.632	202.666	170.146	220.587	144.603	164.196	197.084	217.008	185.686	158.434	180.822	163.109	209.497	168.298	194.686	179.332	152.534	177.44
sp|Q9BXD5|NPL_HUMAN	916	4	1	518.929	619.792	529.958	641.382	352.322	640.318	605.158	663.561	739.639	41.1365	47.8392	55.1867	72.4836	62.4439	51.2913	38.835	34.9701	35.4054
sp|Q96PD5-2|PGRP2_HUMAN	751	1	4	378.329	524.532	1232.19	1204.74	1441.27	910.016	379.369	681.1	547.502	1109.86	1068.89	665.249	767.393	959.184	1186.66	451.763	928.442	1273.9
sp|Q96MV1|TMM56_HUMAN	1283	4	1	797.733	791.097	872.716	1043.53	717.301	732.786	844.626	799.788	712.644	547.033	621.571	593.866	517.783	592.19	657.676	495.227	466.297	512.631
sp|Q96F85|CNRP1_HUMAN	1207	4	1	3180.49	3751.16	2478.04	1669.61	1735.8	1570.61	2454.86	2657.92	1642.38	80.5514	133.893	111.75	129.325	101.717	141.172	95.6089	107.002	123.955
sp|Q969T9|WBP2_HUMAN	173	3	2	1344.39	1257.47	1320.82	1247.14	787.684	1088.99	964.833	1117.03	880.412	327.365	475.506	418.702	484.674	424.148	396.144	354.422	304.695	376.852
sp|Q92956|TNR14_HUMAN	682	2	3	497.472	657.393	513.511	686.692	452.011	426.408	620.639	860.342	541.711	227.546	344.551	231.056	346.005	273.357	313.893	293.928	200.141	266.813
sp|Q92688|AN32B_HUMAN	769	5	0	1652.11	2207.9	1729.57	2479.86	2083.88	1111.12	1602.24	1270.12	988.808	0	0	0	0	0	0	0	0	0
sp|Q92581-2|SL9A6_HUMAN	205	4	1	1307.64	1094.29	1255.31	1466.83	758.324	1159.44	1373.03	1206.61	1108.63	64.199	39.9804	34.0106	42.4004	73.5759	48.3259	49.3521	28.8245	40.7311
sp|Q92539|LPIN2_HUMAN	581	5	0	1950.27	1924.98	1975.07	2592.02	2206.53	1547.07	2210.57	1466.04	1631.7	0	0	0	0	0	0	0	0	0
sp|Q8N4S9|MALD2_HUMAN	605	4	1	767.574	790.741	729.197	831.34	417.226	607.317	892.551	684.734	757.704	34.7795	52.0075	45.0654	44.3417	38.3314	57.5254	36.8466	44.8283	44.1163
sp|Q7Z4F1|LRP10_HUMAN	695	2	3	288.916	411.32	267.729	301.185	272.22	167.874	214.616	236.417	160.224	233.26	297.943	242.137	276.31	201.906	220.858	158.351	167.301	162.916
sp|Q7L9L4-2|MOB1B_HUMAN	942	3	2	1935.25	1917.61	2127.04	2429.9	1662.63	1970.88	1035.81	1874.36	1585.24	249.424	276.389	294.726	218.787	350.533	226.207	193.527	229.877	222.55
sp|Q6P1N9|TATD1_HUMAN	953	5	0	1496.23	1284.95	1354.13	1601.01	1149.1	1134.32	1268.55	1156.89	1040.98	0	0	0	0	0	0	0	0	0
sp|Q6DD88|ATLA3_HUMAN	370	3	2	616.439	586.249	662.634	784.971	512.756	631.961	704.312	644.815	581.238	175.943	252.605	174.955	228.178	169.728	194.109	180.632	129.697	164.793
sp|Q68DH5|LMBD2_HUMAN	125	1	4	154.357	107.253	173.671	161.124	92.9934	153.24	189.069	154.971	133.926	226.946	326.652	196.85	415.981	332.313	326.862	307.196	243.58	560.837
sp|Q5R3I4|TTC38_HUMAN	705	5	0	831.876	2580.01	907.812	2485.6	1295.37	1122.87	929.737	657.208	764.386	0	0	0	0	0	0	0	0	0
sp|Q5H9R7-5|PP6R3_HUMAN	808	5	0	1502.53	1673.41	1667.76	1810.34	1350.1	1235.95	1364.67	1105.52	1147.8	0	0	0	0	0	0	0	0	0
sp|Q53H96|P5CR3_HUMAN	1163	2	3	1681.46	879.6	416.676	522.399	424.478	256.814	570.365	511.701	387.646	457.107	573.623	535.321	687.814	473.602	717.828	394.916	143.119	578.874
sp|Q15286|RAB35_HUMAN	232	3	2	1392.01	1546.31	1154.01	1206.38	750.93	1151.2	1032.68	1254.24	946.696	1049.76	926.042	1014.74	956.499	721.211	1141.26	858.39	785.07	941.776
sp|Q15021|CND1_HUMAN	238	3	2	310.873	342.394	330.235	457.8	333.858	280.032	268.253	281.242	252.168	109.483	53.0764	87.3191	78.3225	74.1919	83.7343	62.7215	54.0713	75.7975
sp|Q13526|PIN1_HUMAN	532	2	3	462.713	442.259	477.999	471.416	357.859	368.02	400.45	397.571	333.926	258.653	348.876	322.978	305.903	306.395	357.583	256.855	263.83	282.223
sp|Q13443|ADAM9_HUMAN	620	3	2	999.956	1141.03	825.493	1137.53	1061.6	692.053	880.163	988.531	861.359	275.746	288.945	273.869	358.996	196.339	212.598	196.749	244.726	230.794
sp|Q10589|BST2_HUMAN	485	2	3	488.638	463.036	528.175	1042.33	316.186	387.141	427.758	429.378	375.677	631.541	660.495	547.881	759.639	1161.28	565.82	755.055	515.487	535.108
sp|P63218|GBG5_HUMAN	1255	2	3	1641.85	1330.05	1230.98	1540.73	876.723	1070.54	1054.26	1098.92	1244.69	462.574	399.608	395.408	533.011	394	625.42	482.631	511.866	470.128
sp|P62805|H4_HUMAN	715	3	2	996.494	970.858	982.507	1019.4	884.13	945.37	1003.05	1044.6	870.296	249.128	318.788	208.085	325.16	283.51	283.528	222.175	225.915	270.788
sp|P62249|RS16_HUMAN	451	4	1	928.199	908.455	955.604	1079.29	857.053	621.747	786.783	995.401	713.003	92.2614	104.877	82.0876	81.4739	86.9623	90.0275	76.0995	89.1214	61.2654
sp|P61604|CH10_HUMAN	1045	0	5	0	0	0	0	0	0	0	0	0	685.951	686.899	568.91	644.743	708.855	648.708	703.189	534.512	85.5474
sp|P61221|ABCE1_HUMAN	321	5	0	1407.09	1355.92	1208.53	1485.64	1049.84	1038.68	998.94	1163.39	956.251	0	0	0	0	0	0	0	0	0
sp|P61026|RAB10_HUMAN	232	3	2	1122.98	1235.64	883.746	841.808	693.323	822.848	744.825	1051.43	987.286	181.694	174.958	137.009	174.333	131.182	175.571	393.036	149.052	166.053
sp|P53041|PPP5_HUMAN	63	5	0	1863.33	1880.36	1960.67	2217.84	1558.95	1458.27	1835.39	1456.19	1513.23	0	0	0	0	0	0	0	0	0
sp|P52597|HNRPF_HUMAN	563	3	2	455.593	415.272	495.821	472.477	301.666	517.956	371.92	410.007	398.578	119.958	104.979	91.9253	144.212	109.662	169.643	117.827	108.221	115.981
sp|P48739-3|PIPNB_HUMAN	650	5	0	1149.49	1193.51	1153.49	1237.57	1046.61	925.896	1060.99	1011.09	872.072	0	0	0	0	0	0	0	0	0
sp|P38646|GRP75_HUMAN	254	1	4	1846.85	1345.57	1846.5	1857.02	951.587	1277.84	1486.1	1237.68	1108.34	1084.65	1682.57	983.698	1383.41	1270.45	1302.33	1224.57	1098.25	1173.32
sp|P36915|GNL1_HUMAN	399	5	0	990.804	965.542	1060.46	1131.57	992.15	773.362	989.606	771.418	708.282	0	0	0	0	0	0	0	0	0
sp|P36578|RL4_HUMAN	1	2	3	531.893	679.005	829.857	1246.32	1310.38	537.443	597.105	1054.13	1159.43	304.719	365.601	261.921	265.095	347.779	284.006	289.311	332.27	248.891
sp|P29508|SPB3_HUMAN_contaminant	828	4	1	618.297	738.2	1610.39	634.103	513.398	938.185	6781.78	2424.5	596.181	20.3078	52.4328	14.9508	50.2793	26.375	14.079	25.5894	26.0786	26.01
sp|P28482|MK01_HUMAN	376	3	2	1166.91	951.654	1360.44	932.768	804.379	972.622	937.825	940.15	951.573	161.754	172.518	168.989	180.262	168.201	196.551	163.723	166.007	159.364
sp|P26599-3|PTBP1_HUMAN	924	4	1	978.6	861.991	819.144	897.864	666.558	741.696	862.609	680.801	739.375	44.626	61.7317	48.5198	42.2975	49.0793	51.086	38.7297	38.5843	34.8169
sp|P22792|CPN2_HUMAN	266	2	3	438.776	593.734	568.798	701.804	585.281	478.556	351.565	411.311	363.736	578.531	682.245	565.537	810.973	575.631	786.421	489.384	428.61	506.858
sp|P22392-2|NDKB_HUMAN	839	4	1	1117.59	1155.08	1157.34	1393.41	891.326	836.103	1016.81	1277.82	873.862	40.7779	45.9543	35.1741	42.1896	42.6148	47.3432	36.7087	37.3504	41.7411
sp|P20042|IF2B_HUMAN	711	5	0	1473.73	1227.43	1126.39	1260.46	1062.34	1017.35	1153.06	1297.61	1239.1	0	0	0	0	0	0	0	0	0
sp|P16152|CBR1_HUMAN	861	4	1	429.919	464.31	483.07	915.5	601.186	407.098	529.141	318.612	479.299	36.7915	55.4828	22.1637	43.1289	47.0237	27.0943	40.2099	51.6789	50.9701
sp|P0CG05|LAC2_HUMAN	74	3	2	795.324	740.27	1010.26	1014.6	1741.49	787.383	533.808	450.115	715.194	429.114	260.667	210.969	280.444	211.424	342.158	216.545	318.421	415.765
sp|P08708|RS17_HUMAN	829	4	1	2304.28	2024.84	2485.49	2425.6	1858.64	1792.36	1819.44	1989.22	2197.48	164.217	164.091	169.166	196.66	157.277	194.253	158.718	176.275	162.466
sp|P08069|IGF1R_HUMAN	430	1	4	240.764	265.748	259.928	247.132	181.898	209.58	289.385	305.099	222.193	169.836	316.072	186.858	268.352	236.518	243.484	236.388	194.62	241.161
sp|P07737|PROF1_HUMAN	845	2	3	484.64	648.03	1019.09	617.956	670.815	621.672	700.168	795.001	506.123	461.531	508.24	407.092	396.381	438.774	478.724	431.334	463.156	467.994
sp|P07437|TBB5_HUMAN	325	3	2	779.105	671.706	950.072	943.353	766.218	809.919	682.736	821.868	721.067	224.949	218.275	176.416	208.705	209.084	221.834	197.125	215.582	209.679
sp|P07360|CO8G_HUMAN	283	2	3	304.903	434.111	397.96	404.002	380.534	321.683	221.714	194.645	268.673	169.372	176.616	131.239	165.817	183.483	180.755	128.3	143.58	164.948
sp|P07339|CATD_HUMAN_contaminant	830	3	2	810.258	839.161	894.439	921.838	668.132	1086.21	874.014	898.849	703.303	92.2458	134.928	78.6873	112.401	98.7245	77.5825	109.593	89.4166	102.375
sp|P06576|ATPB_HUMAN	308	3	2	561.739	558.295	596.788	666.028	560.041	550.062	493.256	523.635	500.902	143.583	197.29	154.564	125.315	168.274	126.174	157.091	172.565	104.845
sp|P02743|SAMP_HUMAN	658	4	1	386.521	3150.43	1791.61	2077.76	822.912	923.369	337.144	1844.59	576.581	50.1014	21.0912	22.1777	55.3303	63.5618	22.5576	51.674	19.2424	103.639
sp|P01859|IGHG2_HUMAN	426	2	3	937.713	1513.83	1075.57	1277.45	1806	903.344	907.579	696.303	993.601	1359.63	1047.91	842.027	1532.45	714.662	1115.95	1655.92	1235.37	822.528
sp|P01031|CO5_HUMAN	84	2	3	335.48	404.304	304.831	384.373	449.241	283.938	210.633	105.984	212.02	139.298	164.622	128.985	179.822	175.044	200.153	135.606	134.026	140.664
sp|P00740|FA9_HUMAN	1350	2	3	426.404	695.813	734.406	652.484	804.036	609.676	280.26	145.983	631.293	313.477	267.92	232.722	364.535	408.093	334.891	327.739	251.857	286.046
sp|P00736|C1R_HUMAN	681	4	1	1242.88	1861.55	1281.62	1516.33	1398.52	1347.94	654.004	577.32	851.097	128.159	123.663	99.6361	168.47	122.703	139.191	122.302	89.0487	138.964
sp|O95376|ARI2_HUMAN	686	4	1	579.396	621.39	793.03	861.123	670.332	686.8	614.044	647.62	718.946	33.0822	29.9537	36.8327	35.7717	33.7103	46.4017	37.9446	28.5186	39.5926
sp|O95372|LYPA2_HUMAN	409	3	2	1355.55	1187.52	1402.75	1270.52	956.218	1035.39	1248.96	1398.19	1050.94	321.517	392.012	395.567	380.523	354.944	457.606	325.507	312.183	365.599
sp|O75131|CPNE3_HUMAN	772	5	0	1614.49	1655.51	1866.59	2013.98	1579.43	1437.02	1713.65	1457.38	1471.18	0	0	0	0	0	0	0	0	0
sp|O60506|HNRPQ_HUMAN	795	5	0	1204.83	1059.98	1371.06	1242.52	1131.8	954.551	991.914	966.59	1046.96	0	0	0	0	0	0	0	0	0
sp|O43583|DENR_HUMAN	1250	3	2	1193.01	956.805	1062.56	1049.38	702.779	805.112	856.281	896.902	888.462	252.986	225.042	222.486	285.986	240.043	339.678	294.951	230.038	222.355
sp|O00743-3|PPP6_HUMAN	625	4	1	2056.64	2370.85	2252.29	2721.17	1904.5	1650.78	1939.37	2127.67	1530.41	290.023	341.927	257.873	282.656	248.14	296.105	237.899	211.899	233.064
sp|O00442-2|RTCA_HUMAN	821	3	2	975.956	1228.77	952.247	1461.85	926.041	789.125	736.971	937.827	686.398	80.2154	112.531	111.069	101.331	215.53	91.3662	108.917	108.54	75.8423
##sp|Q6ZTQ4-2|CDHR3_HUMAN	768	3	2	290.257	416.769	610.26	446.148	298.714	396.994	344.097	556.733	340.606	118.38	156.417	158.139	178.737	1064.17	266.996	232.041	656.788	118.404
##sp|P14136-2|GFAP_HUMAN	936	5	0	731.738	595.11	873.107	1012.68	760.051	1019.32	789.1	844.652	652.374	0	0	0	0	0	0	0	0	0
sp|Q9Y696|CLIC4_HUMAN	723	3	1	626.105	487.303	807.62	648.74	603.217	653.837	490.548	666.371	617.565	33.8273	24.184	20.5118	26.7737	18.8716	29.8164	22.5543	25.8777	21.9767
sp|Q9Y263|PLAP_HUMAN	1177	4	0	681.003	624.549	652.412	719.63	452.546	595.651	517.518	579.457	497.882	0	0	0	0	0	0	0	0	0
sp|Q9UNM6-2|PSD13_HUMAN	444	4	0	939.149	1108.06	1075.62	1382.71	905.284	961.868	882.696	875.423	742.575	0	0	0	0	0	0	0	0	0
sp|Q9UNH7|SNX6_HUMAN	328	4	0	807.551	602.789	830.114	971.294	563.946	868.007	648.51	769.094	613.516	0	0	0	0	0	0	0	0	0
sp|Q9P0J7|KCMF1_HUMAN	786	3	1	558.994	544.371	507.449	507.045	386.79	433.601	361.893	581.748	435.745	102.962	155.541	153.888	135.937	136.687	179.873	145.297	141.059	135.845
sp|Q9NXU5|ARL15_HUMAN	627	3	1	1063.57	1068	1095.86	959.253	842.645	798.231	1010.7	959.43	948.103	46.7074	48.7847	54.6181	61.1125	35.5095	65.9571	57.7646	38.0023	59.6629
sp|Q9NWX6|THG1_HUMAN	437	4	0	1400.84	1192.72	732.284	878.075	543.57	1149.15	1022.12	578.727	560.537	0	0	0	0	0	0	0	0	0
sp|Q9NVG8|TBC13_HUMAN	561	4	0	1183.79	1239.47	1055.35	1465.86	960.844	850.899	1172.09	1000.09	735.768	0	0	0	0	0	0	0	0	0
sp|Q9NQ34|TMM9B_HUMAN	488	3	1	628.494	805.897	889.835	551.08	1013.14	453.922	713.628	683.403	660.51	179.283	136.88	134.909	211.04	117.014	144.178	121.659	74.9071	118.326
sp|Q9HCJ1|ANKH_HUMAN	647	3	1	1147.88	823.091	1357.71	949.627	767.993	795.642	1061.42	943.416	920.571	49.8112	59.8804	48.8059	72.1657	42.1475	54.0273	54.8199	37.9063	56.008
sp|Q9H8M7|F188A_HUMAN	378	4	0	1237.42	1284.48	1174.31	2491.6	1127.12	1213.92	1669.86	1269.59	953.931	0	0	0	0	0	0	0	0	0
sp|Q9H4A6|GOLP3_HUMAN	40	3	1	404.168	337.207	424.623	335.564	308.174	335.141	323.221	386.836	364.636	75.6376	74.2474	48.2342	79.4913	45.2911	74.5057	62.1342	55.2635	80.9062
sp|Q9H4A4|AMPB_HUMAN	190	4	0	1110.6	1118.66	1194.83	1293.1	984.296	947.825	945.429	846.766	946.864	0	0	0	0	0	0	0	0	0
sp|Q9BPX3|CND3_HUMAN	1001	3	1	362.132	347.799	399.145	506.311	258.952	332.145	259.904	330.719	290.044	32.5711	22.7445	40.8867	27.0565	23.7484	44.4829	33.4235	22.1155	26.7438
sp|Q99829|CPNE1_HUMAN	515	4	0	1676.47	897.526	1451.86	1631.71	683.898	1351.41	1181.6	1145.52	955.577	0	0	0	0	0	0	0	0	0
sp|Q96QK1|VPS35_HUMAN	995	4	0	834.883	633.47	702.145	872.272	551.032	621.783	724.848	786.632	536.431	0	0	0	0	0	0	0	0	0
sp|Q96NA2|RILP_HUMAN	72	3	1	291.464	321.705	262.915	399.801	237.683	270.742	242.331	330.837	264.764	42.7615	60.6876	38.0383	53.2352	42.0395	50.4251	43.203	35.9472	39.3207
sp|Q96IJ6-2|GMPPA_HUMAN	1148	3	1	465.115	470.456	558.986	517.172	363.08	452.609	487.939	473.608	384.693	27.0915	33.154	27.1929	29.5603	23.3059	24.1353	24.8639	24.762	28.1124
sp|Q96HA4-4|CA159_HUMAN	490	2	2	454.146	333.634	551.581	344.97	320.608	267.878	570.477	392.376	287.766	248.592	259.128	277.133	272.61	238.146	256.115	181.919	246.848	164.907
sp|Q96GG9|DCNL1_HUMAN	1036	4	0	1321.48	1352.2	1379.29	1545.92	1277.14	1111.83	1383.82	1132.14	1114.96	0	0	0	0	0	0	0	0	0
sp|Q96DD7|SHSA4_HUMAN	819	2	2	377.709	65.0783	122.564	154.84	90.124	126.24	535.349	103.575	294.313	53.8328	158.131	62.5717	155.98	106.876	83.1666	73.6958	43.7594	83.4216
sp|Q92990|GLMN_HUMAN	1114	2	2	452.259	386.102	509.28	345.301	342.003	404.533	411.486	369.287	433.05	154.759	235.814	241.228	194.342	171.845	185.023	180.859	151.893	171.651
sp|Q92835|SHIP1_HUMAN	565	3	1	1618.4	1710.9	1642	2070.8	1498.23	1296	1218.35	1586.08	1142.52	335.061	503.888	369.303	445.376	319.905	342.919	327.655	289.401	380.59
sp|Q92536|YLAT2_HUMAN	364	1	3	375.534	453.435	388.23	421.265	290.749	259.297	229.283	275.612	298.896	214.683	170.52	202.201	201.397	191.167	216.404	188.151	163.466	136.212
sp|Q86X76|NIT1_HUMAN	1085	3	1	1085.16	1060.33	1129.2	1315.87	930.99	905.876	960.74	1004.33	906.897	47.5777	57.0462	44.6491	49.8958	42.8084	52.7893	47.0365	43.3908	45.7006
sp|Q6NXT1|ANR54_HUMAN	547	2	2	209.122	181.799	202.992	209.569	163.801	190.789	205.493	196.794	177.078	332.698	307.494	306.53	353.148	283.31	449.583	306.414	251.681	282.211
sp|Q6KB66|K2C80_HUMAN_contaminant	31	2	2	421.41	401.582	605.794	314.342	334.298	429.709	680.145	508.504	290.706	94.845	338.473	37.7465	190.312	104.008	65.0353	101.706	110.313	92.4687
sp|Q6FI13|H2A2A_HUMAN	275	2	2	268.397	239.56	250.086	260.975	218.014	253.775	324.575	306.032	221.943	430.396	416.913	318.658	372.236	356.85	404.644	311.932	341.432	474.597
sp|Q5VWZ2|LYPL1_HUMAN	537	4	0	1509.28	1271.04	1481.3	1471.12	767.734	1051.28	1350.78	1348.07	991.75	0	0	0	0	0	0	0	0	0
sp|Q5D862|FILA2_HUMAN_contaminant	1062	4	0	298.142	256.177	592.864	222.49	290.898	405.75	422.073	400.066	188.03	0	0	0	0	0	0	0	0	0
sp|Q53TN4|CYBR1_HUMAN	1321	2	2	1138.1	847.099	1164.95	1175.23	667.194	745.084	999.666	761.282	770.5	399.947	431.167	375.822	400.141	302.931	384.443	393.851	287.948	355.3
sp|Q16543|CDC37_HUMAN	919	3	1	578.745	520.362	646.001	587.04	409.539	530.603	480.642	544.341	432.981	80.3828	107.938	101.584	125.004	60.0357	75.2152	110.211	76.4264	75.1213
sp|Q15173|2A5B_HUMAN	1205	3	1	1049.41	981.561	1408.64	1417.84	575.815	882.576	868.413	937.351	731.454	41.0259	49.3493	37.9874	62.4859	54.6967	63.6209	43.3898	34.4352	40.1455
sp|Q15109-6|RAGE_HUMAN	1178	1	3	68.2595	77.049	67.1712	76.6106	65.3532	66.3672	84.7117	80.4614	79.6739	334.917	571.493	366.087	340.313	376.21	536.017	511.882	239.585	409.307
sp|Q15102|PA1B3_HUMAN	338	4	0	878.076	925.589	965.604	1078.96	771.954	713.653	1077.38	749.568	654.876	0	0	0	0	0	0	0	0	0
sp|Q14139-2|UBE4A_HUMAN	710	3	1	524.967	507.591	624.895	659.544	527.2	555.508	475.017	508.627	508.694	34.3984	33.9403	25.0072	38.3194	39.3844	28.996	26.9562	23.027	23.4282
sp|Q13467|FZD5_HUMAN	504	1	3	870.774	260.51	931.022	565.478	764.954	420.71	504.885	809.97	903.842	616.567	625.434	617.128	561.028	356.333	419.688	291.653	326.191	336.534
sp|Q13126-2|MTAP_HUMAN	926	3	1	382.944	349.678	334.294	418.605	334.322	290.343	393.226	395.163	338.801	42.1385	59.4694	53.2468	56.3008	43.8308	49.3162	43.3561	40.7292	43.1391
sp|Q12913|PTPRJ_HUMAN	854	1	3	141.555	161.815	139.598	181.313	138.915	123.205	125.444	138.032	127.298	126.603	252.588	97.2095	244.325	202.153	170.424	179.936	91.7921	154.114
sp|Q12907|LMAN2_HUMAN	824	2	2	664.25	649.303	952.973	707.789	553.968	761.786	632.134	952.978	780.128	147.323	348.097	206.269	219.559	487.661	241.116	252.009	214.853	144.386
sp|Q04917|1433F_HUMAN	30	3	1	993.313	1045.42	882.449	1153.4	714.406	598.243	919.911	933.611	717.083	205.28	166.612	92.5626	230.508	124.597	138.876	189.358	117.717	116.996
sp|Q01469|FABP5_HUMAN	1026	3	1	1028.12	784.233	1020.45	500.279	511.809	875.395	2983.22	1028.75	758.772	306.466	718.041	138.529	765.249	407.828	224.416	214.634	211.545	286.487
sp|P69892|HBG2_HUMAN	572	3	1	1635.06	2508.06	420.667	3305.13	294.118	257.492	284.049	418.679	2282.95	15.7965	41.6838	8.73728	61.0075	78.7814	23.4408	9.78869	6.91416	3.93512
sp|P63208|SKP1_HUMAN	970	4	0	872.867	763.117	819.824	990.978	682.341	690.066	858.493	686.391	644.68	0	0	0	0	0	0	0	0	0
sp|P63027|VAMP2_HUMAN	126	4	0	1290.81	1500.93	1788.92	1231.02	948.545	1102.12	845.664	1005.99	1104.12	0	0	0	0	0	0	0	0	0
sp|P62195|PRS8_HUMAN	500	4	0	754.119	935.702	1011.21	1158.88	913.168	779.515	883.972	677.149	635.944	0	0	0	0	0	0	0	0	0
sp|P57737-3|CORO7_HUMAN	291	4	0	1890.9	1513.75	1428.53	1613.82	930.676	1392.42	1447.42	1180.43	1099.11	0	0	0	0	0	0	0	0	0
sp|P56537|IF6_HUMAN	843	2	2	500.455	517.5	514.932	615.363	371.212	372.307	501.636	474.804	421.181	111.908	130.617	111.493	125.687	134.061	171.54	115.6	106.213	136.602
sp|P54727|RD23B_HUMAN	545	1	3	745.14	669.896	771.28	736.45	663.925	641.342	594.939	606.159	607.484	135.013	209.881	158.03	126.721	139	126.439	146.831	122.366	176.742
sp|P53611|PGTB2_HUMAN	1339	3	1	960.051	866.055	910.722	1050.01	685.699	694.349	922.951	1051.03	804.74	81.8264	99.6453	96.2677	87.8995	66.7863	90.679	75.4719	69.676	86.26
sp|P51991|ROA3_HUMAN	874	3	1	813.046	641.913	740.727	779.54	608.526	596.371	916.619	810.765	618.249	68.264	89.4316	74.9324	59.0214	88.3992	58.2642	72.8885	100.441	58.1716
sp|P51570-2|GALK1_HUMAN	1016	0	4	0	0	0	0	0	0	0	0	0	197.763	223.137	214.389	285.874	216.653	266.888	224.584	230.167	228.102
sp|P49281-3|NRAM2_HUMAN	1119	1	3	271.158	215.118	185.798	319.235	222.626	150.726	287.308	225.226	212.6	459.071	685.27	498.271	522.826	611.047	508.029	565.472	314.876	464.022
sp|P48147|PPCE_HUMAN	250	4	0	1247.73	1227.67	1357.66	1375.22	1036.68	1055.35	1259.59	1059.79	859.428	0	0	0	0	0	0	0	0	0
sp|P37802-2|TAGL2_HUMAN	720	3	1	839.861	1123.78	1073.77	1126	764.624	857.582	1015.09	867.74	793.664	0	33.8895	3.64932	51.7469	2.02813	50.6773	41.8429	5.53364	49.4892
sp|P35813-3|PPM1A_HUMAN	396	3	1	1144.25	1132.98	1238.93	1456.96	1094.61	1126.59	1285.38	1227.87	957.254	115.55	121.015	126.868	128.407	108.564	115.387	101.147	90.8423	94.5804
sp|P28676|GRAN_HUMAN	445	4	0	888.278	926.461	1265.27	1178.6	710.386	957.694	972.93	1148.97	1007.74	0	0	0	0	0	0	0	0	0
sp|P23284|PPIB_HUMAN	864	1	3	497.155	598.28	557.855	504.537	426.831	487.088	500.956	516.732	449.762	534.739	665.213	522.719	457.202	580.881	504.148	492.783	548.825	397.313
sp|P22234-2|PUR6_HUMAN	836	3	1	618.885	533.34	513.94	488.875	383.927	425.126	450.004	430.949	374.307	57.2301	51.7487	52.5782	51.534	57.8928	61.2868	43.6843	38.2568	46.2954
sp|P20339|RAB5A_HUMAN	153	3	1	1002.07	1195.87	942.05	722.541	514.687	762.914	707.719	838.646	794.606	352.752	318.559	217.547	388.537	303.878	385.777	272.654	259.584	289.479
sp|P17655|CAN2_HUMAN	502	4	0	477.947	516.676	550.825	498.176	524.49	218.087	352.327	242.499	327.365	0	0	0	0	0	0	0	0	0
sp|P17066|HSP76_HUMAN	254	2	2	968.778	837.64	1214.66	1285.16	698.34	844.921	937.375	705.535	674.582	173.334	246.623	190.702	219.879	216.915	206.621	208.203	189.25	154.832
sp|P16157|ANK1_HUMAN	180	3	1	1262.43	1017.38	917.971	1991.25	2320.7	785.278	954.149	646.908	606.779	418.194	633.2	449.631	435.626	387.077	454.002	366.65	277.635	302.869
sp|P16150|LEUK_HUMAN	1140	2	2	349.621	107.85	168.394	244.976	112.901	235.204	275.388	388.13	117.946	302.111	230.723	187.953	510.402	264.512	219.19	282.169	170.637	313.754
sp|P14174|MIF_HUMAN	1179	3	1	541.131	754.394	631.582	724.535	496.029	423.511	568	275.728	473.845	195.298	228.65	184.539	176.739	198.188	280.325	176.225	187.993	185.83
sp|P09960|LKHA4_HUMAN	778	4	0	411.049	523.533	547.411	645.786	583.292	393.335	514.236	478.335	447.291	0	0	0	0	0	0	0	0	0
sp|P09493-3|TPM1_HUMAN	15	4	0	1761.03	1479.89	1480.09	1880.75	1674.92	1135.94	1155.9	1251.24	1320.86	0	0	0	0	0	0	0	0	0
sp|P06681|CO2_HUMAN	617	2	2	284.808	357.888	762.874	624.67	499.303	589.108	465.987	454.582	747.07	116.024	118.19	84.9309	120.38	117.743	128.066	108.778	96.834	77.7724
sp|P05387|RLA2_HUMAN	1192	3	1	641.126	675.049	811.798	824.873	856.546	598.375	699.542	779.51	803.535	280.307	305.905	229.007	207.646	270.41	235.432	265.364	276.187	226.425
sp|P04632|CPNS1_HUMAN	1193	2	2	1268.63	1512.72	1444.07	1656.93	1220.3	1038.02	1389.7	1058.27	1070.76	201.573	202.522	179.307	209.867	248.558	230.058	186.072	172.081	178.588
sp|P04217|A1BG_HUMAN	585	3	1	872.606	1397.33	1005.1	1016.94	1824.64	1073.53	545.513	475.724	644.571	291.116	242.477	192.089	397.995	241.191	238.521	247.642	175.428	256.71
sp|P04003|C4BPA_HUMAN	1035	0	4	0	0	0	0	0	0	0	0	0	865.114	971.159	784.66	1138.43	1290.84	1002.6	810.218	686.971	1096.14
sp|P02663|CASA2_BOVIN_contaminant	420	2	2	696.384	812.316	1302.57	886.889	762.201	897.409	693.806	653.175	656.343	117.613	195.86	99.8537	506.255	211.403	163.321	270.17	196.277	565.901
sp|P02654|APOC1_HUMAN	913	3	1	432.78	693.023	725.72	929.123	600.85	618.738	381.799	832.567	413.295	123.299	163.135	74.7963	209.624	178.233	194.018	201.568	240.128	247.823
sp|P01891|1A68_HUMAN	506	3	1	366.272	889.282	443.732	516.175	430.714	268.556	1815.36	2824.35	993.53	33.7817	299.141	7.40491	178.118	14.4442	41.8387	108.025	43.8638	32.3961
sp|P00739-2|HPTR_HUMAN	761	3	1	504.671	1181.72	1554.16	1397.75	950.41	1319.81	709.502	695.005	556.28	155.026	198.073	120.708	179.61	171.742	188.476	144.052	85.5331	195.823
sp|O95834-3|EMAL2_HUMAN	1284	4	0	1164.19	1149.25	1329.94	1332.09	1104.51	822.801	1146.26	993.142	1135.5	0	0	0	0	0	0	0	0	0
sp|O95433|AHSA1_HUMAN	895	2	2	591.942	591.925	539.796	464.572	341.171	408.824	603.831	548.575	482.488	111.623	192.288	143.438	170.563	223.261	233.411	163.171	181.786	122.874
sp|O95197|RTN3_HUMAN	1364	2	2	935.471	786.142	757.872	999.578	504.606	978.962	947.502	1084.43	888.498	217.63	302.957	229.375	304.746	224.389	296.067	240.914	222.768	258.356
sp|O75351|VPS4B_HUMAN	313	4	0	1276.81	1599.09	1778.21	1780.13	1364.26	1159.84	1502.11	1561.01	1092.83	0	0	0	0	0	0	0	0	0
sp|O60884|DNJA2_HUMAN	927	3	1	1423.5	1235.39	1569.21	1914.48	1386.64	1270.26	1453.2	1294.33	1007.03	329.367	323.797	328.161	321.227	285.982	431.823	341.751	322.247	334.584
sp|O43852-3|CALU_HUMAN	745	3	1	536.219	632.426	594.229	582.962	511.367	538.151	512.393	569.49	496.016	33.8107	44.8317	27.3555	28.6896	35.7624	39.8418	34.3307	39.559	39.9261
sp|O43598|DNPH1_HUMAN	587	0	4	0	0	0	0	0	0	0	0	0	451.379	928.506	387.738	429.284	546.913	439.155	566.711	447.64	617.09
sp|O15084|ANR28_HUMAN	838	4	0	767.622	793.943	910.388	967.461	713.581	571.756	875.093	615.447	779.815	0	0	0	0	0	0	0	0	0
sp|O00629|IMA3_HUMAN	880	4	0	1483.62	1331.2	1387.11	1688.89	1295.45	1145.33	1617.84	1205.67	997.341	0	0	0	0	0	0	0	0	0
sp|O00231-2|PSD11_HUMAN	67	4	0	902.047	919.555	849.091	1087.13	786.814	743.209	835.303	748.091	735.533	0	0	0	0	0	0	0	0	0
sp|B9A064|IGLL5_HUMAN	74	3	1	1281.57	1685.17	1556.38	1744.5	2901.54	1388.69	1004.31	771.525	1322.45	87.4901	89.9276	78.5922	71.3166	56.5982	121.02	83.1531	78.9852	114.227
sp|A2RU67|F234B_HUMAN	703	1	3	107.831	110.64	193.335	156.96	112.645	179.586	145.944	164.696	146.607	216.731	243.45	201.55	372.997	317.701	377.341	290.79	185.393	282.564
sp|Q9Y6E0|STK24_HUMAN	1138	2	1	311.578	320.769	394.41	369.815	243.378	276.783	348.286	324.797	272.055	21.2188	30.9974	22.5233	22.5377	28.8031	35.9154	26.7293	28.7727	31.4425
sp|Q9Y5Z0|BACE2_HUMAN	337	2	1	290.384	213.671	363.007	503.683	242.828	276.157	287.887	222.353	220.209	128.86	138.997	99.2729	171.726	116.139	99.936	82.5561	67.7411	59.4824
sp|Q9Y5X1|SNX9_HUMAN	840	3	0	675.339	756.498	630.016	669.305	488.624	506.437	548.522	485.082	462.074	0	0	0	0	0	0	0	0	0
sp|Q9UNS2|CSN3_HUMAN	463	3	0	584.906	554.933	508.42	673.452	598.026	358.497	564.351	389.442	364.901	0	0	0	0	0	0	0	0	0
sp|Q9UL25|RAB21_HUMAN	846	3	0	404.18	386.995	401.934	450.38	324.328	333.174	400.619	349.472	322.263	0	0	0	0	0	0	0	0	0
sp|Q9UHY7|ENOPH_HUMAN	34	3	0	880.723	656.832	747.847	1120.15	639.42	787.711	759.249	621.674	476.12	0	0	0	0	0	0	0	0	0
sp|Q9UDY4|DNJB4_HUMAN	750	3	0	377.503	370.472	383.811	484.996	285.598	343.145	384.176	302.722	311.425	0	0	0	0	0	0	0	0	0
sp|Q9UBW8|CSN7A_HUMAN	981	3	0	722.506	699.569	621.488	775.051	583.938	541.252	649.681	515.778	454.509	0	0	0	0	0	0	0	0	0
sp|Q9UBQ7|GRHPR_HUMAN	1095	3	0	1177.28	1033.3	1217	1206.63	877.812	975.768	1175.72	958.01	819.863	0	0	0	0	0	0	0	0	0
sp|Q9NWV8|BABA1_HUMAN	607	3	0	236.156	257.072	235.847	244.518	185.351	157.215	202.813	225.748	141.226	0	0	0	0	0	0	0	0	0
sp|Q9NT62|ATG3_HUMAN	356	2	1	372.149	349.919	387.792	374.097	328.202	304.357	391.521	396.667	361.358	34.8955	25.4244	22.4407	32.9768	22.379	41.6788	23.512	19.4247	29.2801
sp|Q9NSY1|BMP2K_HUMAN	756	2	1	201.179	157.527	202.531	224.546	147.269	154.306	195.656	170.057	151.708	49.7885	65.0082	48.7827	45.3742	51.5052	55.4407	44.4066	40.1236	56.0175
sp|Q9NS86|LANC2_HUMAN	1055	2	1	437.653	467.876	429.433	484.443	555.667	665.103	603.179	757.806	434.844	36.9734	47.1773	37.7303	47.2965	38.4344	53.6391	33.8374	32.242	40.4504
sp|Q9NRV9|HEBP1_HUMAN	55	3	0	550.493	775.885	765.748	777.991	549.221	634.997	494.852	515.612	439.973	0	0	0	0	0	0	0	0	0
sp|Q9NP79|VTA1_HUMAN	586	3	0	1043.55	1076.13	1229.97	1282.17	979.878	904.596	986.234	1120.32	1040.6	0	0	0	0	0	0	0	0	0
sp|Q9HD45|TM9S3_HUMAN	702	2	1	1427.4	1416.83	1332.34	1499.6	1052.21	1018.46	1055.79	1431.18	1165.61	200.682	122.082	158.553	194.539	93.1005	173.621	89.8304	64.087	150.006
sp|Q9H9Q2|CSN7B_HUMAN	991	3	0	530.407	677.233	579.482	805.69	635.126	532.274	645.162	501.213	467.401	0	0	0	0	0	0	0	0	0
sp|Q9H993|ARMT1_HUMAN	333	3	0	752.51	591.079	624.615	742.163	439.195	579.554	621.539	524.072	362.641	0	0	0	0	0	0	0	0	0
sp|Q9H8H3|MET7A_HUMAN	946	1	2	1047.03	1046.74	481.038	924.771	423.341	813.612	830.188	560.929	627.716	365.731	531.304	360.609	499.568	584.91	301.869	216.916	139.822	227.067
sp|Q9H7M9|VISTA_HUMAN	1100	1	2	65.9944	43.0667	84.6534	80.97	49.108	190.209	55.5866	124.099	97.0766	80.9412	224.798	127.115	151.9	75.7754	182.369	188.466	58.6056	117.623
sp|Q9H0U4|RAB1B_HUMAN	232	3	0	998.977	1241.15	813.207	841.9	684.984	560.633	848.027	558.635	532.073	0	0	0	0	0	0	0	0	0
sp|Q9H0R4|HDHD2_HUMAN	583	3	0	583.66	836.88	737.818	896.593	1115.51	490.813	736.326	337.56	311.078	0	0	0	0	0	0	0	0	0
sp|Q9GZZ9|UBA5_HUMAN	1232	3	0	663.428	624.745	790.516	1001.03	821.065	572.997	867.148	577.198	573.559	0	0	0	0	0	0	0	0	0
sp|Q9GZN8-2|CT027_HUMAN	671	3	0	1523.62	1196.24	1500.53	1275.9	937.932	1062.33	1308.69	1095.16	740.594	0	0	0	0	0	0	0	0	0
sp|Q9C0I1|MTMRC_HUMAN	1164	3	0	191.597	215.884	232.654	218.624	163.502	235.99	203.306	226.928	190.662	0	0	0	0	0	0	0	0	0
sp|Q9BS40|LXN_HUMAN	68	3	0	445.219	609.757	559.398	724.017	497.938	347.794	480.547	327.784	390.128	0	0	0	0	0	0	0	0	0
sp|Q9BRF8|CPPED_HUMAN	1304	3	0	504.302	885.416	844.102	828.369	698.145	579.826	725.17	661.36	693.081	0	0	0	0	0	0	0	0	0
sp|Q9BQA1|MEP50_HUMAN	1004	3	0	406.221	654.518	492.997	782.124	667.146	373.814	571.497	290.657	299.991	0	0	0	0	0	0	0	0	0
sp|Q99961|SH3G1_HUMAN	636	3	0	868.579	1032.92	893.811	964.335	688.132	670.479	807.171	642.979	566.052	0	0	0	0	0	0	0	0	0
sp|Q96T83|SL9A7_HUMAN	1308	2	1	338.481	147.628	224.432	196.942	77.0229	183.969	303.085	268.947	270.869	51.2635	39.128	30.3698	35.1199	61.5338	54.255	55.7522	24.9704	34.5199
sp|Q96NT3-3|GUCD1_HUMAN	1021	2	1	762.347	670.786	551.842	725.702	442.991	466.634	497.374	563.003	536.323	59.1047	56.9396	46.4395	66.5786	42.2396	81.265	55.487	56.3118	52.9951
sp|Q96KG9|SCYL1_HUMAN	727	3	0	456.007	405.199	549.125	490.91	369.387	337.641	451.756	448.323	426.786	0	0	0	0	0	0	0	0	0
sp|Q96IV0|NGLY1_HUMAN	855	3	0	461.448	478.943	450.388	589.293	400.657	395.985	396.287	421.57	363.475	0	0	0	0	0	0	0	0	0
sp|Q96BI3|APH1A_HUMAN	1219	2	1	484.284	441.082	475.147	557.673	389.274	385.641	537.839	483.895	433.027	51.9624	40.2079	38.174	57.4422	30.4657	49.1395	49.1157	24.6771	33.9506
sp|Q92905|CSN5_HUMAN	1151	3	0	542.47	515.772	579.412	728.638	548.989	404.782	569.765	408.477	399.093	0	0	0	0	0	0	0	0	0
sp|Q92599|SEPT8_HUMAN	1398	1	2	70.6847	72.6603	103.71	95.6243	85.21	73.0059	75.5798	85.5276	82.954	104.403	96.3081	72.751	95.5963	89.3411	100.381	107.775	119.55	128.898
sp|Q92538|GBF1_HUMAN	418	3	0	307.344	304.372	362.097	344.924	303.804	235.739	271.423	313.221	224.246	0	0	0	0	0	0	0	0	0
sp|Q92485|ASM3B_HUMAN	933	2	1	826.562	602.337	226.005	255.943	204.367	592.276	390.377	329.951	439.481	45.241	46.839	34.2106	44.3031	31.871	57.5137	38.1889	39.5878	30.7986
sp|Q8WZA9|IRGQ_HUMAN	289	3	0	434.734	534.178	462.785	612.462	520.123	381.964	544.291	440.2	391.393	0	0	0	0	0	0	0	0	0
sp|Q8WYN0|ATG4A_HUMAN	1198	3	0	617.74	529.402	666.211	704.648	438.06	595.075	547.875	560.276	437.042	0	0	0	0	0	0	0	0	0
sp|Q8WVV4-1|POF1B_HUMAN	482	1	2	42.3026	30.4177	267.951	30.6719	43.3639	51.9675	164.82	179.95	22.6997	113.879	571.706	103.698	179.686	134.304	130.256	119.201	112.914	144.368
sp|Q8WVM8|SCFD1_HUMAN	509	3	0	685.137	905.683	840.465	1023.24	669.434	620.088	608.524	623.604	494.081	0	0	0	0	0	0	0	0	0
sp|Q8WVJ2|NUDC2_HUMAN	1106	2	1	596.12	495.499	525.068	478.268	314.616	451.298	473.936	527.468	463.58	109.611	93.2692	113.033	101.826	100.551	135.923	95.3332	85.7377	81.7437
sp|Q8NHH9|ATLA2_HUMAN	1324	3	0	510.884	490.856	355.571	658.797	363.103	457.415	526.537	435.651	510.77	0	0	0	0	0	0	0	0	0
sp|Q8NHG7|SVIP_HUMAN	1109	2	1	240.719	209.194	245.675	248.933	193.577	201.159	266.872	218.381	229.969	222.178	197.383	207.253	219.052	191.776	243.036	217.744	147.894	204.596
sp|Q8N5K1|CISD2_HUMAN	844	2	1	900.763	784.789	833.484	1072.74	578.009	656.444	915.24	951.281	752.19	71.0568	106.013	94.3737	68.0512	70.5839	59.5211	58.4831	60.7475	56.0513
sp|Q86TP1|PRUNE_HUMAN	1199	2	1	292.161	274.4	300.848	346.344	237.463	249.931	311.934	287.866	270.185	24.7055	24.454	23.293	31.8353	33.3417	37.9013	36.4246	34.9579	29.8186
sp|Q7KZF4|SND1_HUMAN	1094	2	1	316.12	479.227	294.74	659.279	686.008	231.931	240.86	270.815	304.777	61.5831	63.1643	55.5928	71.0519	64.5744	94.4712	69.2194	62.7734	64.8512
sp|Q71RC9|SMIM5_HUMAN	1240	1	2	384.892	244.2	268.82	228.853	281.731	236.77	257.761	255.035	283.677	461.592	412.192	419.56	451.491	275.266	583.846	521.505	291.84	387.423
sp|Q70IA6-3|MOB2_HUMAN	966	2	1	607.878	324.87	321.097	438.946	259.493	344.151	419.982	533.344	416.676	58.5747	40.3968	53.7181	45.6946	41.3802	58.8111	50.1705	48.1437	47.5119
sp|Q709C8|VP13C_HUMAN	634	2	1	224.497	236.613	261.64	254.664	198.098	170.272	259.9	205.039	224.15	14.9092	51.9029	107.428	26.7388	15.3248	20.838	20.1447	19.5561	15.1099
sp|Q6P1N0|C2D1A_HUMAN	518	2	1	220.932	218.11	222.613	312.436	203.208	187.858	181.473	185.569	204.772	37.114	57.7614	55.9619	53.4623	38.8017	57.2002	47.5069	39.7878	33.0366
sp|Q658P3-2|STEA3_HUMAN	866	1	2	223.451	737.725	394.34	402.243	310.975	480.172	1161.33	801.284	260.044	369.285	197.508	219.508	129.893	184.903	315.912	147.941	84.4732	172.41
sp|Q5T749|KPRP_HUMAN_contaminant	1130	3	0	744.583	716.476	882.438	784.861	655.586	607.97	878.697	743.824	603.262	0	0	0	0	0	0	0	0	0
sp|Q5T447|HECD3_HUMAN	287	2	1	653.377	647.59	732.694	712.162	546.123	592.809	580.395	633.697	577.11	42.0218	49.5663	41.9802	69.5681	41.2946	31.7555	60.1778	32.2479	27.3185
sp|Q5JXB2|UE2NL_HUMAN	202	3	0	1367.87	1258.12	1280.39	1183.94	1007.16	960.292	1109.56	1123.77	1047.37	0	0	0	0	0	0	0	0	0
sp|Q16695|H31T_HUMAN	930	0	3	0	0	0	0	0	0	0	0	0	627.327	660.049	512.948	635.538	608.833	630.026	542.061	516.884	450.19
sp|Q15843|NEDD8_HUMAN	922	2	1	505.812	403.235	492.507	559.796	387.463	403.586	494.775	528.224	373.43	86.8574	122.481	111.939	100.5	117.326	100.832	85.9024	84.11	90.6971
sp|Q15758|AAAT_HUMAN	1127	2	1	338.917	531.869	247.693	239.686	242.203	247.783	163.331	496.142	278.59	497.054	632.16	323.613	567.689	292.731	503.703	348.543	276.003	246.521
sp|Q14376|GALE_HUMAN	608	3	0	735.805	650.769	932.842	692.252	556.499	570.059	684.352	472.138	516.839	0	0	0	0	0	0	0	0	0
sp|Q14232|EI2BA_HUMAN	740	2	1	1878.87	2639.47	1819.18	2689.06	1549.34	1758.45	1569.31	2041.35	1546.16	61.0762	63.7524	40.2727	86.2079	66.8136	101.247	73.8625	58.3964	50.2398
sp|Q12846|STX4_HUMAN	1268	2	1	250.548	211.066	246.623	256.93	200.106	243.219	216.803	208.448	189.324	58.2269	65.8301	68.7988	73.1441	67.776	83.4071	80.8771	62.9866	68.5622
sp|Q10567|AP1B1_HUMAN	199	1	2	617.161	496.912	706.841	1020.99	440.033	583.358	625.043	381.241	406.451	90.0851	90.4064	78.6388	93.7955	94.2578	121.722	98.7265	79.079	86.7698
sp|Q0VAQ4|SMAGP_HUMAN	1137	2	1	831.654	874.248	1221.68	1199.64	883.406	710.898	1589.22	725.004	1313.07	603.636	548.003	503.311	789.056	380.137	451.167	279.416	431.858	417.454
sp|Q08188|TGM3_HUMAN_contaminant	612	2	1	177.079	218.251	278.344	205.996	184.894	191.667	260.202	260.532	155.342	74.0484	249.946	32.7075	143.046	65.5503	60.8143	60.9685	57.9191	95.379
sp|Q07065|CKAP4_HUMAN	560	1	2	80.7954	88.0928	93.0923	93.24	80.2252	77.6151	67.7012	92.0232	74.4723	275.501	225.922	175.844	257.912	215.233	256.381	172.129	192.533	225.094
sp|Q04941|PLP2_HUMAN	1161	2	1	1486.15	1824.05	1000.12	1929.08	845.279	1123.99	1188.42	36.7444	1129.67	232.775	241.832	228.029	275.057	185.163	237.191	183.436	150.597	168.531
sp|Q04756|HGFA_HUMAN	894	2	1	393.456	401.466	364.932	444.618	571.229	346.746	205.006	192.914	243.201	85.7416	208.854	73.942	175.215	123.851	209.261	67.7603	143.909	122.931
sp|Q01995|TAGL_HUMAN	1369	2	1	618.309	639.729	646.544	641.288	593.6	567.382	465.505	557.669	639.891	125.557	37.5241	25.4397	98.8261	39.2596	114.207	33.285	28.1571	177.929
sp|P98196|AT11A_HUMAN	20	3	0	595.748	575.589	632.8	573.093	368.729	422.324	460.678	506.004	455.251	0	0	0	0	0	0	0	0	0
sp|P67775|PP2AA_HUMAN	301	2	1	1195.97	1094.04	1223.02	1498.89	807.16	860.917	987.55	1299.7	860.514	91.2899	98.492	93.9021	91.1117	80.4943	57.1246	65.2519	56.4397	47.8685
sp|P62913|RL11_HUMAN	186	1	2	177.545	197.956	254.399	270.671	324.174	171.012	174.468	274.239	299.444	134.887	150.316	113.554	126.948	138.026	134.456	114.828	136.485	111.736
sp|P62873|GBB1_HUMAN	117	2	1	894.412	1021.68	807.633	849.763	685.588	693.975	703.897	741.781	779.961	122.384	100.205	108.989	83.6683	103.232	112.78	121.81	102.619	84.1682
sp|P62495|ERF1_HUMAN	1067	3	0	822.821	787.294	953.729	991.864	714.928	793.446	791.095	642.988	846.164	0	0	0	0	0	0	0	0	0
sp|P62280|RS11_HUMAN	1200	2	1	298.463	399.769	489.992	630.916	636.886	280.143	373.719	655.67	616.642	51.9236	61.0137	70.4392	53.3434	29.0213	73.1087	53.3808	38.6651	31.4024
sp|P62081|RS7_HUMAN	320	1	2	89.8664	89.9865	91.0399	89.7757	78.448	82.3112	87.6042	76.7564	82.1242	76.4711	103.024	73.8616	64.7288	96.8774	75.6206	71.9889	96.0728	73.9
sp|P61201-2|CSN2_HUMAN	302	3	0	929.582	861.159	896.493	1068.95	788.026	717.311	841.421	750.687	637.386	0	0	0	0	0	0	0	0	0
sp|P60660-2|MYL6_HUMAN	400	3	0	424.054	420.015	465.544	586.274	450.496	374.265	497.582	457.855	429.494	0	0	0	0	0	0	0	0	0
sp|P58546|MTPN_HUMAN	1081	1	2	486.564	377.843	478.791	446.66	349.033	373.827	436.075	384.177	279.084	344.444	337.225	316.926	368.176	290.223	424.411	338.644	294.214	270.169
sp|P55854-2|SUMO3_HUMAN	1390	1	2	596.133	505.131	472.164	796.139	441.734	473.5	878.566	654.687	475.951	739.631	733.514	689.418	861.5	601.588	617.984	361.88	368.267	620.318
sp|P55808-3|XG_HUMAN	1373	1	2	1478.28	38.5432	41.9229	59.1023	2198.16	1454.78	688.523	73.4098	846.611	643.79	66.8474	27.9047	390.61	787.573	2620.25	1017.87	2956.09	1412.49
sp|P55036|PSMD4_HUMAN	2	3	0	979.246	1012.89	981.013	1433.74	940.44	892.977	830.425	873.022	721.175	0	0	0	0	0	0	0	0	0
sp|P53602|MVD1_HUMAN	910	3	0	509.342	575.059	529.44	608.374	335.067	457.152	446.459	426.524	372.094	0	0	0	0	0	0	0	0	0
sp|P51884|LUM_HUMAN	1050	2	1	343.806	325.632	346.501	422.189	409.324	380.779	271.57	436.402	276.912	40.241	40.8544	32.6193	48.4735	35.9501	36.0601	34.4877	38.6781	33.1485
sp|P51793|CLCN4_HUMAN	478	0	3	0	0	0	0	0	0	0	0	0	219.454	308.65	204.602	255.942	223.834	286.868	186.98	182.611	228.826
sp|P49915|GUAA_HUMAN	989	3	0	907.596	816.225	824.387	1025.78	709.479	674.364	794.351	675.855	748.032	0	0	0	0	0	0	0	0	0
sp|P49770|EI2BB_HUMAN	637	2	1	130.15	110.356	121.453	148.595	116.71	109.245	126.693	139.544	106.663	73.8958	74.3415	50.6476	119.824	69.8313	120.112	69.4082	61.6099	69.4401
sp|P49593|PPM1F_HUMAN	655	2	1	282.82	206.501	236.475	235.919	180.137	224.361	250.915	247.266	189.849	36.3529	28.096	20.4338	35.013	31.0545	45.6308	26.3227	25.1998	22.6912
sp|P49247|RPIA_HUMAN	98	2	1	601.834	544.847	515.93	586.809	412.205	390.699	515.738	332.2	400.282	161.145	167.511	145.539	131.693	167.977	198.717	148.464	129.286	145.587
sp|P47813|IF1AX_HUMAN	657	2	1	855.345	762	1100.15	1353.91	1266.4	812.941	924.57	786.661	551.449	125.343	239.716	167.312	116.752	161.061	207.892	105.05	100.535	78.4607
sp|P46439|GSTM5_HUMAN	1063	3	0	1105.53	552.438	515.408	590.43	764.311	166.797	156.979	1150.65	294.318	0	0	0	0	0	0	0	0	0
sp|P43686|PRS6B_HUMAN	900	2	1	479.955	747.881	641.001	908.997	556.37	470.366	580.874	443.472	383.552	30.3751	40.0601	21.929	22.9143	38.4518	31.0781	27.0209	32.9826	28.5091
sp|P41091|IF2G_HUMAN	1215	3	0	764.906	715.431	899.383	784.114	1062.52	768	620.057	777.095	623.199	0	0	0	0	0	0	0	0	0
sp|P40926|MDHM_HUMAN	486	1	2	158.962	149.203	109.329	101.701	81.4791	138.18	150.305	108.27	87.9064	79.8269	120.244	92.7141	64.9035	119.589	86.9411	86.1755	105.645	63.942
sp|P40925-3|MDHC_HUMAN	986	2	1	549.997	587.49	611.155	695.127	559.401	508.195	640.582	589.979	524.7	92.2659	119.885	68.7579	76.2016	74.7873	65.2756	95.1824	76.5591	60.2918
sp|P37837|TALDO_HUMAN	1289	1	2	174.235	193.519	193.358	220.069	191.368	157.006	207.865	206.887	212.477	79.5353	147.069	68.6314	92.574	95.1814	81.8418	86.8232	68.7573	82.5433
sp|P35749-2|MYH11_HUMAN	135	2	1	253.411	219.414	264.277	269.878	250.622	221.752	256.215	265.992	246.19	132.49	154.346	152.803	99.451	180.445	175.803	155.579	117.609	127.499
sp|P35580-4|MYH10_HUMAN	135	3	0	542.062	685.053	527.787	659.267	797.194	459.548	498.801	588.439	484.691	0	0	0	0	0	0	0	0	0
sp|P35542|SAA4_HUMAN	892	0	3	0	0	0	0	0	0	0	0	0	156.648	779.914	108.695	115.2	150.971	200.49	113.362	144.4	174.252
sp|P35236-3|PTN7_HUMAN	524	3	0	313.882	200.068	222.055	257.278	190.679	238.652	267.961	215.747	193.254	0	0	0	0	0	0	0	0	0
sp|P31949|S10AB_HUMAN	758	2	1	217.069	270.232	293.169	240.926	209.879	217.821	277.789	313.803	242.929	55.3324	51.3914	41.8369	48.806	46.7988	41.0978	41.2893	43.3084	48.1317
sp|P31151|S10A7_HUMAN_contaminant	1144	2	1	800.649	834.195	831.994	462.35	576.274	789.01	1391.59	734.812	1096.68	157.107	131.578	144.425	215.918	117.346	122.253	195.192	129.973	268.174
sp|P27701|CD82_HUMAN	908	3	0	637.486	539.335	439.561	318.676	432.153	366.806	230.627	519.322	324.019	0	0	0	0	0	0	0	0	0
sp|P27448-7|MARK3_HUMAN	972	3	0	652.104	622.342	553.196	715.198	453.071	520.141	484.466	368.75	529.889	0	0	0	0	0	0	0	0	0
sp|P26639-2|SYTC_HUMAN	1243	3	0	423.642	515.184	398.758	456.788	524.212	444.648	417.667	391.28	479.633	0	0	0	0	0	0	0	0	0
sp|P23588|IF4B_HUMAN	90	1	2	47.1464	44.5109	29.3196	39.5854	22.847	19.3297	30.8486	23.2308	35.3239	128.072	185.122	152.683	169.339	162.189	191.298	147.75	117.961	134.952
sp|P23083|HV102_HUMAN	1229	2	1	592.009	751.962	617.994	773.495	1526.8	762.021	421.643	405.263	653.679	143.221	102.012	84.7526	126.638	91.9721	117.682	96.0833	87.158	134.702
sp|P18206|VINC_HUMAN	86	2	1	529.917	434.069	662.601	568.769	509.821	524.349	517.982	655.712	401.555	65.7877	49.1816	32.07	60.8825	51.8867	54.0291	36.3518	46.1073	79.288
sp|P17980|PRS6A_HUMAN	464	2	1	780.997	1005.08	834.738	1186.36	802.511	703.221	938.191	608.464	592.246	31.351	40.4887	25.5813	24.8988	39.5098	29.3286	22.7581	35.183	20.2814
sp|P16401|H15_HUMAN	88	2	1	244.376	310.073	227.235	258.593	260.589	198.54	312.433	280.557	247.548	28.5787	28.2119	30.8433	29.6166	27.548	24.9902	24.8069	26.4008	20.2022
sp|P15880|RS2_HUMAN	566	2	1	514.042	612.939	577.807	917.632	850.903	398.418	521.842	823.963	599.943	61.7739	88.9677	54.9235	63.6489	66.6076	71.9507	62.2062	73.5423	57.0501
sp|P15170-3|ERF3A_HUMAN	656	3	0	870.607	816.342	1053.59	1251.66	779.927	758.131	838.734	516.394	671.367	0	0	0	0	0	0	0	0	0
sp|P13796|PLSL_HUMAN	1162	3	0	888.336	689.989	737.355	785.739	481.775	640.096	649.237	851.35	635.739	0	0	0	0	0	0	0	0	0
sp|P11940|PABP1_HUMAN	380	2	1	940.249	819.262	977.639	1018.7	826.108	756.501	895.285	855.443	881.153	25.5847	33.9335	20.7272	26.6164	23.8162	41.6285	19.9518	23.8668	63.5317
sp|P10644|KAP0_HUMAN	1159	3	0	659.651	997.859	930.582	836.32	581.683	507.944	639.135	713.472	757.53	0	0	0	0	0	0	0	0	0
sp|P08571|CD14_HUMAN	234	2	1	200.149	236.105	249.04	260.368	250.868	247.813	183.764	203.604	198.109	46.9211	40.5962	25.0251	40.6841	28.3624	50.1045	23.3005	29.263	38.9558
sp|P07910|HNRPC_HUMAN	95	1	2	228.109	189.594	177.664	194.082	177.394	204.548	170.321	222.169	174.543	100.933	107.693	80.8494	82.0112	99.1187	91.2228	89.6294	106.803	80.2856
sp|P06748|NPM_HUMAN	1315	1	2	390.23	346.483	418.845	516.457	410.308	342.74	375.086	416.075	378.926	121.288	165.382	134.427	135.221	129.331	176.114	131.153	137.699	98.4417
sp|P05783|K1C18_HUMAN_contaminant	154	2	1	271.033	289.264	395.089	322.89	282.838	256.277	249.824	332.114	359.747	116.978	104.494	93.3398	102.63	118.264	109.267	114.944	83.6393	6.94962
sp|P05556|ITB1_HUMAN	775	2	1	304.063	376.586	387.744	437.921	317.575	300.608	310.845	418.187	317.243	31.8913	45.0671	27.0536	54.4818	27.0153	39.7165	35.0658	28.3477	39.971
sp|P05455|LA_HUMAN	80	3	0	552.743	597.642	577.397	518.153	470.901	453.042	504.083	470.579	375.635	0	0	0	0	0	0	0	0	0
sp|P05141|ADT2_HUMAN	729	2	1	443.75	364.979	309.835	433.766	251.815	534.089	394.642	356.078	277.736	59.0883	94.8972	69.2879	52.7469	78.3253	67.42	82.8655	79.976	45.5649
sp|P02774-3|VTDB_HUMAN	1132	2	1	921.472	1130.89	936.688	963.432	1065.76	677.857	450.736	318.74	528.306	651.387	484.447	541.174	953.988	563.65	919.609	652.668	408.616	602.77
sp|P02655|APOC2_HUMAN	992	3	0	877.958	871.606	1682.91	1320.16	752.202	1074.01	377.174	797.903	613.019	0	0	0	0	0	0	0	0	0
sp|P01019|ANGT_HUMAN	1254	1	2	530.848	581.37	744.503	856.978	711.246	516.361	534.556	439.375	563.471	223.509	311.284	159.782	857.09	220.777	222.645	452.609	146.339	212.844
sp|O95573|ACSL3_HUMAN	414	3	0	563.815	603.923	627.965	713.082	464.585	507.912	599.639	597.387	456.254	0	0	0	0	0	0	0	0	0
sp|O95562|SFT2B_HUMAN	1238	2	1	675.344	757.911	415.516	720.335	349.618	502.076	605.534	592.165	448.261	90.0819	105.169	84.2952	96.7241	67.4262	81.3348	71.4425	61.6486	55.8533
sp|O95445|APOM_HUMAN	229	1	2	212.137	231.247	274.629	469.564	298.443	316.946	225.875	275.923	127.416	321.415	418.573	286.892	351.636	260.762	359.249	323.805	285.071	336.112
sp|O95155-4|UBE4B_HUMAN	726	3	0	534.361	800.177	638.727	753.273	502.459	554.442	507.583	575.479	504.495	0	0	0	0	0	0	0	0	0
sp|O75832|PSD10_HUMAN	990	3	0	1120.76	1377.34	1277.94	1721.26	1184.16	969.085	1526.15	853.645	777.85	0	0	0	0	0	0	0	0	0
sp|O75822|EIF3J_HUMAN	719	3	0	1070.96	840.035	1034.4	1080.08	624.162	957.137	599.297	873.475	750.85	0	0	0	0	0	0	0	0	0
sp|O75695|XRP2_HUMAN	491	2	1	435.146	444.509	530.52	503.511	372.332	405.939	484.127	399.414	387.516	55.191	60.811	47.9444	63.3778	50.5003	66.1942	51.6315	44.5496	52.0253
sp|O75396|SC22B_HUMAN	815	3	0	349.931	290.756	298.316	416.827	235.285	269.978	288.975	372.011	290.559	0	0	0	0	0	0	0	0	0
sp|O75340|PDCD6_HUMAN	295	3	0	1976.55	1949.45	2169.5	2193.42	2031.59	1892.89	2112.42	2071.24	2069.84	0	0	0	0	0	0	0	0	0
sp|O75223|GGCT_HUMAN	315	2	1	721.173	721.187	662.046	690.224	528.421	693.225	592.676	542.693	399.555	48.2214	75.755	29.1441	55.6913	48.4251	40.8974	44.8887	50.1083	50.0843
sp|O60888-2|CUTA_HUMAN	1111	2	1	475.667	443.434	560.146	675.227	471.857	377.504	492.219	491.309	428.799	56.2932	67.015	64.9076	75.0702	56.7794	80.6829	89.344	66.6486	53.8907
sp|O60749|SNX2_HUMAN	623	1	2	61.8023	38.1555	57.3544	59.5182	49.8112	49.5599	50.5908	55.5092	41.5939	111.306	94.9023	91.0253	112.983	124.971	119.622	118.215	86.02	89.9934
sp|O43427|FIBP_HUMAN	785	3	0	959.527	886.967	915.211	1132.67	644.8	806.111	940.317	896.294	789.951	0	0	0	0	0	0	0	0	0
sp|O15162|PLS1_HUMAN	886	1	2	413.364	368.664	392.332	444.578	242.471	339.901	408.15	355.313	283.446	222.829	160.448	178.625	267.43	300.665	266.77	316.445	246.089	237.406
sp|O14818|PSA7_HUMAN	413	3	0	782.744	596.075	804.041	703.503	639.821	606.566	757.076	496.922	659.238	0	0	0	0	0	0	0	0	0
sp|O00763|ACACB_HUMAN	473	2	1	227.088	185.745	229.266	248.925	155.276	216.785	186.16	285.282	204.662	208.275	256.77	210.53	285.272	221.337	321.049	263.522	226.942	268.416
sp|O00232|PSD12_HUMAN	978	3	0	385.155	474.242	467.585	557.688	370.042	385.389	406.886	418.545	322.23	0	0	0	0	0	0	0	0	0
sp|A0A0C4DH55|KVD07_HUMAN	567	1	2	85.6008	119.183	320.262	257.254	278.348	311.053	150.277	238.433	337.612	222.559	221.184	116.104	229.984	143.857	195.702	211.016	180.417	198.749
##sp|O75197|LRP5_HUMAN	868	3	0	154.43	212.726	160.201	143.066	99.5236	139.974	318.47	355.262	155.988	0	0	0	0	0	0	0	0	0
sp|Q9Y3B8|ORN_HUMAN	372	2	0	479.324	503.453	501.315	480.852	401.785	370.578	395.592	404.063	385.032	0	0	0	0	0	0	0	0	0
sp|Q9Y2G3|AT11B_HUMAN	20	2	0	463.202	437.659	500.501	505.363	386.758	377.983	395.323	376.676	366.652	0	0	0	0	0	0	0	0	0
sp|Q9UP52|TFR2_HUMAN	4	1	1	175.939	2430.33	361.033	968.694	581.113	438.729	280.289	696.298	900.519	78.5167	157.987	100.273	163.634	117.21	129.001	125.455	114.465	96.8715
sp|Q9UNZ2-5|NSF1C_HUMAN	247	0	2	0	0	0	0	0	0	0	0	0	68.5849	110.265	83.0876	65.3854	64.3675	58.5721	81.5743	60.331	81.0766
sp|Q9UMF0|ICAM5_HUMAN	1262	0	2	0	0	0	0	0	0	0	0	0	86.5014	117.118	70.55	145.99	92.1142	165.304	111.589	80.5711	105.64
sp|Q9UKU0-8|ACSL6_HUMAN	1083	2	0	557.074	624.488	792.952	793.955	413.233	435.278	541.148	624.783	562.599	0	0	0	0	0	0	0	0	0
sp|Q9UKT5|FBX4_HUMAN	810	2	0	920.159	942.829	1026.22	1077.29	716.887	806.512	845.063	800.588	681.043	0	0	0	0	0	0	0	0	0
sp|Q9UKK9|NUDT5_HUMAN	982	2	0	403.972	468.123	461.548	502.421	380.101	385.249	414.418	428.604	403.962	0	0	0	0	0	0	0	0	0
sp|Q9UHJ6|SHPK_HUMAN	172	2	0	278.58	296.802	421.316	275.176	364.712	232.429	353.437	255.243	179.359	0	0	0	0	0	0	0	0	0
sp|Q9UBV8|PEF1_HUMAN	852	2	0	289.549	256.594	320.309	309.44	225.593	245.528	280.163	315.307	263.969	0	0	0	0	0	0	0	0	0
sp|Q9HC38|GLOD4_HUMAN	403	1	1	201.133	205.196	241.456	282.465	236.792	189.953	250.907	198.612	231.561	54.7645	160.75	63.0643	144.535	71.7267	107.523	105.876	53.1488	44.9944
sp|Q9HBL0|TENS1_HUMAN	508	2	0	674.116	714.153	790.439	773.088	573.473	536.152	597.453	568.632	561.448	0	0	0	0	0	0	0	0	0
sp|Q9H4M9|EHD1_HUMAN	965	2	0	565.019	550.559	528.746	567.274	403.452	367.657	453.092	395.84	368.578	0	0	0	0	0	0	0	0	0
sp|Q9H1U4|MEGF9_HUMAN	1226	0	2	0	0	0	0	0	0	0	0	0	49.2937	66.0343	43.2458	70.6476	68.0425	76.4404	42.3043	31.3082	59.5452
sp|Q9BY32|ITPA_HUMAN	1214	1	1	219.423	146.71	210.242	207.694	140.572	175.968	189.757	229.418	104.706	97.7156	97.7249	129.704	24.9331	89.4205	60.1052	103.225	90.7855	79.6426
sp|Q9BXS9|S26A6_HUMAN	856	0	2	0	0	0	0	0	0	0	0	0	197.299	394.634	142.4	284.385	282.073	237.892	279.259	231.919	149.319
sp|Q9BTU6|P4K2A_HUMAN	1079	1	1	209.446	233.882	211.022	268.846	160.121	166.031	255.722	198.078	208.261	52.6561	67.0166	37.9063	60.8696	50.0266	55.8214	66.6402	46.5233	43.5257
sp|Q9BT73|PSMG3_HUMAN	1314	1	1	887.323	732.564	744.641	727.398	616.246	656.512	745.678	810.495	738.976	87.5373	106.237	66.4232	103.902	80.6494	104.996	87.6921	66.9407	79.3196
sp|Q9BRA2|TXD17_HUMAN	601	2	0	1029.64	1334.73	1177.79	1337.51	869.839	904.209	1237.57	685.52	752.077	0	0	0	0	0	0	0	0	0
sp|Q99729-2|ROAA_HUMAN	698	2	0	660.324	567.169	539.275	511.19	404.184	432.13	539.587	591.278	472.734	0	0	0	0	0	0	0	0	0
sp|Q96RT1-8|ERBIN_HUMAN	1298	2	0	599.375	506.677	494.614	581.262	371.372	429.712	469.71	388.362	375.424	0	0	0	0	0	0	0	0	0
sp|Q96LD8|SENP8_HUMAN	1245	1	1	137.723	119.441	129.416	132.842	89.7617	106.782	129.16	130.412	123.624	55.389	57.7818	63.2729	58.7423	54.9435	78.3036	60.2108	35.8579	51.2804
sp|Q96L94|SNX22_HUMAN	551	2	0	1321.53	1109.62	1183.31	1240.75	927.523	916.656	999.768	963.52	880.97	0	0	0	0	0	0	0	0	0
sp|Q96ET8|TV23C_HUMAN	998	2	0	231.566	226.467	146.518	205.623	138.115	173.306	180.352	255.296	138	0	0	0	0	0	0	0	0	0
sp|Q969R2|OSBP2_HUMAN	87	2	0	312.956	254.327	304.644	374.068	233.9	241.724	312.914	232.642	287.356	0	0	0	0	0	0	0	0	0
sp|Q92859|NEO1_HUMAN	1280	1	1	230.755	222.07	237.127	275.011	126.663	269.145	226.046	263.276	245.144	33.9545	23.9517	27.3701	40.421	22.9228	37.5089	50.7983	30.638	26.7212
sp|Q8WZ42-12|TITIN_HUMAN	1017	0	2	0	0	0	0	0	0	0	0	0	65.8432	66.3299	48.8119	68.7919	51.7566	71.9594	54.5234	46.5418	66.4374
sp|Q8TEB1|DCA11_HUMAN	1217	2	0	474.395	438.999	392.866	443.679	324.238	384.426	408.179	396.887	282.24	0	0	0	0	0	0	0	0	0
sp|Q8TCD5|NT5C_HUMAN	440	2	0	1144.62	1503.58	1194.63	1992.84	2028.41	836.761	1072.88	885.505	898.136	0	0	0	0	0	0	0	0	0
sp|Q8N7R7|CCYL1_HUMAN	557	1	1	309.605	271.574	253.386	285.545	179.207	230.698	271.526	208.294	220.808	62.3891	83.6357	62.3161	87.237	71.3809	77.4278	50.8665	60.8323	52.5984
sp|Q8N6T3-2|ARFG1_HUMAN	872	2	0	165.581	163.012	150.599	172.921	118.034	170.176	150.745	151.626	136.116	0	0	0	0	0	0	0	0	0
sp|Q8N122|RPTOR_HUMAN	391	2	0	344.591	288.657	352.634	295.867	224.77	267.887	267.184	341.12	255.823	0	0	0	0	0	0	0	0	0
sp|Q8N0X7|SPG20_HUMAN	1206	2	0	309.351	365.7	375.751	437.299	319.85	311.221	386.905	424.194	296.359	0	0	0	0	0	0	0	0	0
sp|Q8N0W3-2|FUK_HUMAN	891	2	0	608.539	739.553	608.825	1221.63	736.822	553.452	1009.22	578.591	676.333	0	0	0	0	0	0	0	0	0
sp|Q8IYU2|HACE1_HUMAN	851	2	0	328.389	319.616	358.183	434.896	346.845	291.301	350.924	327.241	307.262	0	0	0	0	0	0	0	0	0
sp|Q8IXJ6|SIR2_HUMAN	499	1	1	327.528	332.282	375.502	366.957	316.354	290.912	319.724	353.545	301.978	232.084	224.215	288.095	288.325	251.168	331.188	251.071	196.909	256.212
sp|Q86YS7-5|C2CD5_HUMAN	540	2	0	140.655	140.329	139.304	154.088	109.228	111.87	118.751	109.298	111.355	0	0	0	0	0	0	0	0	0
sp|Q86Y46|K2C73_HUMAN_contaminant	31	2	0	162.504	155.997	164.261	175.425	229.398	218.987	360.029	135.315	122.591	0	0	0	0	0	0	0	0	0
sp|Q7Z7N9|T179B_HUMAN	1091	1	1	122.565	119.585	113.324	145.082	113.19	124.947	171.502	130.778	95.9777	20.2091	36.8045	13.5047	44.1549	32.0555	33.3254	19.6011	16.9033	28.2968
sp|Q7Z3U7|MON2_HUMAN	879	1	1	111.954	105.052	80.9557	94.1538	56.1297	126.987	78.443	138.805	89.6042	59.7116	96.929	67.8985	109.764	82.9358	87.9285	70.1893	82.8725	66.8248
sp|Q7L5Y1|ENOF1_HUMAN	435	2	0	640.412	373.738	258.084	526.197	435.739	442.666	682.026	581.178	407.27	0	0	0	0	0	0	0	0	0
sp|Q6PGP7|TTC37_HUMAN	722	2	0	224.12	177.451	196.289	187.052	125.937	165.018	164.252	201.333	143.177	0	0	0	0	0	0	0	0	0
sp|Q6PCB8|EMB_HUMAN	1065	1	1	265.966	136.094	162.417	220.503	166.613	152.702	167.329	207.873	256.537	72.1336	61.9612	78.7329	93.7715	33.502	39.2302	44.095	67.2999	49.4748
sp|Q6P1A2|MBOA5_HUMAN	1278	1	1	99.4897	392.574	270.752	593.969	507.145	87.8592	424.05	515.433	712.914	19.858	26.003	19.1605	20.0404	27.7578	23.1006	17.4549	16.2276	81.9864
sp|Q6NZI2|PTRF_HUMAN	1184	0	2	0	0	0	0	0	0	0	0	0	152.446	116.822	100.642	140.116	94.4765	158.88	98.5641	102.911	190.432
sp|Q6E0U4|DMKN_HUMAN	887	0	2	0	0	0	0	0	0	0	0	0	181.816	318.188	142.559	449.112	263.271	207.65	193.796	220.924	187.713
sp|Q5TZA2|CROCC_HUMAN	386	1	1	166.364	169.276	206.888	197.625	171.148	158.97	228.532	209.79	138.681	46.2295	40.6133	45.9885	57.4335	33.9235	49.673	42.3383	35.3287	38.0133
sp|Q5BKX6-3|S45A4_HUMAN	1121	1	1	85.0223	91.8121	98.0311	105.324	74.1183	105.323	103.322	109.569	84.3864	36.4462	43.7791	26.2266	37.6654	35.8823	36.0686	33.6223	35.0218	39.5429
sp|Q58WW2-3|DCAF6_HUMAN	1034	1	1	118.595	141.769	140.169	136.343	107.772	105.295	106.599	112.676	118.751	109.986	144.607	65.1077	159.607	84.7269	77.7913	102.797	74.6165	112.196
sp|Q53GQ0|DHB12_HUMAN	1146	1	1	281.019	240.303	252.309	324.412	213.363	237.144	321.605	336.335	264.593	114.276	177.339	121.955	184.253	177.113	193.786	170.448	168.459	162.019
sp|Q16881|TRXR1_HUMAN	1041	2	0	321.841	335.349	377.502	424.454	319.639	239.653	375.469	258.055	276.942	0	0	0	0	0	0	0	0	0
sp|Q16570-2|ACKR1_HUMAN	1378	0	2	0	0	0	0	0	0	0	0	0	166.695	278.757	177.083	320.075	171.386	197.785	285.396	153.777	151.806
sp|Q16555|DPYL2_HUMAN	1336	2	0	497.223	339.55	409.439	490.109	489.079	496.84	483.046	358.108	418.868	0	0	0	0	0	0	0	0	0
sp|Q15084-2|PDIA6_HUMAN	742	1	1	140.919	159.711	164.127	172.986	164.354	152.364	169.623	151.768	152.497	28.2112	39.4686	29.4325	24.1508	31.385	33.099	34.9322	37.8025	26.5636
sp|Q14344|GNA13_HUMAN	457	2	0	542.363	508.457	446.46	467.942	353.707	351.918	327.661	365.343	435.749	0	0	0	0	0	0	0	0	0
sp|Q14242-2|SELPL_HUMAN	354	0	2	0	0	0	0	0	0	0	0	0	802.097	690.902	677.521	1144.2	782.942	929.946	789.132	607.411	779.882
sp|Q13867|BLMH_HUMAN	516	2	0	562.262	805.879	860.242	1058.01	866.607	569.232	1040.76	551.74	409.13	0	0	0	0	0	0	0	0	0
sp|Q13835|PKP1_HUMAN_contaminant	631	2	0	335.563	366.396	573.807	412.123	433.023	419.943	1697.38	924.84	282.251	0	0	0	0	0	0	0	0	0
sp|Q13630|FCL_HUMAN	700	2	0	628.869	644.151	493.396	592.674	529.981	345.2	449.06	525.3	446.009	0	0	0	0	0	0	0	0	0
sp|Q13148|TADBP_HUMAN	1030	2	0	707.684	556.904	591.707	606.482	471.192	520.144	611.73	637.77	512.462	0	0	0	0	0	0	0	0	0
sp|Q12906-7|ILF3_HUMAN	1261	1	1	151.203	143.987	115.468	132.819	157.862	100.74	110.216	113.519	115.813	42.8027	49.367	34.8057	28.1761	41.8756	46.091	43.5837	48.4855	40.6113
sp|Q12905|ILF2_HUMAN	1194	1	1	97.0572	108.658	86.8952	110.081	109.526	94.3994	93.634	102.222	79.769	32.4217	32.6639	25.0317	26.6841	29.5286	33.0452	31.1678	35.2879	24.5266
sp|Q07021|C1QBP_HUMAN	248	1	1	196.525	175.397	193.225	204.883	153.336	191.478	215.732	157.267	158.405	61.6742	85.9091	71.7631	73.056	89.6562	85.9193	76.2909	74.8615	88.2392
sp|Q06033|ITIH3_HUMAN	377	1	1	176.661	329.176	231.696	304.726	384.345	283.389	87.3477	99.1856	139.65	54.5788	62.842	45.5067	82.6032	52.4352	60.5229	40.3185	82.1666	74.3958
sp|Q02750|MP2K1_HUMAN	865	2	0	573.951	674.538	752.728	748.932	536.912	497.805	644.862	460.976	453.096	0	0	0	0	0	0	0	0	0
sp|Q01415|GALK2_HUMAN	1274	2	0	247.758	253.706	286.208	274.902	173.61	198.758	285.514	249.422	256.712	0	0	0	0	0	0	0	0	0
sp|Q00325|MPCP_HUMAN	1384	1	1	237.176	116.889	153.469	292.492	131.854	256.677	144.487	121.472	85.3944	22.3512	59.5382	19.8304	55.1525	46.1356	40.099	47.387	24.1957	22.0856
sp|P62906|RL10A_HUMAN	593	1	1	212.184	286.175	350.675	467.724	527.304	223.921	257.754	399.683	503.96	105.411	125.235	104.333	98.4087	118.909	103.171	108.639	128.921	94.4522
sp|P62701|RS4X_HUMAN	904	1	1	215.006	276.394	306.607	451.697	409.91	168.389	252.927	531.665	375.36	121.286	134.846	113.69	119.427	116.829	116.486	119.675	127.095	98.8486
sp|P62424|RL7A_HUMAN	1342	1	1	243.012	287.231	344.236	460.791	497.299	198.443	267.182	405.383	414.052	31.0125	36.5752	21.1406	28.8943	33.7767	38.1437	32.8311	35.7896	32.2067
sp|P61960|UFM1_HUMAN	1019	2	0	269.833	262.926	307.314	351.123	312.171	224.376	304.961	187.592	209.003	0	0	0	0	0	0	0	0	0
sp|P61421|VA0D1_HUMAN	130	2	0	529.015	681.556	690.698	745.876	417.955	517.078	617.444	397.676	409.19	0	0	0	0	0	0	0	0	0
sp|P61077-3|UB2D3_HUMAN	1359	2	0	830.906	599.143	792.409	782.901	584.462	585.074	745.685	701.514	579.227	0	0	0	0	0	0	0	0	0
sp|P60983|GMFB_HUMAN	1003	1	1	411.35	295.139	372.002	346.909	244.527	247.467	516.099	313.878	271.297	220.963	262.517	192.735	279.394	271.288	238.332	221.504	181.889	188.931
sp|P60903|S10AA_HUMAN	789	2	0	459.7	544.92	685.209	605.727	497.454	644.663	535.357	703.425	589.974	0	0	0	0	0	0	0	0	0
sp|P60520|GBRL2_HUMAN	360	2	0	208.168	161.53	191.202	185.904	150.719	179.71	245.29	275.464	228.106	0	0	0	0	0	0	0	0	0
sp|P55899|FCGRN_HUMAN	964	2	0	966.102	1106.62	1402.23	1291.19	1000.72	1127.16	1134.31	1182.41	1052.99	0	0	0	0	0	0	0	0	0
sp|P53680|AP2S1_HUMAN	1033	2	0	594.442	562.628	437.535	781.919	291.769	496.31	487.979	350.502	285.918	0	0	0	0	0	0	0	0	0
sp|P52907|CAZA1_HUMAN	869	2	0	297.986	340.847	235.043	300.144	245.38	217.741	333.512	228.974	219.61	0	0	0	0	0	0	0	0	0
sp|P51149|RAB7A_HUMAN	569	1	1	240.783	398.324	343.379	223.105	198.564	213.355	287.182	323.604	224.594	46.0886	68.9334	43.4271	63.7048	51.9763	56.456	58.641	50.2354	45.7247
sp|P50914|RL14_HUMAN	1306	1	1	901.852	929.773	1045.04	1097.71	833.805	753.174	872.88	792.337	792.81	49.9883	55.3608	44.0806	46.1044	56.286	42.8944	52.4319	51.8081	40.2722
sp|P50579|MAP2_HUMAN	713	2	0	176.48	192.086	289.989	231.886	180.509	275.626	313.001	259.3	263.904	0	0	0	0	0	0	0	0	0
sp|P50416|CPT1A_HUMAN	280	2	0	453.887	392.181	403.116	508.009	371.046	389.642	534.509	557.496	456.538	0	0	0	0	0	0	0	0	0
sp|P49908|SEPP1_HUMAN	676	0	2	0	0	0	0	0	0	0	0	0	135.387	112.044	88.5055	170.817	145.401	119.963	119.245	83.472	112.137
sp|P48556|PSMD8_HUMAN	767	2	0	491.821	608.232	571.385	831.087	595.433	620.93	523.678	535.471	510.038	0	0	0	0	0	0	0	0	0
sp|P48029-2|SC6A8_HUMAN	1123	0	2	0	0	0	0	0	0	0	0	0	94.769	146.892	111.236	100.853	88.3991	104.203	95.3762	67.5402	72.0457
sp|P47755|CAZA2_HUMAN	869	1	1	201.662	197.466	155.344	182.424	159.916	123.14	207.948	127.026	108.573	31.4003	51.7828	25.3852	46.6149	31.5418	29.4976	29.8837	23.9498	30.8436
sp|P45880-1|VDAC2_HUMAN	1102	0	2	0	0	0	0	0	0	0	0	0	101.962	123.562	101.736	80.2772	114.557	99.4312	117.435	114.765	62.1624
sp|P43652|AFAM_HUMAN	701	0	2	0	0	0	0	0	0	0	0	0	152.93	133.326	150.443	256.442	131.734	187.96	114.045	142.779	122.049
sp|P43007|SATT_HUMAN	1008	1	1	290.386	196.833	126.408	230.687	130.658	130.037	177.629	254.557	119.523	55.7323	31.6982	41.2756	43.8969	44.0388	24.7609	38.6104	21.084	24.4503
sp|P42345|MTOR_HUMAN	329	2	0	299.893	289.999	339.938	300.836	226.24	259.832	255.166	391.34	261.56	0	0	0	0	0	0	0	0	0
sp|P42226|STAT6_HUMAN	570	1	1	203.095	195.105	193.07	218.049	156.082	149.882	181.058	211.891	153.253	34.2804	41.5829	32.6529	35.5316	37.0553	39.3885	35.7251	24.4802	30.9851
sp|P40429|RL13A_HUMAN	1241	2	0	436.043	546.617	701.995	909.972	981.356	424.504	534.974	805.811	917.889	0	0	0	0	0	0	0	0	0
sp|P39019|RS19_HUMAN	362	1	1	141.7	237.281	348.573	446.906	488.558	163.04	171.205	356.895	424.86	185.57	229.668	173.973	160.939	203.513	170.932	194.5	209.926	160.436
sp|P36955|PEDF_HUMAN	1302	2	0	323.057	229.347	313.567	295.816	339.449	277.751	289.921	209.91	237.906	0	0	0	0	0	0	0	0	0
sp|P33947|ERD22_HUMAN	1351	1	1	440.887	354.421	377.795	420.598	221.223	379.139	420.407	483.635	269.679	28.0315	31.0315	22.1374	32.7533	31.2297	43.6964	27.1526	30.4082	29.8731
sp|P31944|CASPE_HUMAN_contaminant	831	2	0	262.841	298.829	340.24	231.212	223.99	385.711	444.913	461.326	213.737	0	0	0	0	0	0	0	0	0
sp|P30460|1B08_HUMAN	506	1	1	9.30166	208.841	31.5304	20.6935	11.8185	11.6252	60.9924	42.078	315.648	20.6452	70.9063	19.5225	31.4907	85.3281	39.2384	30.3773	19.8418	53.2903
sp|P25942|TNR5_HUMAN	675	0	2	0	0	0	0	0	0	0	0	0	85.7308	87.4696	104.236	98.0889	125.966	179.772	155.359	50.8599	69.4149
sp|P25789|PSA4_HUMAN	1285	1	1	160.512	217.071	104.531	207.378	211.627	109.818	155.463	84.2104	95.0117	44.9601	63.5903	25.5601	60.1458	48.6519	37.1094	42.0278	41.5277	40.2853
sp|P25788|PSA3_HUMAN	600	1	1	233.567	253.633	200.282	294.33	355.108	191.091	248.183	212.212	212.454	181.482	344.404	121.887	266.683	209.18	166.221	204.935	129.108	165.897
sp|P25311|ZA2G_HUMAN	261	1	1	73.7066	65.3005	85.1464	70.6649	71.5883	70.0914	91.2295	80.5502	56.2053	20.2387	34.1177	14.7738	40.5732	30.0874	21.0265	27.2118	18.0392	26.7373
sp|P23634-2|AT2B4_HUMAN	170	1	1	394.696	406.428	616.48	469.083	306.073	400.545	338.664	364.12	263.564	104.54	80.6591	90.8402	138.559	89.3914	158.921	132.722	79.217	90.3139
sp|P23381|SYWC_HUMAN	411	2	0	752.145	779.082	920.43	903.224	647.178	605.271	810.565	635.893	633.807	0	0	0	0	0	0	0	0	0
sp|P22626|ROA2_HUMAN	874	1	1	327.576	348.597	328.198	387.232	307.959	301.104	302.985	368.07	305.553	33.6888	42.5679	36.2929	21.7842	37.0835	27.2598	40.416	42.0386	25.8339
sp|P21291|CSRP1_HUMAN	1103	2	0	208.956	183.736	227.085	206.562	193.281	211.764	182.957	206.576	186.861	0	0	0	0	0	0	0	0	0
sp|P19652|A1AG2_HUMAN	773	1	1	352.23	705.262	590.078	540.114	521.143	621.23	323.131	309.344	268.734	397.422	202.005	234.867	399.647	352.631	275.943	206.338	156.721	277.421
sp|P19235|EPOR_HUMAN	59	1	1	72.6767	41.4135	76.703	48	43.8303	27.3714	35.391	33.2451	32.687	36.6609	49.5778	41.8467	49.1535	35.0494	50.6776	56.5037	33.2881	41.4407
sp|P18621-3|RL17_HUMAN	264	2	0	283.487	317.763	313.938	319.197	281.116	222.355	246.725	361.044	221.61	0	0	0	0	0	0	0	0	0
sp|P18124|RL7_HUMAN	1015	2	0	123.524	127.841	146.384	180.67	206.283	113.762	121.031	158.158	172.543	0	0	0	0	0	0	0	0	0
sp|P16930|FAAA_HUMAN	1264	1	1	585.059	676.644	422.516	663.39	338.964	355.09	414.86	639.68	176.51	39.7468	126.549	52.1886	102.254	90.713	185.306	92.3994	84.9528	44.9338
sp|P16402|H13_HUMAN	88	2	0	426.811	443.535	515.886	574.369	346.656	419.044	556.534	527.368	471.48	0	0	0	0	0	0	0	0	0
sp|P16157-3|ANK1_HUMAN	180	2	0	499.077	545.824	411.651	593.512	730.766	321.254	371.389	139.008	316.088	0	0	0	0	0	0	0	0	0
sp|P13667|PDIA4_HUMAN	733	2	0	167.778	220.835	187.284	202.486	161.567	171.805	237.994	198.662	154.825	0	0	0	0	0	0	0	0	0
sp|P13598|ICAM2_HUMAN	1195	2	0	410.251	558.975	413.797	431.161	303.898	360.214	513.413	704.775	361.32	0	0	0	0	0	0	0	0	0
sp|P13224-2|GP1BB_HUMAN	1291	1	1	42.3553	99.3925	184.613	170.322	53.7064	59.8527	54.8899	256.426	51.8393	29.5392	63.6046	12.7184	66.0359	34.066	41.9091	31.0208	18.8247	27.649
sp|P12111|CO6A3_HUMAN	25	2	0	280.269	287.307	276.109	290.185	261.965	278.583	283.385	278.556	275.688	0	0	0	0	0	0	0	0	0
sp|P12109|CO6A1_HUMAN	974	1	1	115.477	117.965	119.08	106.277	104.396	98.7502	122.454	131.296	103.578	29.8509	25.5062	27.1128	22.6585	29.9467	31.0673	26.6677	21.8698	22.836
sp|P10155|RO60_HUMAN	371	2	0	452.446	579.414	452.124	585.724	405.998	397.901	407.493	424.917	373.739	0	0	0	0	0	0	0	0	0
sp|P09871|C1S_HUMAN	492	1	1	276.899	404.458	324.661	356.585	327.807	344.243	246.958	139.742	267.596	576.403	733.368	226.46	149.31	132.662	180.31	113.743	120.088	233.906
sp|P08865|RSSA_HUMAN	335	1	1	70.5527	83.6981	86.7538	101.661	76.5018	59.5305	105.009	128.821	88.7667	56.534	66.0734	42.7933	49.8292	53.652	51.9923	55.7274	56.8499	47.0263
sp|P08134|RHOC_HUMAN	1012	2	0	635.625	791.97	852.762	935.691	663.313	607.229	788.218	596.114	570.303	0	0	0	0	0	0	0	0	0
sp|P08123|CO1A2_HUMAN	1092	0	2	0	0	0	0	0	0	0	0	0	47.4845	110.254	45.9534	311.666	108.801	64.1576	85.8063	75.5077	265.023
sp|P07741|APT_HUMAN	45	2	0	340.136	421.296	417.114	461.956	314.887	318.844	309.948	243.077	215.494	0	0	0	0	0	0	0	0	0
sp|P07358|CO8B_HUMAN	668	1	1	127.021	164.397	156.158	196.974	169.079	148.461	150.51	133.318	103.137	89.2846	120.912	89.512	87.1088	113.987	104.268	88.7488	73.6039	102.389
sp|P07357|CO8A_HUMAN	311	0	2	0	0	0	0	0	0	0	0	0	91.0628	172.694	64.575	229.762	104.526	83.5252	80.8511	93.4848	72.9486
sp|P06702|S10A9_HUMAN_contaminant	814	2	0	550.269	452.929	719.413	688.763	390.716	929.108	1610.01	2573.77	403.71	0	0	0	0	0	0	0	0	0
sp|P06132|DCUP_HUMAN	76	2	0	278.033	355.476	320.813	334.412	192.497	249.746	308.379	311.403	227.176	0	0	0	0	0	0	0	0	0
sp|P05388|RLA0_HUMAN	227	2	0	220.019	204.026	190.112	194.63	162.324	165.916	176.98	224.546	156.263	0	0	0	0	0	0	0	0	0
sp|P05161|ISG15_HUMAN	1182	1	1	207.593	800.132	270.061	449.263	159.132	320.241	176.467	328.587	192.018	265.365	257.307	248.025	288.219	265.584	261.289	277.465	263.529	252.317
sp|P05109|S10A8_HUMAN_contaminant	423	1	1	153.763	170.552	252.612	232.665	128.683	237.751	410.563	1088.14	110.444	57.0877	216.192	44.0127	83.3979	45.3934	31.356	76.7784	49.7037	88.5372
sp|P04070-2|PROC_HUMAN	853	0	2	0	0	0	0	0	0	0	0	0	162.491	172.123	140.296	258.066	248.08	153.601	181.224	187.365	143.692
sp|P02754|LACB_BOVIN_contaminant	1168	1	1	53.5447	81.4312	106.94	79.2295	65.5175	218.821	118.2	56.1263	74.9617	6.51459	11.981	10.5135	61.1379	20.3309	8.73561	27.4572	13.695	103.31
sp|P02452|CO1A1_HUMAN	1093	0	2	0	0	0	0	0	0	0	0	0	62.4179	183.852	44.8157	537.616	197.272	89.0289	145.746	67.4347	565.218
sp|P01892|1A02_HUMAN	506	2	0	68.0388	339.392	129.192	254.798	150.302	60.4524	670.755	89.5704	1438.97	0	0	0	0	0	0	0	0	0
sp|P01861|IGHG4_HUMAN	426	0	2	0	0	0	0	0	0	0	0	0	266.826	353.871	248.919	377.295	225.443	431.217	319.938	243.084	218.492
sp|P01116-2|RASK_HUMAN	1312	2	0	606.384	737.888	686.822	759.012	509.135	501.756	699.544	491.333	472.667	0	0	0	0	0	0	0	0	0
sp|P00492|HPRT_HUMAN	806	2	0	828.694	714.951	721.465	788.049	538.19	531.163	560.594	583.423	604.912	0	0	0	0	0	0	0	0	0
sp|O95870|ABHGA_HUMAN	1142	2	0	169.003	138.558	148.672	197.441	116.277	117.73	170.059	171.334	117.786	0	0	0	0	0	0	0	0	0
sp|O95336|6PGL_HUMAN	957	2	0	810.445	1038.03	1019.61	1076.92	794.873	614.271	939.756	591.849	604.339	0	0	0	0	0	0	0	0	0
sp|O75347-2|TBCA_HUMAN	178	2	0	944.052	1002.66	1074.68	1386.42	1086.37	1017.82	1109.12	959.671	1113.85	0	0	0	0	0	0	0	0	0
sp|O60931-2|CTNS_HUMAN	432	1	1	436.468	318.405	377.909	469.388	248.005	312.695	318.392	277.349	293.127	60.3704	100.435	52.5624	135.508	66.6458	86.8028	64.4406	44.8623	50.1591
sp|O60763-2|USO1_HUMAN	976	2	0	346.217	336.197	407.059	409.426	289.008	297.749	341.295	355.062	309.258	0	0	0	0	0	0	0	0	0
sp|O60547|GMDS_HUMAN	1375	2	0	517.761	817.578	613.583	673.066	553.082	402.208	822.88	448.927	598.017	0	0	0	0	0	0	0	0	0
sp|O60449-2|LY75_HUMAN	679	0	2	0	0	0	0	0	0	0	0	0	224.124	356.234	246.207	369.539	192.966	248.914	428.586	258.481	198.492
sp|O43765|SGTA_HUMAN	1381	2	0	78.3589	92.6709	103.229	95.1507	76.3973	67.9741	73.2635	87.2685	84.4809	0	0	0	0	0	0	0	0	0
sp|O43707|ACTN4_HUMAN	375	2	0	512.063	492.343	595.481	535.808	457.377	514.087	482.804	554.093	467.043	0	0	0	0	0	0	0	0	0
sp|O43242|PSMD3_HUMAN	330	2	0	355.708	405.481	400.969	519.887	370.561	533.191	446.803	293.678	289.082	0	0	0	0	0	0	0	0	0
sp|O15305|PMM2_HUMAN	1174	2	0	243.704	289.661	284.232	290.81	247.198	198.948	293.249	170.064	222.334	0	0	0	0	0	0	0	0	0
sp|O15247|CLIC2_HUMAN	728	2	0	220.205	252.954	233.533	280.692	206.335	195.74	229.238	217.276	188.937	0	0	0	0	0	0	0	0	0
sp|O14791-2|APOL1_HUMAN	365	1	1	233.549	261.456	304.782	264.16	284.192	231.454	206.743	162.099	188.627	49.8486	68.8385	46.363	99.4169	49.8081	59.2874	83.6076	45.3017	65.3321
sp|O00602|FCN1_HUMAN	834	0	2	0	0	0	0	0	0	0	0	0	85.7469	70.1854	71.9106	76.8014	54.7062	79.138	128.594	70.606	82.2599
sp|O00161|SNP23_HUMAN	1173	2	0	299.066	350.005	306.215	300.585	247.819	236.361	251.572	273.023	304.108	0	0	0	0	0	0	0	0	0
sp|O00154|BACH_HUMAN	1332	1	1	421.299	349.968	389.044	520.82	390.253	303.518	341.231	409.101	331.792	51.0408	49.1444	49.7662	54.6873	48.3577	60.1133	46.663	38.5088	37.1296
##sp|Q6PIU2-2|NCEH1_HUMAN	1406	2	0	209.893	235.488	254.469	257.383	204.016	198.89	212.873	219.13	212.487	0	0	0	0	0	0	0	0	0
##sp|O75165|DJC13_HUMAN	1228	2	0	314.672	375.525	271.006	586.489	696.686	200.735	250.319	178.1	180.483	0	0	0	0	0	0	0	0	0
sp|Q9Y6M4-2|KC1G3_HUMAN	501	1	0	208.77	224.008	214.824	218.688	160.665	162.165	198.028	202.145	195.854	0	0	0	0	0	0	0	0	0
sp|Q9Y5Y0|FLVC1_HUMAN	1152	0	1	0	0	0	0	0	0	0	0	0	56.6375	49.107	53.1141	50.578	111.173	98.6776	86.0785	39.9072	65.992
sp|Q9Y587-2|AP4S1_HUMAN	1377	1	0	139.853	140.292	123.281	159.09	107.977	108.554	128.927	139.996	108.454	0	0	0	0	0	0	0	0	0
sp|Q9Y4G8|RPGF2_HUMAN	897	1	0	96.7482	104.225	96.7249	123.256	91.5656	59.182	73.8012	64.3051	60.3542	0	0	0	0	0	0	0	0	0
sp|Q9Y2Z0|SGT1_HUMAN	1251	1	0	160.142	136.936	129.515	201.029	214.529	114.683	131.287	126.576	106.625	0	0	0	0	0	0	0	0	0
sp|Q9ULQ1-3|TPC1_HUMAN	1340	1	0	139.599	146.773	198.349	212.295	131.621	154.441	167.161	162.719	146.277	0	0	0	0	0	0	0	0	0
sp|Q9UHW9-2|S12A6_HUMAN	746	1	0	273.833	317.456	296.45	198.289	71.0681	207.962	465.447	270.786	326.57	0	0	0	0	0	0	0	0	0
sp|Q9UBQ0-2|VPS29_HUMAN	1376	1	0	407.305	260.333	318.884	380.968	215.956	241.122	314.492	363.763	257.035	0	0	0	0	0	0	0	0	0
sp|Q9P2X3|IMPCT_HUMAN	1327	1	0	22.8158	51.7754	46.141	27.2694	22.9616	16.668	21.4086	22.1631	22.2329	0	0	0	0	0	0	0	0	0
sp|Q9P2T1-2|GMPR2_HUMAN	1061	1	0	85.8999	116.327	105.419	107.874	85.9612	79.0384	102.775	91.5907	85.4957	0	0	0	0	0	0	0	0	0
sp|Q9P0L0-2|VAPA_HUMAN	890	1	0	305.451	352.871	325.952	398.776	254.572	288.109	345.967	327.69	270.35	0	0	0	0	0	0	0	0	0
sp|Q9P035|HACD3_HUMAN	514	1	0	473.493	363.201	425.295	474.137	268.386	378.539	464.716	368.344	284.346	0	0	0	0	0	0	0	0	0
sp|Q9NZL4-3|HPBP1_HUMAN	470	1	0	264.765	136.666	230.415	229.731	110.703	151.586	197.595	203.689	151	0	0	0	0	0	0	0	0	0
sp|Q9NZD4|AHSP_HUMAN	1331	1	0	280.477	256.78	329.192	191.083	159.91	212.13	194.333	249.096	168.124	0	0	0	0	0	0	0	0	0
sp|Q9NY33|DPP3_HUMAN	1075	0	1	0	0	0	0	0	0	0	0	0	33.9536	65.5237	34.1462	39.2059	43.2817	32.8645	42.4813	34.1576	32.7471
sp|Q9NUM4|T106B_HUMAN	850	1	0	338.655	256.108	162.089	401.22	229.571	366.183	318.985	228.262	239.03	0	0	0	0	0	0	0	0	0
sp|Q9NQE9|HINT3_HUMAN	1325	0	1	0	0	0	0	0	0	0	0	0	30.2938	39.0535	39.8517	51.733	28.6597	32.16	35.6639	28.1851	39.6326
sp|Q9NPF0|CD320_HUMAN	1242	0	1	0	0	0	0	0	0	0	0	0	116.796	129.081	108.9	152.436	98.1283	153.609	88.8275	75.9809	89.077
sp|Q9HWK6|LYSC_PSEAE_contaminant	654	0	1	0	0	0	0	0	0	0	0	0	32.9851	33.9828	31.8362	33.3126	34.5836	32.6829	33.2456	21.7084	9.78978
sp|Q9H7C9|AAMDC_HUMAN	1002	1	0	274.665	154.808	172.46	275.406	94.3308	238.904	146.412	353.785	284.227	0	0	0	0	0	0	0	0	0
sp|Q9H5X1|FA96A_HUMAN	393	1	0	422.728	405.983	446.347	450.269	378.232	323.084	458.628	412.206	375.673	0	0	0	0	0	0	0	0	0
sp|Q9H400|LIME1_HUMAN	1349	1	0	64.0946	36.5967	39.9618	45.8022	39.7541	45.7535	33.9705	35.7664	43.6417	0	0	0	0	0	0	0	0	0
sp|Q9H3N1|TMX1_HUMAN	1392	1	0	146.402	129.77	102.249	178.435	68.4092	125.032	117.166	122.19	89.5227	0	0	0	0	0	0	0	0	0
sp|Q9H299|SH3L3_HUMAN	367	1	0	99.0574	98.0352	96.8556	126.353	88.3378	95.2862	95.0692	82.0786	51.8388	0	0	0	0	0	0	0	0	0
sp|Q9H1C0|LPAR5_HUMAN	51	0	1	0	0	0	0	0	0	0	0	0	65.2715	75.2393	79.3929	51.0452	55.7666	51.8333	101.843	89.6688	54.2332
sp|Q9BZV1|UBXN6_HUMAN	893	1	0	258.628	249.574	292.615	274.906	171.532	260.394	200.766	256.342	205.792	0	0	0	0	0	0	0	0	0
sp|Q9BXS5-2|AP1M1_HUMAN	1363	1	0	102.003	100.084	118.125	139.406	95.8201	99.0098	116.305	87.7243	75.5819	0	0	0	0	0	0	0	0	0
sp|Q9BXR6|FHR5_HUMAN	260	0	1	0	0	0	0	0	0	0	0	0	129.8	106.672	82.9524	174.124	97.3927	111.012	132.692	59.6829	114.362
sp|Q9BVJ7|DUS23_HUMAN	1076	0	1	0	0	0	0	0	0	0	0	0	56.5103	78.5071	54.7631	67.921	62.3978	60.4977	63.9934	50.3676	47.3108
sp|Q9BV40|VAMP8_HUMAN	1097	1	0	52.7397	49.2507	67.1551	69.96	50.5732	51.848	61.3629	58.1323	50.2113	0	0	0	0	0	0	0	0	0
sp|Q9BTT0|AN32E_HUMAN	818	1	0	313.679	365.148	481.921	498.341	432.229	424.62	418.486	427.842	395.511	0	0	0	0	0	0	0	0	0
sp|Q99747|SNAG_HUMAN	899	1	0	104.946	82.9956	111.612	96.1517	70.512	78.7819	95.9936	112.635	87.2677	0	0	0	0	0	0	0	0	0
sp|Q99627|CSN8_HUMAN	1303	1	0	183.657	126.582	116.311	150.62	112.338	103.184	206.9	84.3078	103.608	0	0	0	0	0	0	0	0	0
sp|Q96TA1|NIBL1_HUMAN	615	1	0	269.041	211.633	335.18	300.449	160.152	285.662	194.171	196.088	233.728	0	0	0	0	0	0	0	0	0
sp|Q96T76-8|MMS19_HUMAN	1101	1	0	111.744	71.2883	92.9253	73.0927	52.5698	82.4147	69.1538	75.9934	68.923	0	0	0	0	0	0	0	0	0
sp|Q96P63|SPB12_HUMAN_contaminant	160	1	0	1106.16	1142.74	1169.48	1174.47	1038.63	1108.65	1152.45	917.682	800.621	0	0	0	0	0	0	0	0	0
sp|Q96H20|SNF8_HUMAN	1020	1	0	140.887	174.597	175.92	206.225	142.235	148.099	192.006	142.307	134.629	0	0	0	0	0	0	0	0	0
sp|Q96FJ2|DYL2_HUMAN	760	1	0	631.357	589.019	713.664	742.885	542.293	478.272	697.651	576.242	547.696	0	0	0	0	0	0	0	0	0
sp|Q96F07|CYFP2_HUMAN	1270	1	0	144.733	100.666	168.081	109.892	77.1738	82.1707	92.5875	93.0196	89.6854	0	0	0	0	0	0	0	0	0
sp|Q96EP5|DAZP1_HUMAN	1176	1	0	86.7299	95.8568	88.9551	104.924	65.0328	86.3103	87.4139	63.0515	72.1302	0	0	0	0	0	0	0	0	0
sp|Q96EC8|YIPF6_HUMAN	912	1	0	200.743	190.832	177.865	194.619	122.37	152.143	149.201	181.73	140.167	0	0	0	0	0	0	0	0	0
sp|Q96D31|CRCM1_HUMAN	1297	1	0	215.516	233.88	278.942	245.079	188.635	215.922	202.172	243.006	274.63	0	0	0	0	0	0	0	0	0
sp|Q96AG4|LRC59_HUMAN	1299	0	1	0	0	0	0	0	0	0	0	0	60.0026	68.6447	54.7374	42.4164	52.4724	46.7205	58.8979	60.368	36.931
sp|Q969M3-3|YIPF5_HUMAN	1344	1	0	47.3544	50.5536	116.276	58.2772	223.834	113.694	61.8689	71.9786	96.7642	0	0	0	0	0	0	0	0	0
sp|Q969E2|SCAM4_HUMAN	525	1	0	127.263	141.618	112.76	143.197	108.642	89.9462	140.348	111.804	77.9926	0	0	0	0	0	0	0	0	0
sp|Q92882|OSTF1_HUMAN	462	0	1	0	0	0	0	0	0	0	0	0	148.832	183.623	123.209	149.846	135.246	147.364	128.582	132.96	133.817
sp|Q92692|NECT2_HUMAN	204	0	1	0	0	0	0	0	0	0	0	0	42.3162	54.9468	35.981	74.238	44.1133	43.2519	55.4225	38.1346	55.7732
sp|Q92496|FHR4_HUMAN	260	0	1	0	0	0	0	0	0	0	0	0	34.2625	54.8196	37.0657	65.2446	50.2726	38.8856	33.799	28.2739	60.1636
sp|Q8WZ82|OVCA2_HUMAN	1037	1	0	291.062	282.85	354.853	416.92	292.985	238.247	259.013	185.133	180.236	0	0	0	0	0	0	0	0	0
sp|Q8WUY1|THEM6_HUMAN	1287	1	0	192.062	193.105	194.296	286.794	155.8	250.08	193.611	211.836	168.095	0	0	0	0	0	0	0	0	0
sp|Q8WUD1|RAB2B_HUMAN	928	1	0	212.635	196.952	161.932	156.659	128.793	130.545	170.169	184.656	127.544	0	0	0	0	0	0	0	0	0
sp|Q8TEX9-2|IPO4_HUMAN	952	1	0	175.325	145.381	106.158	152.842	88.7878	120.975	129.453	124.758	83.823	0	0	0	0	0	0	0	0	0
sp|Q8TBE9|NANP_HUMAN	584	1	0	163.8	139.466	179.06	206.167	141.8	218.821	157.48	149.24	134.076	0	0	0	0	0	0	0	0	0
sp|Q8TAC1-2|RFESD_HUMAN	1212	1	0	446.635	498.237	467.509	523.364	495.174	321.278	427.524	365.965	326.939	0	0	0	0	0	0	0	0	0
sp|Q8NDH3|PEPL1_HUMAN	235	1	0	101.193	124.045	121.055	108.977	89.3096	82.0159	126.852	100.805	94.3669	0	0	0	0	0	0	0	0	0
sp|Q8N5G2|MACOI_HUMAN	882	1	0	83.9404	106.468	110.264	105.748	156.467	95.5574	72.0396	82.2733	65.5089	0	0	0	0	0	0	0	0	0
sp|Q8N3D4|EH1L1_HUMAN	137	1	0	84.5155	84.9715	78.6809	95.928	73.9445	75.3818	94.491	86.433	63.8471	0	0	0	0	0	0	0	0	0
sp|Q8IZN3|ZDH14_HUMAN	575	0	1	0	0	0	0	0	0	0	0	0	37.4826	62.0004	42.245	41.8922	41.3393	33.314	37.2931	38.5597	43.1792
sp|Q8IYB7|DI3L2_HUMAN	578	1	0	188.431	184.773	247.15	278.752	197.998	180.564	223.862	176.144	150.04	0	0	0	0	0	0	0	0	0
sp|Q8IY17-4|PLPL6_HUMAN	603	0	1	0	0	0	0	0	0	0	0	0	28.8765	38.0071	36.4638	44.894	35.1709	31.1576	37.4565	28.333	30.7054
sp|Q8IWT6|LRC8A_HUMAN	441	0	1	0	0	0	0	0	0	0	0	0	168.564	198.3	170.291	186.848	162.334	212.38	174.993	132.203	221.585
sp|Q8IUR7|ARMC8_HUMAN	480	1	0	102.332	117.723	114.807	142.727	113.739	88.7832	98.6329	104.667	94.7512	0	0	0	0	0	0	0	0	0
sp|Q86WQ0-2|NR2CA_HUMAN	1213	1	0	89.9235	72.849	102.334	78.9363	64.2527	67.6372	63.9955	76.9399	68.1508	0	0	0	0	0	0	0	0	0
sp|Q7L5N1|CSN6_HUMAN	541	1	0	167.98	171.946	197.238	216.235	164.997	148.028	178.107	145.594	139.695	0	0	0	0	0	0	0	0	0
sp|Q6ZWT7|MBOA2_HUMAN	1149	1	0	131.485	119.246	134.206	153.791	88.8217	108.11	106.629	145.561	114.415	0	0	0	0	0	0	0	0	0
sp|Q6VN20|RBP10_HUMAN	961	1	0	132.185	106.97	122.631	150.98	113.071	108.038	126.636	143.15	99.5249	0	0	0	0	0	0	0	0	0
sp|Q6UWP8|SBSN_HUMAN	1031	0	1	0	0	0	0	0	0	0	0	0	67.3664	210.546	30.7685	101.496	46.8964	54.7461	47.653	60.3672	99.0984
sp|Q6NYC1-3|JMJD6_HUMAN	127	1	0	452.147	497.766	525.747	461.676	512.171	344.411	574.464	397.548	243.956	0	0	0	0	0	0	0	0	0
sp|Q6EMK4|VASN_HUMAN	1157	0	1	0	0	0	0	0	0	0	0	0	25.4425	37.2465	25.0747	43.6034	23.1237	43.8802	34.3456	30.9651	38.5787
sp|Q5W0Z9-3|ZDH20_HUMAN	428	1	0	125.087	138.043	127.823	169.415	121.43	129.459	211.973	120.332	198.125	0	0	0	0	0	0	0	0	0
sp|Q5T2T1|MPP7_HUMAN	888	1	0	181.277	154.22	190.838	194.127	145.549	148.656	154.818	184.327	144.35	0	0	0	0	0	0	0	0	0
sp|Q5FWE3|PRRT3_HUMAN	1334	0	1	0	0	0	0	0	0	0	0	0	26.3349	43.4384	26.0902	35.6677	35.6943	26.2969	23.0935	21.1751	24.4748
sp|Q5EBM0|CMPK2_HUMAN	1058	1	0	505.495	602.924	577.016	693.711	521.49	474.667	505.943	435.723	441.153	0	0	0	0	0	0	0	0	0
sp|Q53GL7|PAR10_HUMAN	253	1	0	130.235	133.124	160.164	172.801	119.362	130.051	129.354	168.21	114.764	0	0	0	0	0	0	0	0	0
sp|Q4G0F5|VP26B_HUMAN	1007	1	0	111.376	66.0134	72.619	73.9938	49.8263	56.2972	71.3684	74.8154	57.6413	0	0	0	0	0	0	0	0	0
sp|Q2TAZ0-3|ATG2A_HUMAN	780	1	0	407.555	356.108	417.111	431.319	381.753	403.997	395.205	312.472	319.938	0	0	0	0	0	0	0	0	0
sp|Q16610-4|ECM1_HUMAN	950	0	1	0	0	0	0	0	0	0	0	0	53.4352	46.8198	31.0867	54.2654	40.5249	61.3631	40.147	39.6212	60.7286
sp|Q16186|ADRM1_HUMAN	1357	1	0	35.8468	60.2822	33.3329	62.6754	29.2049	37.2761	33.0086	58.6031	45.8448	0	0	0	0	0	0	0	0	0
sp|Q15833-3|STXB2_HUMAN	817	1	0	143.552	131.009	135.41	173.602	109.379	127.883	124.112	124.234	137.885	0	0	0	0	0	0	0	0	0
sp|Q15323|K1H1_HUMAN_contaminant	154	0	1	0	0	0	0	0	0	0	0	0	19.4917	29.0401	16.5944	510.578	47.7333	28.7572	32.8256	24.344	57.4635
sp|Q15185|TEBP_HUMAN	1224	1	0	207.875	184.474	298.099	233.491	178.59	175.676	217.063	181.283	181.236	0	0	0	0	0	0	0	0	0
sp|Q15149|PLEC_HUMAN	102	1	0	313.058	356.386	365.336	520.958	426.946	339.595	399.751	313.685	382.295	0	0	0	0	0	0	0	0	0
sp|Q15057|ACAP2_HUMAN	521	1	0	179.366	214.895	201.285	226.466	176.844	169.649	161.32	186.262	135.7	0	0	0	0	0	0	0	0	0
sp|Q15042-3|RB3GP_HUMAN	1246	1	0	71.0968	75.5235	80.0516	89.4538	60.0182	55.2889	60.0143	63.9412	64.8391	0	0	0	0	0	0	0	0	0
sp|Q15019-2|SEPT2_HUMAN	548	1	0	112.151	124.207	155.015	184.051	143.49	125.842	108.122	122.421	120.746	0	0	0	0	0	0	0	0	0
sp|Q15008-4|PSMD6_HUMAN	474	1	0	169.465	177.709	183.558	237.996	174.043	191.718	184.348	176.713	154.539	0	0	0	0	0	0	0	0	0
sp|Q14574|DSC3_HUMAN_contaminant	1145	1	0	123.001	126.266	152.35	124.407	91.4316	110.156	136.387	107.89	108.188	0	0	0	0	0	0	0	0	0
sp|Q14520|HABP2_HUMAN	1272	1	0	1056.85	1127.08	1071.51	1081.22	839.251	726.082	884.281	772.932	666.88	0	0	0	0	0	0	0	0	0
sp|Q14103|HNRPD_HUMAN	800	1	0	503.718	500.729	440.477	415.913	308.996	358.486	333.022	403.226	343.783	0	0	0	0	0	0	0	0	0
sp|Q13185|CBX3_HUMAN	1236	1	0	411.021	340.931	307.902	400.079	244.688	302.75	324.267	325.476	253.369	0	0	0	0	0	0	0	0	0
sp|Q13107|UBP4_HUMAN	116	1	0	105.211	115.257	131.904	147.281	91.7224	101.32	125.618	167.37	85.6741	0	0	0	0	0	0	0	0	0
sp|Q12933-2|TRAF2_HUMAN	336	1	0	131.062	87.8693	107.299	119.305	79.0724	94.5245	70.8456	121.09	91.6964	0	0	0	0	0	0	0	0	0
sp|Q09161|NCBP1_HUMAN	755	1	0	222.19	218.156	189.871	261.058	174.267	189.387	187.177	227.957	150.651	0	0	0	0	0	0	0	0	0
sp|Q08357|S20A2_HUMAN	19	1	0	70.6497	70.2542	57.4148	51.4804	45.3477	41.0592	54.675	59.962	39.8268	0	0	0	0	0	0	0	0	0
sp|Q07955-2|SRSF1_HUMAN	764	1	0	237.981	232.837	212.417	216.997	162.608	171.124	209.71	249.868	206.475	0	0	0	0	0	0	0	0	0
sp|Q07020|RL18_HUMAN	1201	1	0	289.669	341.795	389.668	522.975	544.375	268.055	279.039	436.099	496.82	0	0	0	0	0	0	0	0	0
sp|Q03591|FHR1_HUMAN	260	0	1	0	0	0	0	0	0	0	0	0	120.95	93.9704	73.0431	183.706	118.976	95.8066	129.308	52.4586	118.324
sp|Q01650|LAT1_HUMAN	364	1	0	1680.44	1219.61	1576.14	2141.55	1668.8	1677.64	1400.87	1555.96	1146.57	0	0	0	0	0	0	0	0	0
sp|Q00994|BEX3_HUMAN	1337	1	0	56.2564	40.5781	58.6411	32.719	23.7737	28.0615	32.2293	26.233	22.1025	0	0	0	0	0	0	0	0	0
sp|Q00765|REEP5_HUMAN	349	1	0	232.533	267.639	334.927	289.814	213.605	236.546	269.434	275.753	255.959	0	0	0	0	0	0	0	0	0
sp|Q00169|PIPNA_HUMAN	650	0	1	0	0	0	0	0	0	0	0	0	64.1995	86.3901	60.4186	67.7411	61.8764	72.176	74.9716	54.4596	67.2709
sp|P84085|ARF5_HUMAN	714	1	0	94.5577	99.2658	80.9092	78.6598	62.2692	72.4192	84.5972	85.0402	74.293	0	0	0	0	0	0	0	0	0
sp|P83731|RL24_HUMAN	1133	1	0	125.589	142.711	130.656	137.001	135.121	96.1912	115.88	104.342	115.881	0	0	0	0	0	0	0	0	0
sp|P78386|KRT85_HUMAN_contaminant	31	0	1	0	0	0	0	0	0	0	0	0	54.1366	63.5411	26.9945	469.775	133.799	38.1726	46.9686	40.7692	84.0821
sp|P63244|RACK1_HUMAN	867	1	0	71.8747	65.1267	85.4708	68.821	63.0584	62.7618	90.7839	77.0349	68.0022	0	0	0	0	0	0	0	0	0
sp|P62861|RS30_HUMAN	1074	0	1	0	0	0	0	0	0	0	0	0	67.6665	91.6219	61.9198	62.0314	79.7001	72.6638	68.0541	87.532	75.489
sp|P62851|RS25_HUMAN	62	0	1	0	0	0	0	0	0	0	0	0	289.433	454.311	192.167	277.618	467.261	305.683	296.842	367.457	431.302
sp|P62847-4|RS24_HUMAN	1385	0	1	0	0	0	0	0	0	0	0	0	66.5633	54.7804	58.4515	74.0496	48.7862	70.9808	42.6074	34.9661	54.9649
sp|P62753|RS6_HUMAN	1086	1	0	282.607	266.836	355.844	455.517	367.374	235.477	316.521	334.253	355.396	0	0	0	0	0	0	0	0	0
sp|P62330|ARF6_HUMAN	1054	1	0	368.427	325.748	311.226	283.484	217.063	404.332	245.506	332.562	352.835	0	0	0	0	0	0	0	0	0
sp|P62277|RS13_HUMAN	1113	0	1	0	0	0	0	0	0	0	0	0	57.842	71.0836	56.8104	63.9091	71.3703	61.2641	59.439	66.0463	52.1067
sp|P62269|RS18_HUMAN	150	0	1	0	0	0	0	0	0	0	0	0	71.0947	86.9168	51.6872	60.9679	75.2593	66.7338	70.5717	69.6218	55.3606
sp|P62266|RS23_HUMAN	484	0	1	0	0	0	0	0	0	0	0	0	49.9818	63.0957	43.3384	39.4862	49.1066	45.3301	50.7825	51.9601	33.4421
sp|P62241|RS8_HUMAN	1305	1	0	298.769	378.994	390.467	492.276	468.322	256.817	281.58	497.646	427.764	0	0	0	0	0	0	0	0	0
sp|P62158|CALM_HUMAN	741	1	0	110.097	100.987	112.983	154.567	106.642	95.14	136.995	108.468	86.9486	0	0	0	0	0	0	0	0	0
sp|P62136-2|PP1A_HUMAN	1188	1	0	62.4403	49.058	50.2311	57.0233	38.9243	51.9054	67.7488	71.8263	41.7271	0	0	0	0	0	0	0	0	0
sp|P61970|NTF2_HUMAN	1248	1	0	768.25	818.979	827.091	794.993	653.074	584.495	765.388	565.399	567.739	0	0	0	0	0	0	0	0	0
sp|P61923-4|COPZ1_HUMAN	324	1	0	97.3017	86.3385	91.2513	97.3286	71.4851	80.8115	72.2557	85.7503	72.2976	0	0	0	0	0	0	0	0	0
sp|P61158|ARP3_HUMAN	1345	1	0	316.575	319.178	336.001	242.376	278.115	268.109	433.781	439.68	411.23	0	0	0	0	0	0	0	0	0
sp|P60981|DEST_HUMAN	619	1	0	178.025	100.2	141.063	134.865	104.251	129.209	139.007	133.414	101.751	0	0	0	0	0	0	0	0	0
sp|P60900|PSA6_HUMAN	327	1	0	86.3387	73.8114	72.8141	77.2322	63.5821	71.876	114.477	69.6063	67.1099	0	0	0	0	0	0	0	0	0
sp|P60033|CD81_HUMAN	1333	1	0	106.662	84.2089	113.829	110.157	94.0735	101.365	83.1466	106.794	112.062	0	0	0	0	0	0	0	0	0
sp|P57764|GSDMD_HUMAN	209	1	0	45.6908	47.9753	39.4822	63.0507	33.7307	48.2367	49.7371	41.1709	27.7206	0	0	0	0	0	0	0	0	0
sp|P55957-2|BID_HUMAN	1170	1	0	249.495	172.907	199.484	199.22	153.407	157.697	206.417	167.913	187.146	0	0	0	0	0	0	0	0	0
sp|P54852|EMP3_HUMAN	1366	1	0	1248.94	1055.79	1047.75	1268.48	912.626	1021.79	978.605	823.298	811.207	0	0	0	0	0	0	0	0	0
sp|P54819|KAD2_HUMAN	1319	1	0	396.78	413.59	458.878	531.17	363.645	341.444	360.4	387.201	352.615	0	0	0	0	0	0	0	0	0
sp|P53618|COPB_HUMAN	812	0	1	0	0	0	0	0	0	0	0	0	21.0026	34.2552	30.5509	28.2139	21.7219	31.0101	19.4215	29.4166	22.155
sp|P52788|SPSY_HUMAN	139	1	0	146.881	168.663	186.72	156.633	206.978	141.516	102.442	110.934	142.402	0	0	0	0	0	0	0	0	0
sp|P52565|GDIR1_HUMAN	189	1	0	204.722	361.81	299.948	300.245	222.184	343.787	302.184	213.255	266.588	0	0	0	0	0	0	0	0	0
sp|P52272|HNRPM_HUMAN	226	0	1	0	0	0	0	0	0	0	0	0	43.6045	49.3638	44.9477	36.7129	43.962	37.1291	38.5785	42.5426	31.1551
sp|P51911|CNN1_HUMAN	1269	1	0	256.734	296.06	232.887	270.076	221.759	197.023	213.349	251.801	215.448	0	0	0	0	0	0	0	0	0
sp|P51580|TPMT_HUMAN	1082	1	0	215.806	137.381	153.514	222.395	151.843	200.015	189.32	171.156	129.127	0	0	0	0	0	0	0	0	0
sp|P50453|SPB9_HUMAN	240	1	0	233.062	149.258	185.572	197.364	134.188	137.266	282.733	351.63	213.649	0	0	0	0	0	0	0	0	0
sp|P50148|GNAQ_HUMAN	1389	1	0	448.24	506.361	524.928	538.117	424.809	415.9	403.741	449.14	440.867	0	0	0	0	0	0	0	0	0
sp|P49768|PSN1_HUMAN	106	1	0	195.057	136.488	153.309	163.504	108.613	122.751	171.983	181.716	138.138	0	0	0	0	0	0	0	0	0
sp|P49750-4|YLPM1_HUMAN	286	0	1	0	0	0	0	0	0	0	0	0	895.637	887.63	849.088	941.968	869.527	1197.16	839.559	874.124	938.955
sp|P49591|SYSC_HUMAN	1222	1	0	198.313	475.857	309.693	409.211	206.002	324.736	288.025	417.131	231.806	0	0	0	0	0	0	0	0	0
sp|P49427|UB2R1_HUMAN	1120	1	0	247.743	466.21	339.104	319.614	195.159	289.903	382.995	487.277	267.94	0	0	0	0	0	0	0	0	0
sp|P48594|SPB4_HUMAN_contaminant	828	1	0	251.574	209.489	294.103	211.901	201.989	216.471	1172.72	370.566	239.746	0	0	0	0	0	0	0	0	0
sp|P46782|RS5_HUMAN	1330	0	1	0	0	0	0	0	0	0	0	0	143.917	138.769	106.315	139.613	121.379	139.551	118.79	131.163	96.609
sp|P46779-3|RL28_HUMAN	1387	0	1	0	0	0	0	0	0	0	0	0	50.7422	64.4564	37.3411	41.1413	47.0097	53.9436	49.121	48.0276	39.6153
sp|P46776|RL27A_HUMAN	1371	1	0	160.647	188.15	258.736	289.036	301.341	156.559	158.028	357.96	267.77	0	0	0	0	0	0	0	0	0
sp|P46109|CRKL_HUMAN	1116	1	0	87.5718	111.972	99.1565	99.2012	82.0871	87.8565	96.5851	81.6471	95.4634	0	0	0	0	0	0	0	0	0
sp|P45985-2|MP2K4_HUMAN	765	1	0	256.65	215.222	228.35	220.54	157.491	228.244	193.084	278.953	178.068	0	0	0	0	0	0	0	0	0
sp|P42357|HUTH_HUMAN	1048	0	1	0	0	0	0	0	0	0	0	0	47.8584	230.697	41.2211	87.5445	102.853	67.3422	78.3721	139.322	109.104
sp|P41250|SYG_HUMAN	1294	0	1	0	0	0	0	0	0	0	0	0	22.0843	29.518	22.8009	18.7899	28.2729	20.6577	33.7817	34.4049	18.3139
sp|P41222|PTGDS_HUMAN	513	0	1	0	0	0	0	0	0	0	0	0	22.7406	26.4514	18.2012	29.2208	24.6444	29.3931	28.4169	25.4566	25.1683
sp|P41219-2|PERI_HUMAN	31	0	1	0	0	0	0	0	0	0	0	0	189.11	157.824	118.8	162.04	130.603	181.984	124.653	158.719	189.807
sp|P41214|EIF2D_HUMAN	1374	1	0	112.465	111.543	126.136	140.543	85.5181	110.591	94.1388	107.666	88.4837	0	0	0	0	0	0	0	0	0
sp|P36268-3|GGT2_HUMAN	1070	1	0	163.792	144.148	170.261	185.945	138.996	138.373	194.936	198.649	154.328	0	0	0	0	0	0	0	0	0
sp|P35858-2|ALS_HUMAN	487	0	1	0	0	0	0	0	0	0	0	0	33.1307	35.2993	20.9122	37.2614	19.0683	36.9955	33.8919	20.094	32.664
sp|P35414|APJ_HUMAN	1105	0	1	0	0	0	0	0	0	0	0	0	376.767	280.229	187.664	190.68	258.016	206.522	169.023	179.728	181.73
sp|P33151|CADH5_HUMAN	1391	1	0	131.888	150.287	137.832	176.262	142.295	180.134	134.281	139.46	109.512	0	0	0	0	0	0	0	0	0
sp|P31995|FCG2C_HUMAN	78	0	1	0	0	0	0	0	0	0	0	0	90.234	164.758	119.008	123.565	101.358	96.818	118.545	74.9776	116.033
sp|P31025|LCN1_HUMAN_contaminant	1122	0	1	0	0	0	0	0	0	0	0	0	97.3499	140.738	50.123	79.3747	71.7074	73.8943	63.3265	59.8769	34.7095
sp|P30740|ILEU_HUMAN	1125	1	0	163.922	172.804	173.615	175.807	132.134	135.173	140.738	234.548	143.494	0	0	0	0	0	0	0	0	0
sp|P30050|RL12_HUMAN	1180	1	0	169.373	187.472	188.867	225.078	176.016	153.905	213.486	173.289	176.327	0	0	0	0	0	0	0	0	0
sp|P30046|DOPD_HUMAN	1029	1	0	76.6473	60.5421	84.0845	77.6667	64.8933	76.4256	83.3822	68.4154	69.7487	0	0	0	0	0	0	0	0	0
sp|P30044|PRDX5_HUMAN	425	0	1	0	0	0	0	0	0	0	0	0	46.082	56.8733	39.7715	36.3433	52.4962	40.606	44.9646	49.643	42.1437
sp|P29966|MARCS_HUMAN	1099	1	0	306.245	186.86	275.895	268.283	219.584	166.623	272.323	258.839	282.436	0	0	0	0	0	0	0	0	0
sp|P29692-2|EF1D_HUMAN	1166	1	0	42.336	40.3917	52.2457	57.5779	44.9045	41.004	84.8614	42.8347	61.979	0	0	0	0	0	0	0	0	0
sp|P28906|CD34_HUMAN	1335	0	1	0	0	0	0	0	0	0	0	0	42.8742	66.2289	88.6425	65.7456	65.1555	44.4507	83.3368	43.5613	54.3928
sp|P27482|CALL3_HUMAN	741	0	1	0	0	0	0	0	0	0	0	0	132.3	129.195	81.4338	132.154	100.234	138.225	105.429	109.579	146.032
sp|P26038|MOES_HUMAN	386	1	0	63.5063	95.3908	70.1445	84.7771	62.1276	59.5636	107.248	110.171	79.7484	0	0	0	0	0	0	0	0	0
sp|P25705|ATPA_HUMAN	594	1	0	130.023	126.045	97.4357	129.048	90.4277	107.968	113.806	109.066	74.9564	0	0	0	0	0	0	0	0	0
sp|P25398|RS12_HUMAN	863	0	1	0	0	0	0	0	0	0	0	0	65.4699	59.2896	56.4631	53.3969	61.7085	69.4691	59.5333	74.6424	44.8013
sp|P23246|SFPQ_HUMAN	1263	0	1	0	0	0	0	0	0	0	0	0	40.597	50.8426	60.2755	72.1413	58.2968	86.4065	63.9456	53.1128	66.895
sp|P21964|COMT_HUMAN	340	1	0	311.015	140.646	195.688	261.164	147.402	212.057	248.784	232.381	236.391	0	0	0	0	0	0	0	0	0
[truncated: 61 more rows]
