# Supplementary material for: Quantitative comparative analysis of human erythrocyte surface proteins between individuals from two genetically distinct populations
Source: Commun Biol. 2019 Sep 20;2:350. doi: 10.1038/s42003-019-0596-y (PMC6754445; doi:10.1038/s42003-019-0596-y)
Supplement: Supplementary file 7 — Supplementary data 3 [file 42003_2019_596_MOESM7_ESM.xlsx]

## Sheet: Data S3A
Uniprot	Entry name	Protein Name	Type I transmembrane	Type II transmembrane	Type III transmembrane	Type IV transmembrane	Multipass	GPI	Lipid anchored	TMHMM
Q9NPC4	A4GALT	Lactosylceramide 4-alpha-galactosyltransferase	0	1	0	0	0	0	0	1
Q8WWZ4	ABCA10	ATP-binding cassette sub-family A member 10	0	0	0	0	1	0	0	1
Q86UK0	ABCA12	ATP-binding cassette sub-family A member 12	0	0	0	0	1	0	0	1
Q86UQ4	ABCA13	ATP-binding cassette sub-family A member 13	0	0	0	0	1	0	0	1
Q8IZY2	ABCA7	ATP-binding cassette sub-family A member 7	0	0	0	0	1	0	0	1
O94911	ABCA8	ATP-binding cassette sub-family A member 8	0	0	0	0	1	0	0	1
P08183	ABCB1	Multidrug resistance protein 1	0	0	0	0	1	0	0	1
Q9NRK6	ABCB10	ATP-binding cassette sub-family B member 10, mitochondrial	0	0	0	0	1	0	0	1
O95342	ABCB11	Bile salt export pump	0	0	0	0	1	0	0	1
P21439	ABCB4	Multidrug resistance protein 3	0	0	0	0	1	0	0	1
Q2M3G0	ABCB5	ATP-binding cassette sub-family B member 5	0	0	0	0	1	0	0	1
Q9NP58	ABCB6	ATP-binding cassette sub-family B member 6, mitochondrial	0	0	0	0	1	0	0	1
O75027	ABCB7	ATP-binding cassette sub-family B member 7, mitochondrial	0	0	0	0	1	0	0	1
Q9NUT2	ABCB8	ATP-binding cassette sub-family B member 8, mitochondrial	0	0	0	0	1	0	0	1
P33527	ABCC1	Multidrug resistance-associated protein 1	0	0	0	0	1	0	0	1
Q5T3U5	ABCC10	Multidrug resistance-associated protein 7	0	0	0	0	1	0	0	1
O15439	ABCC4	Multidrug resistance-associated protein 4	0	0	0	0	1	0	0	1
O15440	ABCC5	Multidrug resistance-associated protein 5	0	0	0	0	1	0	0	1
P28288	ABCD3	ATP-binding cassette sub-family D member 3	0	0	0	0	1	0	0	1
Q9UNQ0	ABCG2	ATP-binding cassette sub-family G member 2	0	0	0	0	1	0	0	1
Q8N2K0	ABHD12	Monoacylglycerol lipase ABHD12	0	0	0	0	0	0	0	1
O95870	ABHD16A	Abhydrolase domain-containing protein 16A	0	0	0	0	1	0	0	1
P08910	ABHD2	Abhydrolase domain-containing protein 2	0	1	0	0	0	0	0	0
Q7Z7G0	ABI3BP	Target of Nesh-SH3	0	0	0	0	0	0	0	1
P00519	ABL1	Tyrosine-protein kinase ABL1	0	0	0	0	0	0	1	0
O00763	ACACB	Acetyl-CoA carboxylase 2	0	0	0	0	0	0	0	1
Q5T8D3	ACBD5	Acyl-CoA-binding domain-containing protein 5	0	0	0	0	0	0	0	1
P22303	ACHE	Acetylcholinesterase	0	0	0	0	0	1	1	0
Q16570	ACKR1	Duffy antigen/chemokine receptor	0	0	0	0	1	0	0	1
P11117	ACP2	Lysosomal acid phosphatase	0	0	0	0	0	0	0	1
P33121	ACSL1	Long-chain-fatty-acid--CoA ligase 1	0	0	1	0	0	0	0	1
O95573	ACSL3	Long-chain-fatty-acid--CoA ligase 3	0	0	1	0	0	0	0	1
O60488	ACSL4	Long-chain-fatty-acid--CoA ligase 4	0	0	1	0	0	0	0	1
Q9ULC5	ACSL5	Long-chain-fatty-acid--CoA ligase 5	0	0	1	0	0	0	0	1
Q9UKU0	ACSL6	Long-chain-fatty-acid--CoA ligase 6	0	0	1	0	0	0	0	1
O14672	ADAM10	Disintegrin and metalloproteinase domain-containing protein 10	1	0	0	0	0	0	0	1
P78536	ADAM17	Disintegrin and metalloproteinase domain-containing protein 17	1	0	0	0	0	0	0	1
Q13443	ADAM9	Disintegrin and metalloproteinase domain-containing protein 9	1	0	0	0	0	0	0	1
P51828	ADCY7	Adenylate cyclase type 7	0	0	0	0	1	0	0	1
Q9UHX3	ADGRE2	EGF-like module-containing mucin-like hormone receptor-like 2	0	0	0	0	1	0	0	1
Q9Y653	ADGRG1	G-protein coupled receptor 56	0	0	0	0	1	0	0	1
Q96A54	ADIPOR1	Adiponectin receptor protein 1	0	0	0	0	1	0	0	1
Q9Y4W6	AFG3L2	AFG3-like protein 2	0	0	0	0	1	0	0	1
Q15109	AGER	Advanced glycosylation end product-specific receptor	1	0	0	0	0	0	0	1
Q99943	AGPAT1	1-acyl-sn-glycerol-3-phosphate acyltransferase alpha	0	0	0	0	1	0	0	1
Q9NRZ7	AGPAT3	1-acyl-sn-glycerol-3-phosphate acyltransferase gamma	0	0	0	0	1	0	0	1
Q9NRZ5	AGPAT4	1-acyl-sn-glycerol-3-phosphate acyltransferase delta	0	0	0	0	1	0	0	1
Q9NUQ2	AGPAT5	1-acyl-sn-glycerol-3-phosphate acyltransferase epsilon	0	0	0	0	1	0	0	1
Q6RW13	AGTRAP	Type-1 angiotensin II receptor-associated protein	0	0	0	0	1	0	0	1
Q9BRQ8	AIFM2	Apoptosis-inducing factor 2	0	0	0	0	0	0	1	1
Q9NVV5	AIG1	Androgen-induced gene 1 protein	0	0	0	0	1	0	0	1
Q92667	AKAP1	A-kinase anchor protein 1, mitochondrial	0	0	0	0	0	0	0	1
O43687	AKAP7	A-kinase anchor protein 7 isoforms alpha and beta	0	0	0	0	0	0	1	0
P51648	ALDH3A2	Fatty aldehyde dehydrogenase	0	0	0	0	0	0	0	1
P43353	ALDH3B1	Aldehyde dehydrogenase family 3 member B1	0	0	0	0	0	0	1	0
Q02252	ALDH6A1	Methylmalonate-semialdehyde dehydrogenase [acylating], mitochondrial	0	0	0	0	0	0	0	1
Q9BT22	ALG1	Chitobiosyldiphosphodolichol beta-mannosyltransferase	0	1	0	0	0	0	0	1
Q2TAA5	ALG11	GDP-Man:Man(3)GlcNAc(2)-PP-Dol alpha-1,2-mannosyltransferase	0	0	0	0	1	0	0	1
Q92685	ALG3	Dol-P-Man:Man(5)GlcNAc(2)-PP-Dol alpha-1,3-mannosyltransferase	0	0	0	0	1	0	0	1
Q9Y673	ALG5	Dolichyl-phosphate beta-glucosyltransferase	0	1	0	0	0	0	0	1
Q9BVK2	ALG8	Probable dolichyl pyrophosphate Glc1Man9GlcNAc2 alpha-1,3-glucosyltransferase	0	0	0	0	1	0	0	1
Q9H6U8	ALG9	Alpha-1,2-mannosyltransferase ALG9	0	0	0	0	1	0	0	1
Q9UKV5	AMFR	E3 ubiquitin-protein ligase AMFR	0	0	0	0	1	0	0	1
Q9HCJ1	ANKH	Progressive ankylosis protein homolog	0	0	0	0	1	0	0	1
Q86XL3	ANKLE2	Ankyrin repeat and LEM domain-containing protein 2	0	0	1	0	0	0	0	1
Q9NW15	ANO10	Anoctamin-10	0	0	0	0	1	0	0	1
Q4KMQ2	ANO6	Anoctamin-6	0	0	0	0	1	0	0	1
P15144	ANPEP	Aminopeptidase N	0	1	0	0	0	0	0	1
Q9H6X2	ANTXR1	Anthrax toxin receptor 1	1	0	0	0	0	0	0	1
Q96BI3	APH1A	Gamma-secretase subunit APH-1A	0	0	0	0	1	0	0	1
Q8WW43	APH1B	Gamma-secretase subunit APH-1B	0	0	0	0	1	0	0	1
P51693	APLP1	Amyloid-like protein 1	1	0	0	0	0	0	0	1
Q06481	APLP2	Amyloid-like protein 2	1	0	0	0	0	0	0	1
Q9HDC9	APMAP	Adipocyte plasma membrane-associated protein	0	1	0	0	0	0	0	1
P04114	APOB	Apolipoprotein B-100	0	0	0	0	0	0	0	1
O14791	APOL1	Apolipoprotein L1	0	0	0	0	0	0	0	1
Q9BQE5	APOL2	Apolipoprotein L2	0	0	0	0	0	0	0	1
Q9BUR5	APOO	Apolipoprotein O	0	0	0	0	0	0	0	1
Q6UXV4	APOOL	Apolipoprotein O-like	0	0	0	0	1	0	0	0
P05067	APP	Amyloid beta A4 protein	1	0	0	0	0	0	0	1
P29972	AQP1	Aquaporin-1	0	0	0	0	1	0	0	1
Q92482	AQP3	Aquaporin-3	0	0	0	0	1	0	0	1
P84077	ARF1	ADP-ribosylation factor 1	0	0	0	0	0	0	1	0
P18085	ARF4	ADP-ribosylation factor 4	0	0	0	0	0	0	1	0
P84085	ARF5	ADP-ribosylation factor 5	0	0	0	0	0	0	1	0
P62330	ARF6	ADP-ribosylation factor 6	0	0	0	0	0	0	1	0
P40616	ARL1	ADP-ribosylation factor-like protein 1	0	0	0	0	0	0	1	0
Q3SXY8	ARL13B	ADP-ribosylation factor-like protein 13B	0	0	0	0	0	0	1	0
Q15041	ARL6IP1	ADP-ribosylation factor-like protein 6-interacting protein 1	0	0	0	0	1	0	0	1
O75915	ARL6IP5	PRA1 family protein 3	0	0	0	0	1	0	0	1
Q8N6S5	ARL6IP6	ADP-ribosylation factor-like protein 6-interacting protein 6	0	0	0	0	1	0	0	1
Q8N2F6	ARMC10	Armadillo repeat-containing protein 10	0	0	0	0	0	0	0	1
Q9P291	ARMCX1	Armadillo repeat-containing X-linked protein 1	0	0	0	0	0	0	0	1
Q9UH62	ARMCX3	Armadillo repeat-containing X-linked protein 3	0	0	0	0	0	0	0	1
Q93070	ART4	Ecto-ADP-ribosyltransferase 4	0	0	0	0	0	1	1	0
Q9H2C2	ARV1	Protein ARV1	0	0	0	0	1	0	0	1
Q12797	ASPH	Aspartyl/asparaginyl beta-hydroxylase	0	1	0	0	0	0	0	1
Q99941	ATF6B	Cyclic AMP-dependent transcription factor ATF-6 beta	0	1	0	0	0	0	0	0
Q7Z3C6	ATG9A	Autophagy-related protein 9A	0	0	0	0	1	0	0	1
Q674R7	ATG9B	Autophagy-related protein 9B	0	0	0	0	1	0	0	1
Q8NHH9	ATL2	Atlastin-2	0	0	0	0	1	0	0	1
Q6DD88	ATL3	Atlastin-3	0	0	0	0	1	0	0	1
Q9P241	ATP10D	Probable phospholipid-transporting ATPase VD	0	0	0	0	1	0	0	1
P98196	ATP11A	Probable phospholipid-transporting ATPase IH	0	0	0	0	1	0	0	1
Q9Y2G3	ATP11B	Probable phospholipid-transporting ATPase IF	0	0	0	0	1	0	0	1
Q8NB49	ATP11C	Probable phospholipid-transporting ATPase IG	0	0	0	0	1	0	0	1
P54707	ATP12A	Potassium-transporting ATPase alpha chain 2	0	0	0	0	1	0	0	1
Q9HD20	ATP13A1	Probable cation-transporting ATPase 13A1	0	0	0	0	1	0	0	1
Q9H7F0	ATP13A3	Probable cation-transporting ATPase 13A3	0	0	0	0	1	0	0	1
P05023	ATP1A1	Sodium/potassium-transporting ATPase subunit alpha-1	0	0	0	0	1	0	0	1
P50993	ATP1A2	Sodium/potassium-transporting ATPase subunit alpha-2	0	0	0	0	1	0	0	1
Q13733	ATP1A4	Sodium/potassium-transporting ATPase subunit alpha-4	0	0	0	0	1	0	0	1
P05026	ATP1B1	Sodium/potassium-transporting ATPase subunit beta-1	0	1	0	0	0	0	0	1
P14415	ATP1B2	Sodium/potassium-transporting ATPase subunit beta-2	0	1	0	0	0	0	0	1
P54709	ATP1B3	Sodium/potassium-transporting ATPase subunit beta-3	0	1	0	0	0	0	0	1
O14983	ATP2A1	Sarcoplasmic/endoplasmic reticulum calcium ATPase 1	0	0	0	0	1	0	0	1
P16615	ATP2A2	Sarcoplasmic/endoplasmic reticulum calcium ATPase 2	0	0	0	0	1	0	0	1
Q93084	ATP2A3	Sarcoplasmic/endoplasmic reticulum calcium ATPase 3	0	0	0	0	1	0	0	1
P20020	ATP2B1	Plasma membrane calcium-transporting ATPase 1	0	0	0	0	1	0	0	1
Q01814	ATP2B2	Plasma membrane calcium-transporting ATPase 2	0	0	0	0	1	0	0	1
Q16720	ATP2B3	Plasma membrane calcium-transporting ATPase 3	0	0	0	0	1	0	0	1
P23634	ATP2B4	Plasma membrane calcium-transporting ATPase 4	0	0	0	0	1	0	0	1
P98194	ATP2C1	Calcium-transporting ATPase type 2C member 1	0	0	0	0	1	0	0	1
P56134	ATP5J2	ATP synthase subunit f, mitochondrial	0	0	0	0	0	0	0	1
Q15904	ATP6AP1	V-type proton ATPase subunit S1	0	0	0	0	0	0	0	1
O75787	ATP6AP2	Renin receptor	1	0	0	0	0	0	0	1
Q93050	ATP6V0A1	V-type proton ATPase 116 kDa subunit a isoform 1	0	0	0	0	1	0	0	1
Q9Y487	ATP6V0A2	V-type proton ATPase 116 kDa subunit a isoform 2	0	0	0	0	1	0	0	1
P27449	ATP6V0C	V-type proton ATPase 16 kDa proteolipid subunit	0	0	0	0	1	0	0	1
Q04656	ATP7A	Copper-transporting ATPase 1	0	0	0	0	1	0	0	1
P35670	ATP7B	Copper-transporting ATPase 2	0	0	0	0	1	0	0	1
Q9Y2Q0	ATP8A1	Probable phospholipid-transporting ATPase IA	0	0	0	0	1	0	0	1
Q8TF62	ATP8B4	Probable phospholipid-transporting ATPase IM	0	0	0	0	1	0	0	1
O75882	ATRN	Attractin	1	0	0	0	0	0	0	1
Q9Y679	AUP1	Ancient ubiquitous protein 1	0	0	1	0	0	0	0	1
Q96L58	B3GALT6	Beta-1,3-galactosyltransferase 6	0	1	0	0	0	0	0	1
Q9NPZ5	B3GAT2	Galactosylgalactosylxylosylprotein 3-beta-glucuronosyltransferase 2	0	1	0	0	0	0	0	1
O94766	B3GAT3	Galactosylgalactosylxylosylprotein 3-beta-glucuronosyltransferase 3	0	1	0	0	0	0	0	1
Q9NY97	B3GNT2	UDP-GlcNAc:betaGal beta-1,3-N-acetylglucosaminyltransferase 2	0	1	0	0	0	0	0	1
P15291	B4GALT1	Beta-1,4-galactosyltransferase 1	0	1	0	0	0	0	0	1
O60909	B4GALT2	Beta-1,4-galactosyltransferase 2	0	1	0	0	0	0	0	1
O43505	B4GAT1	N-acetyllactosaminide beta-1,3-N-acetylglucosaminyltransferase	0	1	0	0	0	0	0	1
Q9Y5Z0	BACE2	Beta-secretase 2	1	0	0	0	0	0	0	1
Q16611	BAK1	Bcl-2 homologous antagonist/killer	0	0	0	0	0	0	0	1
P80723	BASP1	Brain acid soluble protein 1	0	0	0	0	0	0	1	0
Q07812	BAX	Apoptosis regulator BAX	0	0	0	0	0	0	0	1
P50895	BCAM	Basal cell adhesion molecule	1	0	0	0	0	0	0	1
Q9UHQ4	BCAP29	B-cell receptor-associated protein 29	0	0	0	0	1	0	0	1
P51572	BCAP31	B-cell receptor-associated protein 31	0	0	0	0	1	0	0	1
Q07817	BCL2L1	Bcl-2-like protein 1	0	0	0	0	0	0	0	1
Q9BXK5	BCL2L13	Bcl-2-like protein 13	0	0	0	0	0	0	0	1
Q92843	BCL2L2	Bcl-2-like protein 2	0	0	0	0	0	0	0	1
O15155	BET1	BET1 homolog	0	0	0	1	0	0	0	1
Q9NYM9	BET1L	BET1-like protein	0	0	0	1	0	0	0	1
Q12981	BNIP1	Vesicle transport protein SEC20	0	0	0	1	0	0	0	1
Q12983	BNIP3	BCL2/adenovirus E1B 19 kDa protein-interacting protein 3	0	0	0	0	0	0	0	1
O60238	BNIP3L	BCL2/adenovirus E1B 19 kDa protein-interacting protein 3-like	0	0	0	0	0	0	0	1
Q969J3	BORCS5	Loss of heterozygosity 12 chromosomal region 1 protein	0	0	0	0	0	0	1	0
Q8N4F0	BPIFB2	BPI fold-containing family B member 2	0	0	0	0	0	0	0	1
Q8WY22	BRI3BP	BRI3-binding protein	0	0	0	0	1	0	0	1
Q5VW32	BROX	BRO1 domain-containing protein BROX	0	0	0	0	0	0	1	0
P35613	BSG	Basigin	1	0	0	0	0	0	0	1
Q10589	BST2	Bone marrow stromal antigen 2	0	1	0	0	0	1	1	1
Q7KYR7	BTN2A1	Butyrophilin subfamily 2 member A1	1	0	0	0	0	0	0	1
P78410	BTN3A2	Butyrophilin subfamily 3 member A2	1	0	0	0	0	0	0	1
O00478	BTN3A3	Butyrophilin subfamily 3 member A3	1	0	0	0	0	0	0	1
Q8NE79	BVES	Blood vessel epicardial substance	0	0	0	0	1	0	0	1
Q9H7M9	C10orf54	Platelet receptor Gi24	1	0	0	0	0	0	0	1
Q96F05	C11orf24	Uncharacterized protein C11orf24	1	0	0	0	0	0	0	1
Q9UKR5	C14orf1	Probable ergosterol biosynthetic protein 28	0	0	0	0	1	0	0	1
Q96GQ5	C16orf58	UPF0420 protein C16orf58	0	0	0	0	0	0	0	1
Q9BQA9	C17orf62	Uncharacterized protein C17orf62	0	0	0	0	0	0	0	1
Q9BSJ5	C17orf80	Uncharacterized protein C17orf80	0	0	0	0	0	0	0	1
Q96HA4	C1orf159	Uncharacterized protein C1orf159	0	0	0	0	0	0	0	1
Q8NEQ5	C1orf162	Transmembrane protein C1orf162	0	0	0	0	0	0	0	1
Q6ZWK4	C1orf186	Uncharacterized protein C1orf186	0	0	0	0	0	0	0	1
P02746	C1QB	Complement C1q subcomponent subunit B	0	0	0	0	0	0	0	1
Q9Y426	C2CD2	C2 domain-containing protein 2	0	0	0	0	0	0	0	1
O14523	C2CD2L	C2 domain-containing protein 2-like	0	0	0	0	0	0	0	1
Q8WVX3	C4orf3	Uncharacterized protein C4orf3	0	0	0	0	0	0	0	1
Q6UWU4	C6orf89	Bombesin receptor-activated protein C6orf89	0	1	0	0	0	0	0	1
P07357	C8A	Complement component C8 alpha chain	0	0	0	0	1	0	0	0
O95180	CACNA1H	Voltage-dependent T-type calcium channel subunit alpha-1H	0	0	0	0	1	0	0	1
Q9P0X4	CACNA1I	Voltage-dependent T-type calcium channel subunit alpha-1I	0	0	0	0	1	0	0	1
P49069	CAMLG	Calcium signal-modulating cyclophilin ligand	0	0	0	0	1	0	0	0
P49913	CAMP	Cathelicidin antimicrobial peptide	0	0	0	0	0	0	0	1
P27824	CANX	Calnexin	1	0	0	0	0	0	0	1
Q6P4E1	CASC4	Protein CASC4	0	1	0	0	0	0	0	1
Q96ER9	CCDC51	Coiled-coil domain-containing protein 51	0	0	0	0	1	0	0	1
Q9GZT6	CCDC90B	Coiled-coil domain-containing protein 90B, mitochondrial	0	0	0	0	0	0	0	1
Q8ND76	CCNY	Cyclin-Y	0	0	0	0	0	0	1	0
O00421	CCRL2	C-C chemokine receptor-like 2	0	0	0	0	1	0	0	1
Q4G0I0	CCSMST1	Protein CCSMST1	1	0	0	0	0	0	0	0
Q6YHK3	CD109	CD109 antigen	0	0	0	0	0	1	1	0
P48509	CD151	CD151 antigen	0	0	0	0	1	0	0	1
Q86VB7	CD163	Scavenger receptor cysteine-rich type 1 protein M130	1	0	0	0	0	0	0	1
Q9NR16	CD163L1	Scavenger receptor cysteine-rich type 1 protein M160	1	0	0	0	0	0	0	1
Q5ZPR3	CD276	CD276 antigen	1	0	0	0	0	0	0	1
Q9NPF0	CD320	CD320 antigen	1	0	0	0	0	0	0	1
P20138	CD33	Myeloid cell surface antigen CD33	1	0	0	0	0	0	0	1
P16671	CD36	Platelet glycoprotein 4	0	0	0	0	1	0	0	1
P28907	CD38	ADP-ribosyl cyclase 1	0	1	0	0	0	0	0	1
P25942	CD40	Tumor necrosis factor receptor superfamily member 5	1	0	0	0	0	0	0	1
P16070	CD44	CD44 antigen	1	0	0	0	0	0	0	1
P15529	CD46	Membrane cofactor protein	1	0	0	0	0	0	0	1
Q08722	CD47	Leukocyte surface antigen CD47	0	0	0	0	1	0	0	1
P08174	CD55	Complement decay-accelerating factor	1	0	0	0	0	1	1	0
P19256	CD58	Lymphocyte function-associated antigen 3	1	0	0	0	0	1	1	1
P13987	CD59	CD59 glycoprotein	0	0	0	0	0	1	1	0
P08962	CD63	CD63 antigen	0	0	0	0	1	0	0	1
P04233	CD74	HLA class II histocompatibility antigen gamma chain	0	1	0	0	0	0	0	1
P60033	CD81	CD81 antigen	0	0	0	0	1	0	0	1
P27701	CD82	CD82 antigen	0	0	0	0	1	0	0	1
Q9UIB8	CD84	SLAM family member 5	1	0	0	0	0	0	0	1
P01732	CD8A	T-cell surface glycoprotein CD8 alpha chain	1	0	0	0	0	0	0	1
P10966	CD8B	T-cell surface glycoprotein CD8 beta chain	1	0	0	0	0	0	0	1
P21926	CD9	CD9 antigen	0	0	0	0	1	0	0	1
P48960	CD97	CD97 antigen	0	0	0	0	1	0	0	1
P14209	CD99	CD99 antigen	1	0	0	0	0	0	0	1
Q8TCZ2	CD99L2	CD99 antigen-like protein 2	1	0	0	0	0	0	0	1
Q8IWY9	CDAN1	Codanin-1	0	0	0	0	1	0	0	0
P60953	CDC42	Cell division control protein 42 homolog	0	0	0	0	0	0	1	0
Q9NRR8	CDC42SE1	CDC42 small effector protein 1	0	0	0	0	0	0	1	0
Q9NRR3	CDC42SE2	CDC42 small effector protein 2	0	0	0	0	0	0	1	0
P12830	CDH1	Cadherin-1	1	0	0	0	0	0	0	1
Q86UP0	CDH24	Cadherin-24	1	0	0	0	0	0	0	1
Q6ZTQ4	CDHR3	Cadherin-related family member 3	1	0	0	0	0	0	0	1
O14735	CDIPT	CDP-diacylglycerol--inositol 3-phosphatidyltransferase	0	0	0	0	1	0	0	1
Q15078	CDK5R1	Cyclin-dependent kinase 5 activator 1	0	0	0	0	0	0	1	0
Q5VV42	CDKAL1	Threonylcarbamoyladenosine tRNA methylthiotransferase	0	0	0	0	0	0	0	1
O95674	CDS2	Phosphatidate cytidylyltransferase 2	0	0	0	0	1	0	0	1
Q15517	CDSN	Corneodesmosin	0	0	0	0	0	0	0	1
Q9Y6K0	CEPT1	Choline/ethanolaminephosphotransferase 1	0	0	0	0	1	0	0	1
Q96G23	CERS2	Ceramide synthase 2	0	0	0	0	1	0	0	1
Q9NX63	CHCHD3	Coiled-coil-helix-coiled-coil-helix domain-containing protein 3, mitochondrial	0	0	0	0	0	0	1	0
Q9BRQ6	CHCHD6	Coiled-coil-helix-coiled-coil-helix domain-containing protein 6, mitochondrial	0	0	0	0	0	0	1	0
Q9UKJ5	CHIC2	Cysteine-rich hydrophobic domain 2 protein	0	0	0	0	0	0	0	1
Q9Y3E7	CHMP3	Charged multivesicular body protein 3	0	0	0	0	0	0	1	0
Q96FZ7	CHMP6	Charged multivesicular body protein 6	0	0	0	0	0	0	1	0
Q99653	CHP1	Calcineurin B homologous protein 1	0	0	0	0	0	0	1	0
Q8WUD6	CHPT1	Cholinephosphotransferase 1	0	0	0	0	1	0	0	1
P43681	CHRNA4	Neuronal acetylcholine receptor subunit alpha-4	0	0	0	0	1	0	1	1
Q9NPF2	CHST11	Carbohydrate sulfotransferase 11	0	1	0	0	0	0	0	1
Q9NRB3	CHST12	Carbohydrate sulfotransferase 12	0	1	0	0	0	0	0	1
Q99828	CIB1	Calcium and integrin-binding protein 1	0	0	0	0	0	0	1	0
Q9NZ45	CISD1	CDGSH iron-sulfur domain-containing protein 1	0	0	1	0	0	0	0	1
Q8N5K1	CISD2	CDGSH iron-sulfur domain-containing protein 2	0	0	0	0	0	0	0	1
Q07065	CKAP4	Cytoskeleton-associated protein 4	0	1	0	0	0	0	0	1
Q96S66	CLCC1	Chloride channel CLIC-like protein 1	0	0	0	0	1	0	0	1
P51788	CLCN2	Chloride channel protein 2	0	0	0	0	1	0	0	1
P51790	CLCN3	H(+)/Cl(-) exchange transporter 3	0	0	0	0	1	0	0	1
P51793	CLCN4	H(+)/Cl(-) exchange transporter 4	0	0	0	0	1	0	0	1
P51795	CLCN5	H(+)/Cl(-) exchange transporter 5	0	0	0	0	1	0	0	1
P51798	CLCN7	H(+)/Cl(-) exchange transporter 7	0	0	0	0	1	0	0	1
Q9NY35	CLDND1	Claudin domain-containing protein 1	0	0	0	0	1	0	0	1
O14967	CLGN	Calmegin	1	0	0	0	0	0	0	1
Q13286	CLN3	Battenin	0	0	0	0	1	0	0	1
O75503	CLN5	Ceroid-lipofuscinosis neuronal protein 5	0	1	0	0	0	0	0	1
Q9NWW5	CLN6	Ceroid-lipofuscinosis neuronal protein 6	0	0	0	0	1	0	0	1
O96005	CLPTM1	Cleft lip and palate transmembrane protein 1	0	0	0	0	1	0	0	1
Q96KA5	CLPTM1L	Cleft lip and palate transmembrane protein 1-like protein	0	0	0	0	1	0	0	1
Q96DZ9	CMTM5	CKLF-like MARVEL transmembrane domain-containing protein 5	0	0	0	0	1	0	0	1
Q9NX76	CMTM6	CKLF-like MARVEL transmembrane domain-containing protein 6	0	0	0	0	1	0	0	1
O95406	CNIH1	Protein cornichon homolog 1	0	0	0	0	1	0	0	1
Q9P003	CNIH4	Protein cornichon homolog 4	0	0	0	0	1	0	0	1
Q9H8M5	CNNM2	Metal transporter CNNM2	0	0	0	0	1	0	0	1
Q8NE01	CNNM3	Metal transporter CNNM3	0	0	0	0	1	0	0	1
Q6P4Q7	CNNM4	Metal transporter CNNM4	0	0	0	0	1	0	0	1
P09543	CNP	2',3'-cyclic-nucleotide 3'-phosphodiesterase	0	0	0	0	0	0	1	0
Q6PJW8	CNST	Consortin	0	0	0	0	0	0	0	1
Q9UHC6	CNTNAP2	Contactin-associated protein-like 2	1	0	0	0	0	0	0	1
Q9BZ76	CNTNAP3	Contactin-associated protein-like 3	1	0	0	0	0	0	0	1
Q96NU0	CNTNAP3B	Contactin-associated protein-like 3B	1	0	0	0	0	0	0	1
Q9Y2R0	COA3	Cytochrome c oxidase assembly protein 3 homolog, mitochondrial	0	0	0	0	0	0	0	1
Q05707	COL14A1	Collagen alpha-1(XIV) chain	0	0	0	0	0	0	0	1
Q5KU26	COLEC12	Collectin-12	0	1	0	0	0	0	0	1
P21964	COMT	Catechol O-methyltransferase	0	1	0	0	0	0	0	1
Q96H96	COQ2	4-hydroxybenzoate polyprenyltransferase, mitochondrial	0	0	0	0	1	0	0	1
Q12887	COX10	Protoheme IX farnesyltransferase, mitochondrial	0	0	0	0	1	0	0	1
Q9Y6N1	COX11	Cytochrome c oxidase assembly protein COX11, mitochondrial	0	0	0	0	0	0	0	1
Q7KZN9	COX15	Cytochrome c oxidase assembly protein COX15 homolog	0	0	0	0	1	0	0	1
Q9P0S2	COX16	Cytochrome c oxidase assembly protein COX16 homolog, mitochondrial	0	0	0	0	0	0	0	1
Q5RI15	COX20	Cytochrome c oxidase protein 20 homolog	0	0	0	0	1	0	0	0
P13073	COX4I1	Cytochrome c oxidase subunit 4 isoform 1, mitochondrial	0	0	0	0	0	0	0	1
P09669	COX6C	Cytochrome c oxidase subunit 6C	0	0	0	0	0	0	0	1
P14406	COX7A2	Cytochrome c oxidase subunit 7A2, mitochondrial	0	0	0	0	0	0	0	1
O14548	COX7A2L	Cytochrome c oxidase subunit 7A-related protein, mitochondrial	0	0	0	0	0	0	0	1
P10176	COX8A	Cytochrome c oxidase subunit 8A, mitochondrial	0	0	0	0	0	0	0	1
O75976	CPD	Carboxypeptidase D	1	0	0	0	0	0	0	1
P50416	CPT1A	Carnitine O-palmitoyltransferase 1, liver isoform	0	0	0	0	1	0	0	1
Q8N436	CPXM2	Inactive carboxypeptidase-like protein X2	0	0	0	0	0	0	0	1
P17927	CR1	Complement receptor type 1	1	0	0	0	0	0	0	1
Q8TEY5	CREB3L4	Cyclic AMP-responsive element-binding protein 3-like protein 4	0	1	0	0	0	0	0	0
O75629	CREG1	Protein CREG1	0	0	0	0	0	0	0	1
Q9NZV1	CRIM1	Cysteine-rich motor neuron 1 protein	1	0	0	0	0	0	0	1
O95727	CRTAM	Cytotoxic and regulatory T-cell molecule	1	0	0	0	0	0	0	1
O75718	CRTAP	Cartilage-associated protein	0	0	0	0	0	0	0	1
P01034	CST3	Cystatin-C	0	0	0	0	0	0	0	1
Q96RT6	CTAGE1	cTAGE family member 2	0	0	0	0	0	0	0	1
Q9HC47	CTAGE1	Cutaneous T-cell lymphoma-associated antigen 1	0	0	0	0	1	0	0	1
O15320	CTAGE5	cTAGE family member 5	1	0	0	0	0	0	0	1
A4FU28	CTAGE9	cTAGE family member 9	0	0	0	0	0	0	0	1
O95476	CTDNEP1	CTD nuclear envelope phosphatase 1	0	0	0	0	0	0	0	1
O60931	CTNS	Cystinosin	0	0	0	0	1	0	0	1
Q9UBR2	CTSZ	Cathepsin Z	0	0	0	0	0	0	0	1
O60888	CUTA	Protein CutA	0	0	0	0	0	0	0	1
Q13948	CUX1	Protein CASP	0	0	0	1	0	0	0	1
P78310	CXADR	Coxsackievirus and adenovirus receptor	1	0	0	0	0	0	0	1
O14569	CYB561D2	Cytochrome b561 domain-containing protein 2	0	0	0	0	1	0	0	1
P00167	CYB5A	Cytochrome b5	0	0	0	0	0	0	0	1
O43169	CYB5B	Cytochrome b5 type B	0	0	0	0	0	0	0	1
Q9UHQ9	CYB5R1	NADH-cytochrome b5 reductase 1	0	0	0	0	0	0	0	1
P00387	CYB5R3	NADH-cytochrome b5 reductase 3	0	0	0	0	0	0	1	0
P13498	CYBA	Cytochrome b-245 light chain	0	0	0	0	0	0	0	1
Q53TN4	CYBRD1	Cytochrome b reductase 1	0	0	0	0	1	0	0	1
P04798	CYP1A1	Cytochrome P450 1A1	0	0	0	0	0	0	0	1
Q6UW02	CYP20A1	Cytochrome P450 20A1	0	0	0	0	0	0	0	1
P24903	CYP2F1	Cytochrome P450 2F1	0	0	0	0	0	0	0	1
Q8N1L4	CYP4Z2P	Putative inactive cytochrome P450 family member 4Z2	0	1	0	0	0	0	0	1
Q16850	CYP51A1	Lanosterol 14-alpha demethylase	0	0	0	0	0	0	0	1
O75881	CYP7B1	25-hydroxycholesterol 7-alpha-hydroxylase	0	0	0	0	0	0	0	1
P61803	DAD1	Dolichyl-diphosphooligosaccharide--protein glycosyltransferase subunit DAD1	0	0	0	0	1	0	0	1
Q14118	DAG1	Dystroglycan	1	0	0	0	0	0	0	1
Q9Y4D2	DAGLA	Sn1-specific diacylglycerol lipase alpha	0	0	0	0	1	0	0	1
Q8NCG7	DAGLB	Sn1-specific diacylglycerol lipase beta	0	0	0	0	1	0	0	1
Q8WVC6	DCAKD	Dephospho-CoA kinase domain-containing protein	0	0	0	0	0	0	0	1
P39656	DDOST	Dolichyl-diphosphooligosaccharide--protein glycosyltransferase 48 kDa subunit	1	0	0	0	0	0	0	1
Q16832	DDR2	Discoidin domain-containing receptor 2	1	0	0	0	0	0	0	1
Q96HY6	DDRGK1	DDRGK domain-containing protein 1	0	0	0	0	0	0	0	1
Q7L014	DDX46	Probable ATP-dependent RNA helicase DDX46	0	0	0	0	0	0	1	0
O75398	DEAF1	Deformed epidermal autoregulatory factor 1 homolog	0	0	0	0	0	0	0	1
O15121	DEGS1	Sphingolipid delta(4)-desaturase DES1	0	0	0	0	1	0	1	1
Q9BUN8	DERL1	Derlin-1	0	0	0	0	1	0	0	1
O75907	DGAT1	Diacylglycerol O-acyltransferase 1	0	0	0	0	1	0	0	1
Q15392	DHCR24	Delta(24)-sterol reductase	0	0	0	0	0	0	0	1
Q9UBM7	DHCR7	7-dehydrocholesterol reductase	0	0	0	0	1	0	0	1
Q02127	DHODH	Dihydroorotate dehydrogenase (quinone), mitochondrial	0	0	0	0	0	0	0	1
Q6UWP2	DHRS11	Dehydrogenase/reductase SDR family member 11	0	0	0	0	0	0	0	1
Q9Y394	DHRS7	Dehydrogenase/reductase SDR family member 7	0	0	0	0	0	0	0	1
Q6IAN0	DHRS7B	Dehydrogenase/reductase SDR family member 7B	0	1	0	0	0	0	0	1
P31689	DNAJA1	DnaJ homolog subfamily A member 1	0	0	0	0	0	0	1	0
O60884	DNAJA2	DnaJ homolog subfamily A member 2	0	0	0	0	0	0	1	0
Q8WW22	DNAJA4	DnaJ homolog subfamily A member 4	0	0	0	0	0	0	1	0
Q9UBS4	DNAJB11	DnaJ homolog subfamily B member 11	0	0	0	0	0	0	0	1
Q9NXW2	DNAJB12	DnaJ homolog subfamily B member 12	0	0	0	0	0	0	0	1
P25686	DNAJB2	DnaJ homolog subfamily B member 2	0	0	0	0	0	0	1	0
Q96KC8	DNAJC1	DnaJ homolog subfamily C member 1	1	0	0	0	0	0	0	1
Q8IXB1	DNAJC10	DnaJ homolog subfamily C member 10	0	0	0	0	0	0	0	1
Q9Y2G8	DNAJC16	DnaJ homolog subfamily C member 16	0	0	0	1	0	0	0	1
Q96DA6	DNAJC19	Mitochondrial import inner membrane translocase subunit TIM14	0	0	0	0	0	0	0	1
Q96LL9	DNAJC30	DnaJ homolog subfamily C member 30	0	0	0	0	0	0	0	1
Q9H3Z4	DNAJC5	DnaJ homolog subfamily C member 5	0	0	0	0	0	0	1	1
Q86YN1	DOLPP1	Dolichyldiphosphatase 1	0	0	0	0	1	0	0	1
Q9H3H5	DPAGT1	UDP-N-acetylglucosamine--dolichyl-phosphate N-acetylglucosaminephosphotransferase	0	0	0	0	1	0	0	1
Q9P2X0	DPM3	Dolichol-phosphate mannosyltransferase subunit 3	0	0	0	0	1	0	0	1
Q2PZI1	DPY19L1	Probable C-mannosyltransferase DPY19L1	0	0	0	0	1	0	0	1
Q6ZPD9	DPY19L3	Probable C-mannosyltransferase DPY19L3	0	0	0	0	1	0	0	1
P14416	DRD2	D(2) dopamine receptor	0	0	0	0	1	0	0	1
Q08554	DSC1	Desmocollin-1	1	0	0	0	0	0	0	1
Q02487	DSC2	Desmocollin-2	1	0	0	0	0	0	0	1
Q14574	DSC3	Desmocollin-3	1	0	0	0	0	0	0	1
Q8TD84	DSCAML1	Down syndrome cell adhesion molecule-like protein 1	1	0	0	0	0	0	0	1
Q02413	DSG1	Desmoglein-1	1	0	0	0	0	0	0	0
Q14126	DSG2	Desmoglein-2	1	0	0	0	0	0	0	1
Q03001	DST	Dystonin	0	0	0	0	0	0	1	0
Q7RTS9	DYM	Dymeclin	0	0	0	0	0	0	1	0
O75923	DYSF	Dysferlin	0	1	0	0	0	0	0	1
O00559	EBAG9	Receptor-binding cancer antigen expressed on SiSo cells	0	0	1	0	0	0	0	0
Q15125	EBP	3-beta-hydroxysteroid-Delta(8),Delta(7)-isomerase	0	0	0	0	1	0	0	1
P42892	ECE1	Endothelin-converting enzyme 1	0	1	0	0	0	0	0	1
O60344	ECE2	Endothelin-converting enzyme 2	0	1	0	0	0	0	0	1
Q19T08	ECSCR	Endothelial cell-specific chemotaxis regulator	1	0	0	0	0	0	0	1
P98172	EFNB1	Ephrin-B1	1	0	0	0	0	0	0	1
Q14156	EFR3A	Protein EFR3 homolog A	0	0	0	0	0	0	1	0
O14681	EI24	Etoposide-induced protein 2.4 homolog	0	0	0	0	1	0	0	1
P08246	ELANE	Neutrophil elastase	0	0	0	0	0	0	0	1
Q9BW60	ELOVL1	Elongation of very long chain fatty acids protein 1	0	0	0	0	1	0	0	1
Q9NYP7	ELOVL5	Elongation of very long chain fatty acids protein 5	0	0	0	0	1	0	0	1
Q6PCB8	EMB	Embigin	1	0	0	0	0	0	0	1
Q8N766	EMC1	ER membrane protein complex subunit 1	1	0	0	0	0	0	0	0
Q5UCC4	EMC10	ER membrane protein complex subunit 10	1	0	0	0	0	0	0	1
Q9P0I2	EMC3	ER membrane protein complex subunit 3	0	0	0	0	1	0	0	1
Q5J8M3	EMC4	ER membrane protein complex subunit 4	0	0	0	0	1	0	0	1
Q9BV81	EMC6	ER membrane protein complex subunit 6	0	0	0	0	1	0	0	1
Q9NPA0	EMC7	ER membrane protein complex subunit 7	1	0	0	0	0	0	0	1
P50402	EMD	Emerin	0	0	0	0	0	0	0	1
O95834	EML2	Echinoderm microtubule-associated protein-like 2	0	0	0	0	0	0	0	1
P54852	EMP3	Epithelial membrane protein 3	0	0	0	0	1	0	0	1
O94919	ENDOD1	Endonuclease domain-containing 1 protein	0	0	0	0	0	0	0	1
P17813	ENG	Endoglin	1	0	0	0	0	0	0	1
Q13822	ENPP2	Ectonucleotide pyrophosphatase/phosphodiesterase family member 2	0	0	0	0	0	0	0	1
O14638	ENPP3	Ectonucleotide pyrophosphatase/phosphodiesterase family member 3	0	1	0	0	0	0	0	1
Q9Y6X5	ENPP4	Bis(5'-adenosyl)-triphosphatase ENPP4	1	0	0	0	0	0	0	1
P16452	EPB42	Erythrocyte membrane protein band 4.2	0	0	0	0	0	0	1	0
P16422	EPCAM	Epithelial cell adhesion molecule	1	0	0	0	0	0	0	1
Q9UM22	EPDR1	Mammalian ependymin-related protein 1	0	0	0	0	0	0	0	1
Q9UF33	EPHA6	Ephrin type-A receptor 6	1	0	0	0	0	0	0	1
P54753	EPHB3	Ephrin type-B receptor 3	1	0	0	0	0	0	0	1
P54760	EPHB4	Ephrin type-B receptor 4	1	0	0	0	0	0	0	1
P07099	EPHX1	Epoxide hydrolase 1	0	1	0	0	0	0	0	0
P19235	EPOR	Erythropoietin receptor	1	0	0	0	0	0	0	1
Q9C0D9	EPT1	Ethanolaminephosphotransferase 1	0	0	0	0	1	0	0	1
Q9NZ08	ERAP1	Endoplasmic reticulum aminopeptidase 1	0	1	0	0	0	0	0	0
Q6P179	ERAP2	Endoplasmic reticulum aminopeptidase 2	0	1	0	0	0	0	0	0
Q969X5	ERGIC1	Endoplasmic reticulum-Golgi intermediate compartment protein 1	0	0	0	0	1	0	0	1
Q96RQ1	ERGIC2	Endoplasmic reticulum-Golgi intermediate compartment protein 2	0	0	0	0	1	0	0	0
Q9Y282	ERGIC3	Endoplasmic reticulum-Golgi intermediate compartment protein 3	0	0	0	0	1	0	0	1
O75477	ERLIN1	Erlin-1	0	1	0	0	0	0	0	1
O94905	ERLIN2	Erlin-2	0	1	0	0	0	0	0	0
Q96PL5	ERMAP	Erythroid membrane-associated protein	1	0	0	0	0	0	0	1
Q7Z2K6	ERMP1	Endoplasmic reticulum metallopeptidase 1	0	0	0	0	1	0	0	1
Q9HDB9	ERVK-5	HERV-K_3q12.3 provirus ancestral Gag polyprotein	0	0	0	0	0	0	1	0
Q96AP7	ESAM	Endothelial cell-selective adhesion molecule	1	0	0	0	0	0	0	1
Q9BSJ8	ESYT1	Extended synaptotagmin-1	0	0	0	0	1	0	0	1
A0FGR8	ESYT2	Extended synaptotagmin-2	0	0	0	0	1	0	0	1
Q9HBU6	ETNK1	Ethanolamine kinase 1	0	0	0	0	0	0	0	1
P34910	EVI2B	Protein EVI2B	1	0	0	0	0	0	0	1
Q9NVH0	EXD2	Exonuclease 3'-5' domain-containing protein 2	0	0	0	0	0	0	0	1
P00742	F10	Coagulation factor X	0	0	0	0	0	0	0	1
Q9Y624	F11R	Junctional adhesion molecule A	1	0	0	0	0	0	0	1
Q96RI0	F2RL3	Proteinase-activated receptor 4	0	0	0	0	1	0	0	1
O60427	FADS1	Fatty acid desaturase 1	0	0	0	0	1	0	0	1
O95864	FADS2	Fatty acid desaturase 2	0	0	0	0	1	0	0	1
Q9BZQ8	FAM129A	Protein Niban	0	0	0	0	0	0	1	0
Q96TA1	FAM129B	Niban-like protein 1	0	0	0	0	0	0	1	0
Q8NC44	FAM134A	Protein FAM134A	0	0	0	0	1	0	0	1
Q86VR2	FAM134C	Protein FAM134C	0	0	0	0	1	0	0	1
Q96A26	FAM162A	Protein FAM162A	0	0	0	0	0	0	0	1
A1KXE4	FAM168B	Myelin-associated neurite-outgrowth inhibitor	0	0	0	0	1	0	0	0
Q9BQD7	FAM173A	Protein FAM173A	0	0	0	0	0	0	0	1
Q6P4H8	FAM173B	Protein FAM173B	0	0	0	0	0	0	0	1
Q5JX71	FAM209A	Protein FAM209A	1	0	0	0	0	0	0	1
O75063	FAM20B	Glycosaminoglycan xylosylkinase	0	1	0	0	0	0	0	1
Q96ND0	FAM210A	Protein FAM210A	0	0	0	0	0	0	0	1
Q96KR6	FAM210B	Protein FAM210B	0	0	0	0	1	0	0	1
Q9BRX8	FAM213A	Redox-regulatory protein FAM213A	0	0	0	0	0	0	0	1
Q9H0X4	FAM234A	Protein ITFG3	0	1	0	0	0	0	0	1
A2RU67	FAM234B	Uncharacterized protein KIAA1467	0	0	0	0	0	0	0	1
P98173	FAM3A	Protein FAM3A	0	0	0	0	0	0	0	1
Q92520	FAM3C	Protein FAM3C	0	0	0	0	0	0	0	1
Q9NUQ9	FAM49B	Protein FAM49B	0	0	0	0	0	0	1	0
Q9UBU6	FAM8A1	Protein FAM8A1	0	0	0	0	1	0	0	1
Q8WVX9	FAR1	Fatty acyl-CoA reductase 1	0	0	0	0	0	0	0	1
Q96K12	FAR2	Fatty acyl-CoA reductase 2	0	0	0	0	0	0	0	1
P25445	FAS	Tumor necrosis factor receptor superfamily member 6	1	0	0	0	0	0	0	0
Q8TDW7	FAT3	Protocadherin Fat 3	1	0	0	0	0	0	0	1
P30273	FCER1G	High affinity immunoglobulin epsilon receptor subunit gamma	1	0	0	0	0	0	0	1
P12318	FCGR2A	Low affinity immunoglobulin gamma Fc region receptor II-a	1	0	0	0	0	0	0	1
P31995	FCGR2C	Low affinity immunoglobulin gamma Fc region receptor II-c	1	0	0	0	0	0	0	1
P55899	FCGRT	IgG receptor FcRn large subunit p51	1	0	0	0	0	0	0	1
Q15485	FCN2	Ficolin-2	0	0	0	0	0	0	0	1
P37268	FDFT1	Squalene synthase	0	0	0	0	1	0	0	0
A9Z1Z3	FER1L4	Fer-1-like protein 4	0	0	0	0	0	0	0	1
P11362	FGFR1	Fibroblast growth factor receptor 1	1	0	0	0	0	0	0	1
Q9Y3D6	FIS1	Mitochondrial fission 1 protein	0	0	0	0	0	0	0	1
Q9NYL4	FKBP11	Peptidyl-prolyl cis-trans isomerase FKBP11	0	0	0	0	0	0	0	1
Q14318	FKBP8	Peptidyl-prolyl cis-trans isomerase FKBP8	0	0	0	0	0	0	0	1
Q14254	FLOT2	Flotillin-2	0	0	0	0	0	0	1	0
Q9NZU1	FLRT1	Leucine-rich repeat transmembrane protein FLRT1	0	0	0	0	0	0	0	1
O95466	FMNL1	Formin-like protein 1	0	0	0	0	0	0	1	0
Q9Y2H6	FNDC3A	Fibronectin type-III domain-containing protein 3A	0	0	0	0	0	0	0	1
Q5VW36	FOCAD	Focadhesin	0	0	0	0	1	0	0	0
P25089	FPR3	N-formyl peptide receptor 3	0	0	0	0	1	0	0	1
Q7Z6J6	FRMD5	FERM domain-containing protein 5	0	0	0	0	0	0	0	1
Q6ZNA5	FRRS1	Ferric-chelate reductase 1	0	0	0	0	1	0	0	1
Q9BXU8	FTHL17	Ferritin heavy polypeptide-like 17	0	0	0	0	0	0	0	1
Q8IVP5	FUNDC1	FUN14 domain-containing protein 1	0	0	0	0	1	0	0	0
Q10981	FUT2	Galactoside 2-alpha-L-fucosyltransferase 2	0	1	0	0	0	0	0	1
Q9BYC5	FUT8	Alpha-(1,6)-fucosyltransferase	0	1	0	0	0	0	0	1
Q13467	FZD5	Frizzled-5	0	0	0	0	1	0	0	1
Q9BUM1	G6PC3	Glucose-6-phosphatase 3	0	0	0	0	1	0	0	1
Q9H0R8	GABARAPL1	Gamma-aminobutyric acid receptor-associated protein-like 1	0	0	0	0	0	0	1	0
Q16445	GABRA6	Gamma-aminobutyric acid receptor subunit alpha-6	0	0	0	0	1	0	0	1
Q10472	GALNT1	Polypeptide N-acetylgalactosaminyltransferase 1	0	1	0	0	0	0	0	1
Q86SR1	GALNT10	Polypeptide N-acetylgalactosaminyltransferase 10	0	1	0	0	0	0	0	1
Q10471	GALNT2	Polypeptide N-acetylgalactosaminyltransferase 2	0	1	0	0	0	0	0	1
Q8N4A0	GALNT4	Polypeptide N-acetylgalactosaminyltransferase 4	0	1	0	0	0	0	0	1
Q7Z7M9	GALNT5	Polypeptide N-acetylgalactosaminyltransferase 5	0	1	0	0	0	0	0	1
Q8NCL4	GALNT6	Polypeptide N-acetylgalactosaminyltransferase 6	0	1	0	0	0	0	0	1
Q86SF2	GALNT7	N-acetylgalactosaminyltransferase 7	0	1	0	0	0	0	0	1
Q14697	GANAB	Neutral alpha-glucosidase AB	0	0	0	0	0	0	0	1
Q8TB36	GDAP1	Ganglioside-induced differentiation-associated protein 1	0	0	0	0	1	0	0	1
Q9NZC3	GDE1	Glycerophosphodiester phosphodiesterase 1	0	0	0	0	1	0	0	1
Q8N9F7	GDPD1	Glycerophosphodiester phosphodiesterase domain-containing protein 1	0	0	0	0	1	0	0	1
P38435	GGCX	Vitamin K-dependent gamma-carboxylase	0	0	0	0	1	0	0	1
P19440	GGT1	Gamma-glutamyltranspeptidase 1	0	1	0	0	0	0	0	1
P36268	GGT2	Gamma-glutamyltranspeptidase 2	0	0	0	0	0	0	0	1
A6NGU5	GGT3P	Putative gamma-glutamyltranspeptidase 3	0	1	0	0	0	0	0	1
Q9H3K2	GHITM	Growth hormone-inducible transmembrane protein	0	0	0	0	1	0	0	1
P48165	GJA8	Gap junction alpha-8 protein	0	0	0	0	1	0	0	1
O94923	GLCE	D-glucuronyl C5-epimerase	0	1	0	0	0	0	0	1
Q92896	GLG1	Golgi apparatus protein 1	1	0	0	0	0	0	0	1
Q6UWM5	GLIPR1L1	GLIPR1-like protein 1	0	0	0	0	0	1	1	0
Q9H4G4	GLIPR2	Golgi-associated plant pathogenesis-related protein 1	0	0	0	0	0	0	1	0
Q8WWB7	GLMP	Lysosomal protein NCU-G1	1	0	0	0	0	0	0	1
Q68CQ7	GLT8D1	Glycosyltransferase 8 domain-containing protein 1	0	1	0	0	0	0	0	1
A6NH11	GLTPD2	Glycolipid transfer protein domain-containing protein 2	0	0	0	0	0	0	0	1
Q99445	GML	Glycosyl-phosphatidylinositol-anchored molecule-like protein	0	0	0	0	0	1	1	0
P29992	GNA11	Guanine nucleotide-binding protein subunit alpha-11	0	0	0	0	0	0	1	0
Q03113	GNA12	Guanine nucleotide-binding protein subunit alpha-12	0	0	0	0	0	0	1	0
Q14344	GNA13	Guanine nucleotide-binding protein subunit alpha-13	0	0	0	0	0	0	1	0
P63096	GNAI1	Guanine nucleotide-binding protein G(i) subunit alpha-1	0	0	0	0	0	0	1	0
P04899	GNAI2	Guanine nucleotide-binding protein G(i) subunit alpha-2	0	0	0	0	0	0	1	0
P08754	GNAI3	Guanine nucleotide-binding protein G(k) subunit alpha	0	0	0	0	0	0	1	0
P63092	GNAS	Guanine nucleotide-binding protein G(s) subunit alpha isoforms short	0	0	0	0	0	0	1	0
P19086	GNAZ	Guanine nucleotide-binding protein G(z) subunit alpha	0	0	0	0	0	0	1	0
P50151	GNG10	Guanine nucleotide-binding protein G(I)/G(S)/G(O) subunit gamma-10	0	0	0	0	0	0	1	0
Q9P2W3	GNG13	Guanine nucleotide-binding protein G(I)/G(S)/G(O) subunit gamma-13	0	0	0	0	0	0	1	0
P59768	GNG2	Guanine nucleotide-binding protein G(I)/G(S)/G(O) subunit gamma-2	0	0	0	0	0	0	1	0
P63218	GNG5	Guanine nucleotide-binding protein G(I)/G(S)/G(O) subunit gamma-5	0	0	0	0	0	0	1	0
O60262	GNG7	Guanine nucleotide-binding protein G(I)/G(S)/G(O) subunit gamma-7	0	0	0	0	0	0	1	0
P15586	GNS	N-acetylglucosamine-6-sulfatase	0	0	0	0	0	0	0	1
Q8TBA6	GOLGA5	Golgin subfamily A member 5	0	0	0	1	0	0	0	1
Q7Z5G4	GOLGA7	Golgin subfamily A member 7	0	0	0	0	0	0	1	0
Q14789	GOLGB1	Golgin subfamily B member 1	1	0	0	0	0	0	0	1
O00461	GOLIM4	Golgi integral membrane protein 4	0	1	0	0	0	0	1	1
Q8NBJ4	GOLM1	Golgi membrane protein 1	0	1	0	0	0	0	0	1
Q9Y3E0	GOLT1B	Vesicle transport protein GOT1B	0	0	0	0	1	0	0	1
Q9H8Y8	GORASP2	Golgi reassembly-stacking protein 2	0	0	0	0	0	0	1	0
O95249	GOSR1	Golgi SNAP receptor complex member 1	0	0	0	1	0	0	0	1
O14653	GOSR2	Golgi SNAP receptor complex member 2	0	0	0	1	0	0	0	1
P07359	GP1BA	Platelet glycoprotein Ib alpha chain	1	0	0	0	0	0	0	1
P13224	GP1BB	Platelet glycoprotein Ib beta chain	1	0	0	0	0	0	0	1
P40197	GP5	Platelet glycoprotein V	1	0	0	0	0	0	0	1
P14770	GP9	Platelet glycoprotein IX	1	0	0	0	0	0	0	1
O43292	GPAA1	Glycosylphosphatidylinositol anchor attachment 1 protein	0	0	0	0	1	0	0	1
Q9HCL2	GPAM	Glycerol-3-phosphate acyltransferase 1, mitochondrial	0	0	0	0	1	0	0	0
Q86UL3	GPAT4	Glycerol-3-phosphate acyltransferase 4	0	0	0	0	1	0	0	1
P51654	GPC3	Glypican-3	0	0	0	0	0	1	1	0
P43304	GPD2	Glycerol-3-phosphate dehydrogenase, mitochondrial	0	0	0	0	0	0	0	1
Q99527	GPER1	G-protein coupled estrogen receptor 1	0	0	0	0	1	0	0	1
Q8IV16	GPIHBP1	Glycosylphosphatidylinositol-anchored high density lipoprotein-binding protein 1	0	0	0	0	0	1	1	0
Q5VW38	GPR107	Protein GPR107	0	0	0	0	1	0	0	1
Q9NPR9	GPR108	Protein GPR108	0	0	0	0	1	0	0	1
Q16538	GPR162	Probable G-protein coupled receptor 162	0	0	0	0	1	0	0	1
Q6PRD1	GPR179	Probable G-protein coupled receptor 179	0	0	0	0	1	0	0	1
Q86V85	GPR180	Integral membrane protein GPR180	0	0	0	0	1	0	0	1
B7ZAQ6	GPR89A	Golgi pH regulator A	0	0	0	0	1	0	0	1
P0CG08	GPR89B	Golgi pH regulator B	0	0	0	0	1	0	0	1
Q8WXG9	GPR98	G-protein coupled receptor 98	0	0	0	0	1	0	0	1
Q5T6X5	GPRC6A	G-protein coupled receptor family C group 6 member A	0	0	0	0	1	0	0	1
Q96CP6	GRAMD1A	GRAM domain-containing protein 1A	0	0	0	0	0	0	0	1
Q8IYS0	GRAMD1C	GRAM domain-containing protein 1C	0	0	0	0	0	0	0	1
Q6IC98	GRAMD4	GRAM domain-containing protein 4	0	0	0	0	1	0	0	1
Q7Z429	GRINA	Protein lifeguard 1	0	0	0	0	1	0	0	1
P43250	GRK6	G protein-coupled receptor kinase 6	0	0	0	0	0	0	1	0
Q14833	GRM4	Metabotropic glutamate receptor 4	0	0	0	0	1	0	0	1
P51841	GUCY2F	Retinal guanylyl cyclase 2	1	0	0	0	0	0	0	1
P08236	GUSB	Beta-glucuronidase	0	0	0	0	0	0	0	1
Q4G148	GXYLT1	Glucoside xylosyltransferase 1	0	1	0	0	0	0	0	1
P02724	GYPA	Glycophorin-A	1	0	0	0	0	0	0	1
P06028	GYPB	Glycophorin-B	1	0	0	0	0	0	0	1
P04921	GYPC	Glycophorin-C	0	0	1	0	0	0	0	1
Q6Y1H2	HACD2	Very-long-chain (3R)-3-hydroxyacyl-[acyl-carrier protein] dehydratase 2	0	0	0	0	1	0	0	1
Q9P035	HACD3	Very-long-chain (3R)-3-hydroxyacyl-[acyl-carrier protein] dehydratase 3	0	0	0	0	1	0	0	1
Q92839	HAS1	Hyaluronan synthase 1	0	0	0	0	1	0	0	1
P53701	HCCS	Cytochrome c-type heme lyase	0	0	0	0	0	0	1	0
P08631	HCK	Tyrosine-protein kinase HCK	0	0	0	0	0	0	1	0
O43612	HCRT	Orexin	0	0	0	0	0	0	0	1
Q9BQS7	HEPH	Hephaestin	1	0	0	0	0	0	0	1
Q9BSE4	HERPUD2	Homocysteine-responsive endoplasmic reticulum-resident ubiquitin-like domain member 2 protein	0	0	0	0	0	0	0	1
P07686	HEXB	Beta-hexosaminidase subunit beta	0	0	0	0	0	0	0	1
Q04756	HGFAC	Hepatocyte growth factor activator	0	0	0	0	0	0	0	1
A8MVS5	HIDE1	Protein HIDE1	1	0	0	0	0	0	0	1
Q9Y241	HIGD1A	HIG1 domain family member 1A, mitochondrial	0	0	0	0	1	0	0	1
A8MV81	HIGD1C	HIG1 domain family member 1C	0	0	0	0	1	0	0	1
Q9BW72	HIGD2A	HIG1 domain family member 2A, mitochondrial	0	0	0	0	1	0	0	1
P01891	HLA-A	HLA class I histocompatibility antigen, A-68 alpha chain	1	0	0	0	0	0	0	1
P30460	HLA-B	HLA class I histocompatibility antigen, B-8 alpha chain	1	0	0	0	0	0	0	1
P04222	HLA-C	HLA class I histocompatibility antigen, Cw-3 alpha chain	1	0	0	0	0	0	0	1
P20036	HLA-DPA1	HLA class II histocompatibility antigen, DP alpha 1 chain	1	0	0	0	0	0	0	1
P04440	HLA-DPB1	HLA class II histocompatibility antigen, DP beta 1 chain	1	0	0	0	0	0	0	1
P01909	HLA-DQA1	HLA class II histocompatibility antigen, DQ alpha 1 chain	1	0	0	0	0	0	0	1
P01906	HLA-DQA2	HLA class II histocompatibility antigen, DQ alpha 2 chain	1	0	0	0	0	0	0	1
P01920	HLA-DQB1	HLA class II histocompatibility antigen, DQ beta 1 chain	1	0	0	0	0	0	0	1
P01903	HLA-DRA	HLA class II histocompatibility antigen, DR alpha chain	1	0	0	0	0	0	0	1
P01911	HLA-DRB1	HLA class II histocompatibility antigen, DRB1-15 beta chain	1	0	0	0	0	0	0	1
P79483	HLA-DRB3	HLA class II histocompatibility antigen, DR beta 3 chain	1	0	0	0	0	0	0	1
Q30154	HLA-DRB5	HLA class II histocompatibility antigen, DR beta 5 chain	1	0	0	0	0	0	0	1
P13747	HLA-E	HLA class I histocompatibility antigen, alpha chain E	1	0	0	0	0	0	0	1
P01893	HLA-H	Putative HLA class I histocompatibility antigen, alpha chain H	0	0	0	0	0	0	0	1
Q8TCT9	HM13	Minor histocompatibility antigen H13	0	0	0	0	1	0	0	1
P04035	HMGCR	3-hydroxy-3-methylglutaryl-coenzyme A reductase	0	0	0	0	1	0	0	1
P09601	HMOX1	Heme oxygenase 1	0	0	0	0	0	0	0	1
P30519	HMOX2	Heme oxygenase 2	0	0	0	0	0	0	0	1
P37235	HPCAL1	Hippocalcin-like protein 1	0	0	0	0	0	0	1	0
P01112	HRAS	GTPase HRas	0	0	0	0	0	0	1	0
Q7LGA3	HS2ST1	Heparan sulfate 2-O-sulfotransferase 1	0	1	0	0	0	0	0	0
Q9Y278	HS3ST2	Heparan sulfate glucosamine 3-O-sulfotransferase 2	0	1	0	0	0	0	0	1
Q53GQ0	HSD17B12	Estradiol 17-beta-dehydrogenase 12	0	0	0	0	1	0	0	1
P48723	HSPA13	Heat shock 70 kDa protein 13	0	0	0	0	0	0	0	1
O43464	HTRA2	Serine protease HTRA2, mitochondrial	0	0	0	0	0	0	0	1
Q9Y4L1	HYOU1	Hypoxia up-regulated protein 1	0	0	0	0	0	0	0	1
P05362	ICAM1	Intercellular adhesion molecule 1	1	0	0	0	0	0	0	1
P13598	ICAM2	Intercellular adhesion molecule 2	1	0	0	0	0	0	0	1
P32942	ICAM3	Intercellular adhesion molecule 3	1	0	0	0	0	0	0	1
Q14773	ICAM4	Intercellular adhesion molecule 4	1	0	0	0	0	0	0	1
Q9UMF0	ICAM5	Intercellular adhesion molecule 5	1	0	0	0	0	0	0	1
Q9Y5U9	IER3IP1	Immediate early response 3-interacting protein 1	0	0	0	0	1	0	0	1
P13164	IFITM1	Interferon-induced transmembrane protein 1	0	0	0	0	0	0	0	1
Q01629	IFITM2	Interferon-induced transmembrane protein 2	0	0	0	0	0	0	0	1
Q01628	IFITM3	Interferon-induced transmembrane protein 3	0	1	0	0	0	0	0	1
P15260	IFNGR1	Interferon gamma receptor 1	1	0	0	0	0	0	0	1
P08069	IGF1R	Insulin-like growth factor 1 receptor	1	0	0	0	0	0	0	1
P11717	IGF2R	Cation-independent mannose-6-phosphate receptor	1	0	0	0	0	0	0	1
Q9H665	IGFLR1	IGF-like family receptor 1	1	0	0	0	0	0	0	1
Q9UPX0	IGSF9B	Protein turtle homolog B	1	0	0	0	0	0	0	1
Q13261	IL15RA	Interleukin-15 receptor subunit alpha	1	0	0	0	0	0	0	0
Q9NPH3	IL1RAP	Interleukin-1 receptor accessory protein	1	0	0	0	0	0	0	1
P31785	IL2RG	Cytokine receptor common subunit gamma	1	0	0	0	0	0	0	1
P24394	IL4R	Interleukin-4 receptor subunit alpha	1	0	0	0	0	0	0	0
A1L0T0	ILVBL	Acetolactate synthase-like protein	0	0	0	0	0	0	0	1
Q9NX62	IMPAD1	Inositol monophosphatase 3	0	1	0	0	0	0	0	1
Q14642	INPP5A	Type I inositol 1,4,5-trisphosphate 5-phosphatase	0	0	0	0	0	0	1	0
P06213	INSR	Insulin receptor	1	0	0	0	0	0	0	1
Q6P9B9	INTS5	Integrator complex subunit 5	0	0	0	0	1	0	0	0
P56199	ITGA1	Integrin alpha-1	1	0	0	0	0	0	0	1
P08514	ITGA2B	Integrin alpha-IIb	1	0	0	0	0	0	0	1
P13612	ITGA4	Integrin alpha-4	1	0	0	0	0	0	0	1
P08648	ITGA5	Integrin alpha-5	1	0	0	0	0	0	0	1
P23229	ITGA6	Integrin alpha-6	1	0	0	0	0	0	1	1
P20701	ITGAL	Integrin alpha-L	1	0	0	0	0	0	0	1
P05556	ITGB1	Integrin beta-1	1	0	0	0	0	0	0	1
P05107	ITGB2	Integrin beta-2	1	0	0	0	0	0	0	1
P05106	ITGB3	Integrin beta-3	1	0	0	0	0	0	0	1
Q9Y287	ITM2B	Integral membrane protein 2B	0	1	0	0	0	0	0	1
Q14643	ITPR1	Inositol 1,4,5-trisphosphate receptor type 1	0	0	0	0	1	0	0	1
Q14571	ITPR2	Inositol 1,4,5-trisphosphate receptor type 2	0	0	0	0	1	0	0	1
Q8N5M9	JAGN1	Protein jagunal homolog 1	0	0	0	0	1	0	0	1
O76095	JTB	Protein JTB	1	0	0	0	0	0	0	1
Q12809	KCNH2	Potassium voltage-gated channel subfamily H member 2	0	0	0	0	1	0	0	1
Q9Y2W7	KCNIP3	Calsenilin	0	0	0	0	0	0	1	0
Q99712	KCNJ15	ATP-sensitive inward rectifier potassium channel 15	0	0	0	0	1	0	0	1
P48544	KCNJ5	G protein-activated inward rectifier potassium channel 4	0	0	0	0	1	0	0	1
O95279	KCNK5	Potassium channel subfamily K member 5	0	0	0	0	1	0	0	1
Q12791	KCNMA1	Calcium-activated potassium channel subunit alpha-1	0	0	0	0	1	0	0	1
O15554	KCNN4	Intermediate conductance calcium-activated potassium channel protein 4	0	0	0	0	1	0	0	1
Q8NC54	KCT2	Keratinocyte-associated transmembrane protein 2	1	0	0	0	0	0	0	1
P24390	KDELR1	ER lumen protein retaining receptor 1	0	0	0	0	1	0	0	1
P33947	KDELR2	ER lumen protein retaining receptor 2	0	0	0	0	1	0	0	1
O43731	KDELR3	ER lumen protein retaining receptor 3	0	0	0	0	1	0	0	1
P35968	KDR	Vascular endothelial growth factor receptor 2	1	0	0	0	0	0	0	1
Q06136	KDSR	3-ketodihydrosphingosine reductase	0	0	0	0	1	0	0	1
P23276	KEL	Kell blood group glycoprotein	0	1	0	0	0	0	0	1
Q14667	KIAA0100	UPF0378 protein KIAA0100	0	0	0	0	0	0	0	1
A2VDJ0	KIAA0922	Transmembrane protein 131-like	1	0	0	0	0	0	0	0
Q2LD37	KIAA1109	Uncharacterized protein KIAA1109	0	0	0	0	0	0	0	1
Q6ZVL6	KIAA1549L	UPF0606 protein KIAA1549L	0	0	0	0	0	0	0	1
Q8IYS2	KIAA2013	Uncharacterized protein KIAA2013	1	0	0	0	0	0	0	1
Q9ULH0	KIDINS220	Kinase D-interacting substrate of 220 kDa	0	0	0	0	1	0	0	1
P10721	KIT	Mast/stem cell growth factor receptor Kit	1	0	0	0	0	0	0	1
A4D1S0	KLRG2	Killer cell lectin-like receptor subfamily G member 2	0	0	0	0	0	0	0	1
Q9NQR1	KMT5A	N-lysine methyltransferase SETD8	0	0	0	0	0	0	0	1
P01116	KRAS	GTPase KRas	0	0	0	0	0	0	1	0
P19013	KRT4	Keratin, type II cytoskeletal 4	0	0	0	0	0	0	0	1
Q8N6L1	KRTCAP2	Keratinocyte-associated protein 2	0	0	0	0	1	0	0	1
Q86UP2	KTN1	Kinectin	0	1	0	0	0	0	0	1
P11279	LAMP1	Lysosome-associated membrane glycoprotein 1	1	0	0	0	0	0	0	1
P13473	LAMP2	Lysosome-associated membrane glycoprotein 2	1	0	0	0	0	0	0	1
Q6IAA8	LAMTOR1	Ragulator complex protein LAMTOR1	0	0	0	0	0	0	1	0
Q86VI4	LAPTM4B	Lysosomal-associated transmembrane protein 4B	0	0	0	0	1	0	0	1
Q13571	LAPTM5	Lysosomal-associated transmembrane protein 5	0	0	0	0	1	0	0	1
O43561	LAT	Linker for activation of T-cells family member 1	0	0	1	0	0	0	0	1
Q9GZY6	LAT2	Linker for activation of T-cells family member 2	0	0	1	0	0	0	0	1
Q14739	LBR	Lamin-B receptor	0	0	0	0	1	0	0	1
Q6UWP7	LCLAT1	Lysocardiolipin acyltransferase 1	0	0	0	0	1	0	0	1
P01130	LDLR	Low-density lipoprotein receptor	1	0	0	0	0	0	0	1
O15165	LDLRAD4	Low-density lipoprotein receptor class A domain-containing protein 4	0	0	0	0	0	0	0	1
Q8NC56	LEMD2	LEM domain-containing protein 2	0	0	0	0	1	0	0	1
Q9Y2U8	LEMD3	Inner nuclear membrane protein Man1	0	0	0	0	1	0	0	1
P48357	LEPR	Leptin receptor	1	0	0	0	0	0	0	1
O15243	LEPROT	Leptin receptor gene-related protein	0	0	0	0	1	0	0	1
O95214	LEPROTL1	Leptin receptor overlapping transcript-like 1	0	0	0	0	1	0	0	1
O95202	LETM1	LETM1 and EF-hand domain-containing protein 1, mitochondrial	0	0	0	0	0	0	0	1
Q8N0V4	LGI2	Leucine-rich repeat LGI family member 2	0	0	0	0	0	0	0	1
Q6ZUX7	LHFPL2	Lipoma HMGIC fusion partner-like 2 protein	0	0	0	0	1	0	0	1
Q8NHJ6	LILRB4	Leukocyte immunoglobulin-like receptor subfamily B member 4	1	0	0	0	0	0	0	1
Q9H400	LIME1	Lck-interacting transmembrane adapter 1	0	0	1	0	0	0	0	1
P49257	LMAN1	Protein ERGIC-53	1	0	0	0	0	0	0	1
Q12907	LMAN2	Vesicular integral-membrane protein VIP36	1	0	0	0	0	0	0	1
Q9H0V9	LMAN2L	VIP36-like protein	1	0	0	0	0	0	0	1
Q8WVP7	LMBR1	Limb region 1 protein homolog	0	0	0	0	1	0	0	1
Q9NUN5	LMBRD1	Probable lysosomal cobalamin transporter	0	0	0	0	1	0	0	1
Q68DH5	LMBRD2	LMBR1 domain-containing protein 2	0	0	0	0	1	0	0	1
Q9BU23	LMF2	Lipase maturation factor 2	0	0	0	0	1	0	0	1
P20700	LMNB1	Lamin-B1	0	0	0	0	0	0	1	0
Q03252	LMNB2	Lamin-B2	0	0	0	0	0	0	1	0
Q8IWU2	LMTK2	Serine/threonine-protein kinase LMTK2	0	0	0	0	1	0	0	1
Q9C0E8	LNP	Protein lunapark	0	0	0	0	1	0	0	1
Q9UIQ6	LNPEP	Leucyl-cystinyl aminopeptidase	0	1	0	0	0	0	0	1
Q8NF37	LPCAT1	Lysophosphatidylcholine acyltransferase 1	0	1	0	0	0	0	0	1
Q7L5N7	LPCAT2	Lysophosphatidylcholine acyltransferase 2	0	1	0	0	0	0	0	1
Q6P1A2	LPCAT3	Lysophospholipid acyltransferase 5	0	0	0	0	1	0	0	1
Q92604	LPGAT1	Acyl-CoA:lysophosphatidylglycerol acyltransferase 1	0	0	0	0	1	0	0	1
Q9Y2L9	LRCH1	Leucine-rich repeat and calponin homology domain-containing protein 1	0	0	0	0	0	0	0	1
O75427	LRCH4	Leucine-rich repeat and calponin homology domain-containing protein 4	0	0	0	0	0	0	0	1
Q96JA1	LRIG1	Leucine-rich repeats and immunoglobulin-like domains protein 1	1	0	0	0	0	0	0	1
Q6UXM1	LRIG3	Leucine-rich repeats and immunoglobulin-like domains protein 3	1	0	0	0	0	0	0	1
Q12912	LRMP	Lymphoid-restricted membrane protein	0	0	0	1	0	0	0	1
Q07954	LRP1	Prolow-density lipoprotein receptor-related protein 1	1	0	0	0	0	0	0	1
Q7Z4F1	LRP10	Low-density lipoprotein receptor-related protein 10	1	0	0	0	0	0	0	1
Q9Y561	LRP12	Low-density lipoprotein receptor-related protein 12	1	0	0	0	0	0	0	1
O75096	LRP4	Low-density lipoprotein receptor-related protein 4	1	0	0	0	0	0	0	1
P30533	LRPAP1	Alpha-2-macroglobulin receptor-associated protein	0	0	0	0	0	0	0	1
Q8TF66	LRRC15	Leucine-rich repeat-containing protein 15	1	0	0	0	0	0	0	1
Q8N9N7	LRRC57	Leucine-rich repeat-containing protein 57	0	0	0	0	0	0	1	0
Q96AG4	LRRC59	Leucine-rich repeat-containing protein 59	0	1	0	0	0	0	0	1
Q8IWT6	LRRC8A	Leucine-rich repeat-containing protein 8A	0	0	0	0	1	0	0	1
Q8TDW0	LRRC8C	Leucine-rich repeat-containing protein 8C	0	0	0	0	1	0	0	1
Q7L1W4	LRRC8D	Leucine-rich repeat-containing protein 8D	0	0	0	0	1	0	0	1
Q86UE6	LRRTM1	Leucine-rich repeat transmembrane neuronal protein 1	1	0	0	0	0	0	0	1
Q86X29	LSR	Lipolysis-stimulated lipoprotein receptor	0	0	0	0	0	0	0	1
Q9NS15	LTBP3	Latent-transforming growth factor beta-binding protein 3	0	0	0	0	0	0	0	1
O60449	LY75	Lymphocyte antigen 75	1	0	0	0	0	0	0	1
P07948	LYN	Tyrosine-protein kinase Lyn	0	0	0	0	0	0	1	0
Q7Z3D4	LYSMD3	LysM and putative peptidoglycan-binding domain-containing protein 3	0	0	0	0	0	0	0	1
P20645	M6PR	Cation-dependent mannose-6-phosphate receptor	1	0	0	0	0	0	0	1
Q9H0U3	MAGT1	Magnesium transporter protein 1	0	0	0	0	1	0	0	1
P21145	MAL	Myelin and lymphocyte protein	0	0	0	0	1	0	0	1
P33908	MAN1A1	Mannosyl-oligosaccharide 1,2-alpha-mannosidase IA	0	1	0	0	0	0	0	1
O60476	MAN1A2	Mannosyl-oligosaccharide 1,2-alpha-mannosidase IB	0	1	0	0	0	0	0	1
Q9UKM7	MAN1B1	Endoplasmic reticulum mannosyl-oligosaccharide 1,2-alpha-mannosidase	0	1	0	0	0	0	0	1
Q16706	MAN2A1	Alpha-mannosidase 2	0	1	0	0	0	0	0	1
P49641	MAN2A2	Alpha-mannosidase 2x	0	1	0	0	0	0	0	1
P21397	MAOA	Amine oxidase [flavin-containing] A	0	0	0	1	0	0	0	0
Q9H492	MAP1LC3A	Microtubule-associated proteins 1A/1B light chain 3A	0	0	0	0	0	0	1	0
Q9GZQ8	MAP1LC3B	Microtubule-associated proteins 1A/1B light chain 3B	0	0	0	0	0	0	1	0
A6NCE7	MAP1LC3B2	Microtubule-associated proteins 1A/1B light chain 3 beta 2	0	0	0	0	0	0	1	0
P53779	MAPK10	Mitogen-activated protein kinase 10	0	0	0	0	0	0	1	0
Q9NX47	MARCH5	E3 ubiquitin-protein ligase MARCH5	0	0	0	0	1	0	0	1
O60337	MARCH6	E3 ubiquitin-protein ligase MARCH6	0	0	0	0	1	0	0	1
Q5T0T0	MARCH8	E3 ubiquitin-protein ligase MARCH8	0	0	0	0	1	0	0	1
P29966	MARCKS	Myristoylated alanine-rich C-kinase substrate	0	0	0	0	0	0	1	0
P49006	MARCKSL1	MARCKS-related protein	0	0	0	0	0	0	1	0
Q8N4S9	MARVELD2	MARVEL domain-containing protein 2	0	0	0	0	1	0	0	1
Q7Z434	MAVS	Mitochondrial antiviral-signaling protein	0	0	0	0	0	0	0	1
Q6ZNC8	MBOAT1	Lysophospholipid acyltransferase 1	0	0	0	0	1	0	0	1
Q6ZWT7	MBOAT2	Lysophospholipid acyltransferase 2	0	0	0	0	1	0	0	1
Q96N66	MBOAT7	Lysophospholipid acyltransferase 7	0	0	0	0	1	0	0	1
P43121	MCAM	Cell surface glycoprotein MUC18	1	0	0	0	0	0	0	1
Q07820	MCL1	Induced myeloid leukemia cell differentiation protein Mcl-1	0	0	0	0	0	0	0	1
Q6DN12	MCTP2	Multiple C2 and transmembrane domain-containing protein 2	0	0	0	0	1	0	0	1
Q8NE86	MCU	Calcium uniporter protein, mitochondrial	0	0	0	0	1	0	0	1
Q9NWR8	MCUB	Mitochondrial calcium uniporter regulatory subunit MCUb	0	0	0	0	1	0	0	1
Q96AQ8	MCUR1	Mitochondrial calcium uniporter regulator 1	0	0	0	0	1	0	0	1
Q9H1U4	MEGF9	Multiple epidermal growth factor-like domains protein 9	1	0	0	0	0	0	0	1
Q9H8H3	METTL7A	Methyltransferase-like protein 7A	0	0	0	0	0	0	0	1
Q9GZY8	MFF	Mitochondrial fission factor	0	0	0	1	0	0	0	1
Q8IWA4	MFN1	Mitofusin-1	0	0	0	0	1	0	0	0
O95140	MFN2	Mitofusin-2	0	0	0	0	1	0	0	1
Q9H3U5	MFSD1	Major facilitator superfamily domain-containing protein 1	0	0	0	0	1	0	0	1
O43934	MFSD11	UNC93-like protein MFSD11	0	0	0	0	1	0	0	1
Q5SR56	MFSD14B	Hippocampus abundant transcript-like protein 1	0	0	0	0	1	0	0	1
A6NFX1	MFSD2B	Major facilitator superfamily domain-containing protein 2B	0	0	0	0	1	0	0	1
O43451	MGAM	Maltase-glucoamylase, intestinal	0	1	0	0	0	0	0	1
P26572	MGAT1	Alpha-1,3-mannosyl-glycoprotein 2-beta-N-acetylglucosaminyltransferase	0	1	0	0	0	0	0	1
Q10469	MGAT2	Alpha-1,6-mannosyl-glycoprotein 2-beta-N-acetylglucosaminyltransferase	0	1	0	0	0	0	0	1
Q09327	MGAT3	Beta-1,4-mannosyl-glycoprotein 4-beta-N-acetylglucosaminyltransferase	0	1	0	0	0	0	0	1
Q9UQ53	MGAT4B	Alpha-1,3-mannosyl-glycoprotein 4-beta-N-acetylglucosaminyltransferase B	0	1	0	0	0	0	0	1
P10620	MGST1	Microsomal glutathione S-transferase 1	0	0	0	0	1	0	0	1
Q99735	MGST2	Microsomal glutathione S-transferase 2	0	0	0	0	1	0	0	1
O14880	MGST3	Microsomal glutathione S-transferase 3	0	0	0	0	1	0	1	1
Q9BRT3	MIEN1	Migration and invasion enhancer 1	0	0	0	0	0	0	1	0
Q5TGZ0	MINOS1	Mitochondrial inner membrane organizing system protein 1	0	0	0	0	0	0	0	1
Q15049	MLC1	Membrane protein MLC1	0	0	0	0	1	0	0	1
Q14165	MLEC	Malectin	1	0	0	0	0	0	0	1
Q15773	MLF2	Myeloid leukemia factor 2	0	0	0	0	0	0	0	1
Q8N4V1	MMGT1	Membrane magnesium transporter 1	0	0	0	0	1	0	0	1
O60882	MMP20	Matrix metalloproteinase-20	0	0	0	0	0	0	0	1
Q9NPA2	MMP25	Matrix metalloproteinase-25	0	0	0	0	0	1	1	0
Q13724	MOGS	Mannosyl-oligosaccharide glucosidase	0	1	0	0	0	0	0	1
Q9UJG1	MOSPD1	Motile sperm domain-containing protein 1	0	0	0	0	1	0	0	1
Q8NHP6	MOSPD2	Motile sperm domain-containing protein 2	0	0	0	0	0	0	0	1
O75425	MOSPD3	Motile sperm domain-containing protein 3	0	0	0	0	1	0	0	1
P56378	MP68	6.8 kDa mitochondrial proteolipid	0	0	0	0	0	0	0	1
Q9Y5U8	MPC1	Mitochondrial pyruvate carrier 1	0	0	0	0	1	0	0	0
O95563	MPC2	Mitochondrial pyruvate carrier 2	0	0	0	0	1	0	0	0
O75352	MPDU1	Mannose-P-dolichol utilization defect 1 protein	0	0	0	0	1	0	0	1
Q00013	MPP1	55 kDa erythrocyte membrane protein	0	0	0	0	0	0	1	0
P39210	MPV17	Protein Mpv17	0	0	0	0	1	0	0	1
Q567V2	MPV17L2	Mpv17-like protein 2	0	0	0	0	1	0	0	0
O95297	MPZL1	Myelin protein zero-like protein 1	1	0	0	0	0	0	0	1
Q9UBG0	MRC2	C-type mannose receptor 2	1	0	0	0	0	0	0	1
Q9HD23	MRS2	Magnesium transporter MRS2 homolog, mitochondrial	0	0	0	0	1	0	0	1
Q9Y6F6	MRVI1	Protein MRVI1	0	0	0	0	0	0	0	1
Q15800	MSMO1	Methylsterol monooxygenase 1	0	0	0	0	1	0	0	1
Q9UJ68	MSRA	Mitochondrial peptide methionine sulfoxide reductase	0	0	0	0	0	0	1	0
P00846	MT-ATP6	ATP synthase subunit a	0	0	0	0	1	0	0	1
P03928	MT-ATP8	ATP synthase protein 8	0	0	0	0	0	0	0	1
Q9NZJ7	MTCH1	Mitochondrial carrier homolog 1	0	0	0	0	1	0	0	1
Q9Y6C9	MTCH2	Mitochondrial carrier homolog 2	0	0	0	0	1	0	0	0
P00403	MT-CO2	Cytochrome c oxidase subunit 2	0	0	0	0	1	0	0	1
P00414	MT-CO3	Cytochrome c oxidase subunit 3	0	0	0	0	1	0	0	1
P00156	MT-CYB	Cytochrome b	0	0	0	0	1	0	0	1
Q86UE4	MTDH	Protein LYRIC	0	0	0	0	0	0	0	1
Q9UDX5	MTFP1	Mitochondrial fission process protein 1	0	0	0	0	1	0	0	0
P03886	MT-ND1	NADH-ubiquinone oxidoreductase chain 1	0	0	0	0	1	0	0	1
P03897	MT-ND3	NADH-ubiquinone oxidoreductase chain 3	0	0	0	0	1	0	0	1
P03905	MT-ND4	NADH-ubiquinone oxidoreductase chain 4	0	0	0	0	1	0	0	1
P03915	MT-ND5	NADH-ubiquinone oxidoreductase chain 5	0	0	0	0	1	0	0	1
Q13505	MTX1	Metaxin-1	1	0	0	0	0	0	0	1
P15941	MUC1	Mucin-1	1	0	0	0	0	0	0	1
Q969V5	MUL1	Mitochondrial ubiquitin ligase activator of NFKB 1	0	0	0	0	1	0	0	1
Q96S97	MYADM	Myeloid-associated differentiation marker	0	0	0	0	1	0	0	1
Q9NZM1	MYOF	Myoferlin	0	1	0	0	0	0	0	1
Q9UK23	NAGPA	N-acetylglucosamine-1-phosphodiester alpha-N-acetylglucosaminidase	1	0	0	0	0	0	0	1
Q8WUY8	NAT14	N-acetyltransferase 14	0	0	0	0	0	0	0	1
Q9UHF3	NAT8B	Probable N-acetyltransferase 8B	0	1	0	0	0	0	0	1
Q8IW45	NAXD	ATP-dependent (S)-NAD(P)H-hydrate dehydratase	0	0	0	0	0	0	0	1
Q6PIU2	NCEH1	Neutral cholesterol ester hydrolase 1	0	1	0	0	0	0	0	1
Q969V3	NCLN	Nicalin	0	0	0	0	0	0	0	1
P62166	NCS1	Neuronal calcium sensor 1	0	0	0	0	0	0	1	0
Q92542	NCSTN	Nicastrin	1	0	0	0	0	0	0	1
Q9BTX1	NDC1	Nucleoporin NDC1	0	0	0	0	1	0	0	1
Q9BT67	NDFIP1	NEDD4 family-interacting protein 1	0	0	0	0	1	0	0	1
Q9NV92	NDFIP2	NEDD4 family-interacting protein 2	0	0	0	0	1	0	0	1
Q86Y39	NDUFA11	NADH dehydrogenase [ubiquinone] 1 alpha subcomplex subunit 11	0	0	0	0	1	0	0	1
Q9P0J0	NDUFA13	NADH dehydrogenase [ubiquinone] 1 alpha subcomplex subunit 13	0	0	0	0	0	0	0	1
O95167	NDUFA3	NADH dehydrogenase [ubiquinone] 1 alpha subcomplex subunit 3	0	0	0	0	0	0	0	1
O00483	NDUFA4	NADH dehydrogenase [ubiquinone] 1 alpha subcomplex subunit 4	0	0	0	0	0	0	0	1
Q9P032	NDUFAF4	NADH dehydrogenase [ubiquinone] 1 alpha subcomplex assembly factor 4	0	0	0	0	0	0	1	0
Q9NX14	NDUFB11	NADH dehydrogenase [ubiquinone] 1 beta subcomplex subunit 11, mitochondrial	0	0	0	0	0	0	0	1
O43676	NDUFB3	NADH dehydrogenase [ubiquinone] 1 beta subcomplex subunit 3	0	0	0	0	0	0	0	1
O95168	NDUFB4	NADH dehydrogenase [ubiquinone] 1 beta subcomplex subunit 4	0	0	0	0	0	0	0	1
O43674	NDUFB5	NADH dehydrogenase [ubiquinone] 1 beta subcomplex subunit 5, mitochondrial	0	0	0	0	0	0	0	1
O95139	NDUFB6	NADH dehydrogenase [ubiquinone] 1 beta subcomplex subunit 6	0	0	0	0	0	0	0	1
O95169	NDUFB8	NADH dehydrogenase [ubiquinone] 1 beta subcomplex subunit 8, mitochondrial	0	0	0	0	0	0	0	1
O95298	NDUFC2	NADH dehydrogenase [ubiquinone] 1 subunit C2	0	0	0	0	0	0	0	1
E9PQ53	NDUFC2-KCTD14	NADH dehydrogenase [ubiquinone] 1 subunit C2, isoform 2	0	0	0	0	0	0	0	1
Q15223	NECTIN1	Poliovirus receptor-related protein 1	1	0	0	0	0	0	0	1
Q92692	NECTIN2	Poliovirus receptor-related protein 2	1	0	0	0	0	0	0	1
O14524	NEMP1	Transmembrane protein 194A	0	0	0	0	1	0	0	1
Q92859	NEO1	Neogenin	1	0	0	0	0	0	0	1
Q99519	NEU1	Sialidase-1	0	0	0	0	0	0	0	1
Q14494	NFE2L1	Nuclear factor erythroid 2-related factor 1	0	1	0	0	0	0	0	0
Q6ZNB6	NFXL1	NF-X1-type zinc finger protein NFXL1	0	0	0	0	0	0	0	1
Q7RTP0	NIPA1	Magnesium transporter NIPA1	0	0	0	0	1	0	0	1
P48645	NMU	Neuromedin-U	0	0	0	0	0	0	0	1
Q13423	NNT	NAD(P) transhydrogenase, mitochondrial	0	0	0	0	1	0	0	1
Q9BVI4	NOC4L	Nucleolar complex protein 4 homolog	0	0	0	0	1	0	0	0
Q15155	NOMO1	Nodal modulator 1	1	0	0	0	0	0	0	0
P69849	NOMO3	Nodal modulator 3	1	0	0	0	0	0	0	0
Q04721	NOTCH2	Neurogenic locus notch homolog protein 2	1	0	0	0	0	0	0	1
Q9UM47	NOTCH3	Neurogenic locus notch homolog protein 3	1	0	0	0	0	0	0	0
O15118	NPC1	Niemann-Pick C1 protein	0	0	0	0	1	0	0	1
Q9Y639	NPTN	Neuroplastin	1	0	0	0	0	0	0	1
P01111	NRAS	GTPase NRas	0	0	0	0	0	0	1	0
Q86YC3	NRROS	Negative regulator of reactive oxygen species	1	0	0	0	0	0	0	1
Q15738	NSDHL	Sterol-4-alpha-carboxylate 3-dehydrogenase, decarboxylating	0	0	0	0	0	0	0	1
Q9H0P0	NT5C3A	Cytosolic 5'-nucleotidase 3A	0	0	0	0	0	0	0	1
P80303	NUCB2	Nucleobindin-2	0	0	0	0	0	0	0	1
Q14980	NUMA1	Nuclear mitotic apparatus protein 1	0	0	0	0	0	0	1	0
Q8TEM1	NUP210	Nuclear pore membrane glycoprotein 210	1	0	0	0	0	0	0	1
Q9P2P1	NYNRIN	Protein NYNRIN	0	0	0	0	1	0	0	0
Q5SWX8	ODR4	Protein odr-4 homolog	0	0	0	0	1	0	0	1
Q6PK18	OGFOD3	2-oxoglutarate and iron-dependent oxygenase domain-containing protein 3	0	1	0	0	0	0	0	1
Q68BL8	OLFML2B	Olfactomedin-like protein 2B	0	0	0	0	0	0	0	1
Q96E52	OMA1	Metalloendopeptidase OMA1, mitochondrial	0	0	0	0	1	0	0	1
Q8NH19	OR10AG1	Olfactory receptor 10AG1	0	0	0	0	1	0	0	1
Q8NGR2	OR1L6	Olfactory receptor 1L6	0	0	0	0	1	0	0	1
Q8NG97	OR2Z1	Olfactory receptor 2Z1	0	0	0	0	1	0	0	1
P47893	OR3A2	Olfactory receptor 3A2	0	0	0	0	1	0	0	1
P47888	OR3A3	Olfactory receptor 3A3	0	0	0	0	1	0	0	1
P0C645	OR4E1	Olfactory receptor 4E1	0	0	0	0	1	0	0	1
Q96RA2	OR7D2	Olfactory receptor 7D2	0	0	0	0	1	0	0	1
Q8NH50	OR8K5	Olfactory receptor 8K5	0	0	0	0	1	0	0	1
Q9P0S3	ORMDL1	ORM1-like protein 1	0	0	0	0	1	0	0	1
Q53FV1	ORMDL2	ORM1-like protein 2	0	0	0	0	1	0	0	1
Q8N138	ORMDL3	ORM1-like protein 3	0	0	0	0	1	0	0	1
Q13438	OS9	Protein OS-9	0	0	0	0	0	0	0	1
Q9BZF1	OSBPL8	Oxysterol-binding protein-related protein 8	0	0	0	0	0	0	0	1
Q9NRP0	OSTC	Oligosaccharyltransferase complex subunit OSTC	0	0	0	0	1	0	0	1
Q15070	OXA1L	Mitochondrial inner membrane protein OXA1L	0	0	0	0	1	0	0	1
Q99572	P2RX7	P2X purinoceptor 7	0	0	0	0	1	0	0	1
P47900	P2RY1	P2Y purinoceptor 1	0	0	0	0	1	0	0	1
P51582	P2RY4	P2Y purinoceptor 4	0	0	0	0	1	0	0	1
Q9NXG6	P4HTM	Transmembrane prolyl 4-hydroxylase	0	1	0	0	0	0	0	1
Q9NWQ8	PAG1	Phosphoprotein associated with glycosphingolipid-enriched microdomains 1	0	0	1	0	0	0	0	1
Q13177	PAK2	Serine/threonine-protein kinase PAK 2	0	0	0	0	0	0	1	0
O75781	PALM	Paralemmin-1	0	0	0	0	0	0	1	0
Q96RD7	PANX1	Pannexin-1	0	0	0	0	1	0	0	1
Q6ZVX9	PAQR9	Progestin and adipoQ receptor family member 9	0	0	0	0	1	0	0	1
Q99497	PARK7	Protein DJ-1	0	0	0	0	0	0	1	0
Q9H300	PARL	Presenilins-associated rhomboid-like protein, mitochondrial	0	0	0	0	1	0	0	1
Q08174	PCDH1	Protocadherin-1	1	0	0	0	0	0	0	1
Q9Y5I2	PCDHA10	Protocadherin alpha-10	1	0	0	0	0	0	0	1
Q9Y5H0	PCDHGA3	Protocadherin gamma-A3	1	0	0	0	0	0	0	1
Q9H6A9	PCNX3	Pecanex-like protein 3	0	0	0	0	1	0	0	1
P13667	PDIA4	Protein disulfide-isomerase A4	0	0	0	0	0	0	0	1
Q8NEN9	PDZD8	PDZ domain-containing protein 8	0	0	0	0	0	0	0	1
Q13113	PDZK1IP1	PDZK1-interacting protein 1	0	0	0	0	0	0	0	1
Q5VY43	PEAR1	Platelet endothelial aggregation receptor 1	0	0	0	0	0	0	0	1
P16284	PECAM1	Platelet endothelial cell adhesion molecule	1	0	0	0	0	0	0	1
Q9UBM1	PEMT	Phosphatidylethanolamine N-methyltransferase	0	0	0	0	1	0	0	1
O75192	PEX11A	Peroxisomal membrane protein 11A	0	0	0	0	1	0	0	1
O96011	PEX11B	Peroxisomal membrane protein 11B	0	0	0	0	0	0	0	1
Q96HA9	PEX11G	Peroxisomal membrane protein 11C	0	0	0	0	1	0	0	0
Q9Y5Y5	PEX16	Peroxisomal membrane protein PEX16	0	0	0	0	1	0	0	0
P40855	PEX19	Peroxisomal biogenesis factor 19	0	0	0	0	0	0	1	0
P28328	PEX2	Peroxisome biogenesis factor 2	0	0	0	0	1	0	0	1
P56589	PEX3	Peroxisomal biogenesis factor 3	0	0	0	0	1	0	0	0
P02776	PF4	Platelet factor 4	0	0	0	0	0	0	0	1
Q96HS1	PGAM5	Serine/threonine-protein phosphatase PGAM5, mitochondrial	0	0	0	0	0	0	0	1
O00264	PGRMC1	Membrane-associated progesterone receptor component 1	0	0	0	0	0	0	0	1
O15173	PGRMC2	Membrane-associated progesterone receptor component 2	0	0	0	0	0	0	0	1
O75167	PHACTR2	Phosphatase and actin regulator 2	0	0	0	0	0	0	1	0
P46019	PHKA2	Phosphorylase b kinase regulatory subunit alpha, liver isoform	0	0	0	0	0	0	1	0
Q93100	PHKB	Phosphorylase b kinase regulatory subunit beta	0	0	0	0	0	0	1	0
Q9BTU6	PI4K2A	Phosphatidylinositol 4-kinase type 2-alpha	0	0	0	0	0	0	1	0
Q9NRD5	PICK1	PRKCA-binding protein	0	0	0	0	0	0	1	0
Q92508	PIEZO1	Piezo-type mechanosensitive ion channel component 1	0	0	0	0	1	0	0	1
Q92535	PIGC	Phosphatidylinositol N-acetylglucosaminyltransferase subunit C	0	0	0	0	1	0	0	1
Q92643	PIGK	GPI-anchor transamidase	1	0	0	0	0	0	0	1
Q9BRB3	PIGQ	Phosphatidylinositol N-acetylglucosaminyltransferase subunit Q	0	0	0	0	1	0	0	1
P01833	PIGR	Polymeric immunoglobulin receptor	1	0	0	0	0	0	0	1
Q96S52	PIGS	GPI transamidase component PIG-S	0	0	0	0	1	0	0	1
Q969N2	PIGT	GPI transamidase component PIG-T	1	0	0	0	0	0	0	1
Q9H490	PIGU	Phosphatidylinositol glycan anchor biosynthesis class U protein	0	0	0	0	1	0	0	1
Q99570	PIK3R4	Phosphoinositide 3-kinase regulatory subunit 4	0	0	0	0	0	0	1	0
P98161	PKD1	Polycystin-1	0	0	0	0	1	0	0	1
Q8NHP8	PLBD2	Putative phospholipase B-like 2	0	0	0	0	0	0	0	1
Q13393	PLD1	Phospholipase D1	0	0	0	0	0	0	1	0
Q8IV08	PLD3	Phospholipase D3	0	1	0	0	0	0	0	1
Q9HBL7	PLGRKT	Plasminogen receptor (KT)	0	0	0	0	1	0	0	1
Q04941	PLP2	Proteolipid protein 2	0	0	0	0	1	0	0	1
Q8IY26	PLPP6	Presqualene diphosphate phosphatase	0	0	0	0	1	0	0	1
O15162	PLSCR1	Phospholipid scramblase 1	0	1	0	0	0	0	1	0
Q9NRY6	PLSCR3	Phospholipid scramblase 3	0	1	0	0	0	0	0	0
Q9NRQ2	PLSCR4	Phospholipid scramblase 4	0	1	0	0	0	0	0	0
Q9BX97	PLVAP	Plasmalemma vesicle-associated protein	0	1	0	0	0	0	0	1
Q9UIW2	PLXNA1	Plexin-A1	1	0	0	0	0	0	0	1
O60486	PLXNC1	Plexin-C1	1	0	0	0	0	0	0	1
Q969W9	PMEPA1	Transmembrane prostate androgen-induced protein	0	0	0	0	0	0	0	1
Q96AD5	PNPLA2	Patatin-like phospholipase domain-containing protein 2	0	1	0	0	0	0	0	1
Q8IY17	PNPLA6	Neuropathy target esterase	1	0	0	0	0	0	0	1
Q96HA1	POM121	Nuclear envelope pore membrane protein POM 121	0	0	0	0	0	0	0	1
A8CG34	POM121C	Nuclear envelope pore membrane protein POM 121C	0	0	0	0	0	0	0	1
Q8NAT1	POMGNT2	Protein O-linked-mannose beta-1,4-N-acetylglucosaminyltransferase 2	0	1	0	0	0	0	0	0
Q9H5K3	POMK	Protein O-mannose kinase	0	1	0	0	0	0	0	1
P16435	POR	NADPH--cytochrome P450 reductase	0	0	0	0	0	0	0	1
P02775	PPBP	Platelet basic protein	0	0	0	0	0	0	0	1
P23284	PPIB	Peptidyl-prolyl cis-trans isomerase B	0	0	0	0	0	0	0	1
P35813	PPM1A	Protein phosphatase 1A	0	0	0	0	0	0	1	0
O75688	PPM1B	Protein phosphatase 1B	0	0	0	0	0	0	1	0
O15355	PPM1G	Protein phosphatase 1G	0	0	0	0	0	0	1	0
P63098	PPP3R1	Calcineurin subunit B type 1	0	0	0	0	0	0	1	0
Q9UMR5	PPT2	Lysosomal thioesterase PPT2	0	0	0	0	0	0	0	1
Q8N2U9	PQLC1	PQ-loop repeat-containing protein 1	0	0	0	0	1	0	0	1
O60831	PRAF2	PRA1 family protein 2	0	0	0	0	1	0	0	1
P42785	PRCP	Lysosomal Pro-X carboxypeptidase	0	0	0	0	0	0	0	1
Q9HCU5	PREB	Prolactin regulatory element-binding protein	0	0	0	0	0	0	0	1
P17612	PRKACA	cAMP-dependent protein kinase catalytic subunit alpha	0	0	0	0	0	0	1	0
P22694	PRKACB	cAMP-dependent protein kinase catalytic subunit beta	0	0	0	0	0	0	1	0
P81277	PRLH	Prolactin-releasing peptide	0	0	0	0	0	0	0	1
P49683	PRLHR	Prolactin-releasing peptide receptor	0	0	0	0	1	0	0	1
F7VJQ1	PRNP	Alternative prion protein	0	0	0	0	0	0	0	1
P04156	PRNP	Major prion protein	0	0	0	0	0	1	1	1
P49768	PSEN1	Presenilin-1	0	0	0	0	1	0	0	1
Q9NZ42	PSENEN	Gamma-secretase subunit PEN-2	0	0	0	0	1	0	0	1
P62191	PSMC1	26S protease regulatory subunit 4	0	0	0	0	0	0	1	0
P48651	PTDSS1	Phosphatidylserine synthase 1	0	0	0	0	1	0	0	1
Q9BVG9	PTDSS2	Phosphatidylserine synthase 2	0	0	0	0	1	0	0	1
P23219	PTGS1	Prostaglandin G/H synthase 1	0	0	0	0	0	0	0	1
Q13308	PTK7	Inactive tyrosine-protein kinase 7	1	0	0	0	0	0	0	1
P18031	PTPN1	Tyrosine-protein phosphatase non-receptor type 1	0	0	0	0	0	0	0	1
P17706	PTPN2	Tyrosine-protein phosphatase non-receptor type 2	0	0	0	0	0	0	0	1
P18433	PTPRA	Receptor-type tyrosine-protein phosphatase alpha	1	0	0	0	0	0	0	1
P08575	PTPRC	Receptor-type tyrosine-protein phosphatase C	1	0	0	0	0	0	0	1
Q12913	PTPRJ	Receptor-type tyrosine-protein phosphatase eta	1	0	0	0	0	0	0	1
Q9Y3E5	PTRH2	Peptidyl-tRNA hydrolase 2, mitochondrial	0	0	0	0	0	0	0	1
P53801	PTTG1IP	Pituitary tumor-transforming gene 1 protein-interacting protein	1	0	0	0	0	0	0	1
P15151	PVR	Poliovirus receptor	1	0	0	0	0	0	0	1
Q92626	PXDN	Peroxidasin homolog	0	0	0	0	0	0	0	1
Q9NR77	PXMP2	Peroxisomal membrane protein 2	0	0	0	0	1	0	0	1
Q9Y6I8	PXMP4	Peroxisomal membrane protein 4	0	0	0	0	1	0	0	0
P10082	PYY	Peptide YY	0	0	0	0	0	0	0	1
O00391	QSOX1	Sulfhydryl oxidase 1	0	0	0	0	0	0	0	1
Q6ZRP7	QSOX2	Sulfhydryl oxidase 2	0	0	0	0	0	0	0	1
P61026	RAB10	Ras-related protein Rab-10	0	0	0	0	0	0	1	0
P62491	RAB11A	Ras-related protein Rab-11A	0	0	0	0	0	0	1	0
Q15907	RAB11B	Ras-related protein Rab-11B	0	0	0	0	0	0	1	0
Q6IQ22	RAB12	Ras-related protein Rab-12	0	0	0	0	0	0	1	0
P51153	RAB13	Ras-related protein Rab-13	0	0	0	0	0	0	1	0
P61106	RAB14	Ras-related protein Rab-14	0	0	0	0	0	0	1	0
P59190	RAB15	Ras-related protein Rab-15	0	0	0	0	0	0	1	0
Q9NP72	RAB18	Ras-related protein Rab-18	0	0	0	0	0	0	1	0
Q9H0U4	RAB1B	Ras-related protein Rab-1B	0	0	0	0	0	0	1	0
Q92928	RAB1C	Putative Ras-related protein Rab-1C	0	0	0	0	0	0	1	0
Q9NX57	RAB20	Ras-related protein Rab-20	0	0	0	0	0	0	1	0
Q9UL25	RAB21	Ras-related protein Rab-21	0	0	0	0	0	0	1	0
Q9UL26	RAB22A	Ras-related protein Rab-22A	0	0	0	0	0	0	1	0
Q9ULC3	RAB23	Ras-related protein Rab-23	0	0	0	0	0	0	1	0
Q969Q5	RAB24	Ras-related protein Rab-24	0	0	0	0	0	0	1	0
P51159	RAB27A	Ras-related protein Rab-27A	0	0	0	0	0	0	1	0
O00194	RAB27B	Ras-related protein Rab-27B	0	0	0	0	0	0	1	0
P51157	RAB28	Ras-related protein Rab-28	0	0	0	0	0	0	1	0
O14966	RAB29	Ras-related protein Rab-7L1	0	0	0	0	0	0	1	0
P61019	RAB2A	Ras-related protein Rab-2A	0	0	0	0	0	0	1	0
Q8WUD1	RAB2B	Ras-related protein Rab-2B	0	0	0	0	0	0	1	0
Q13636	RAB31	Ras-related protein Rab-31	0	0	0	0	0	0	1	0
Q13637	RAB32	Ras-related protein Rab-32	0	0	0	0	0	0	1	0
Q9H082	RAB33B	Ras-related protein Rab-33B	0	0	0	0	0	0	1	0
Q9BZG1	RAB34	Ras-related protein Rab-34	0	0	0	0	0	0	1	0
Q15286	RAB35	Ras-related protein Rab-35	0	0	0	0	0	0	1	0
P57729	RAB38	Ras-related protein Rab-38	0	0	0	0	0	0	1	0
Q14964	RAB39A	Ras-related protein Rab-39A	0	0	0	0	0	0	1	0
P20336	RAB3A	Ras-related protein Rab-3A	0	0	0	0	0	0	1	0
O95716	RAB3D	Ras-related protein Rab-3D	0	0	0	0	0	0	1	0
Q8WXH6	RAB40A	Ras-related protein Rab-40A	0	0	0	0	0	0	1	0
Q86YS6	RAB43	Ras-related protein Rab-43	0	0	0	0	0	0	1	0
P61018	RAB4B	Ras-related protein Rab-4B	0	0	0	0	0	0	1	0
P20339	RAB5A	Ras-related protein Rab-5A	0	0	0	0	0	0	1	0
P61020	RAB5B	Ras-related protein Rab-5B	0	0	0	0	0	0	1	0
P51148	RAB5C	Ras-related protein Rab-5C	0	0	0	0	0	0	1	0
P20340	RAB6A	Ras-related protein Rab-6A	0	0	0	0	0	0	1	0
Q9NRW1	RAB6B	Ras-related protein Rab-6B	0	0	0	0	0	0	1	0
P61006	RAB8A	Ras-related protein Rab-8A	0	0	0	0	0	0	1	0
Q92930	RAB8B	Ras-related protein Rab-8B	0	0	0	0	0	0	1	0
P51151	RAB9A	Ras-related protein Rab-9A	0	0	0	0	0	0	1	0
Q9NP90	RAB9B	Ras-related protein Rab-9B	0	0	0	0	0	0	1	0
Q9UI14	RABAC1	Prenylated Rab acceptor protein 1	0	0	0	0	1	0	0	1
P63000	RAC1	Ras-related C3 botulinum toxin substrate 1	0	0	0	0	0	0	1	0
P11233	RALA	Ras-related protein Ral-A	0	0	0	0	0	0	1	0
P11234	RALB	Ras-related protein Ral-B	0	0	0	0	0	0	1	0
P62834	RAP1A	Ras-related protein Rap-1A	0	0	0	0	0	0	1	0
P10114	RAP2A	Ras-related protein Rap-2a	0	0	0	0	0	0	1	0
P61225	RAP2B	Ras-related protein Rap-2b	0	0	0	0	0	0	1	0
Q9Y3L5	RAP2C	Ras-related protein Rap-2c	0	0	0	0	0	0	1	0
Q9Y256	RCE1	CAAX prenyl protease 2	0	0	0	0	1	0	0	1
Q8IZV5	RDH10	Retinol dehydrogenase 10	0	0	0	0	0	0	0	1
Q8TC12	RDH11	Retinol dehydrogenase 11	0	1	0	0	0	0	0	0
Q9HBH5	RDH14	Retinol dehydrogenase 14	0	0	0	0	0	0	0	1
Q9H6H4	REEP4	Receptor expression-enhancing protein 4	0	0	0	0	1	0	0	1
Q00765	REEP5	Receptor expression-enhancing protein 5	0	0	0	0	1	0	0	1
Q96HR9	REEP6	Receptor expression-enhancing protein 6	0	0	0	0	1	0	0	1
Q8IUW5	RELL1	RELT-like protein 1	1	0	0	0	0	0	0	1
O15258	RER1	Protein RER1	0	0	0	0	1	0	0	1
Q6NUM9	RETSAT	All-trans-retinol 13,14-reductase	0	0	0	0	0	0	0	1
Q96AA3	RFT1	Protein RFT1 homolog	0	0	0	0	1	0	0	1
Q14699	RFTN1	Raftlin	0	0	0	0	0	0	1	0
Q02094	RHAG	Ammonium transporter Rh type A	0	0	0	0	1	0	0	1
Q8TEB9	RHBDD1	Rhomboid-related protein 4	0	0	0	0	1	0	0	1
Q6NTF9	RHBDD2	Rhomboid domain-containing protein 2	0	0	0	0	1	0	0	1
P18577	RHCE	Blood group Rh(CE) polypeptide	0	0	0	0	1	0	0	1
Q02161	RHD	Blood group Rh(D) polypeptide	0	0	0	0	1	0	0	1
Q15382	RHEB	GTP-binding protein Rheb	0	0	0	0	0	0	1	0
P61586	RHOA	Transforming protein RhoA	0	0	0	0	0	0	1	0
P62745	RHOB	Rho-related GTP-binding protein RhoB	0	0	0	0	0	0	1	0
P08134	RHOC	Rho-related GTP-binding protein RhoC	0	0	0	0	0	0	1	0
P84095	RHOG	Rho-related GTP-binding protein RhoG	0	0	0	0	0	0	1	0
Q8IXI2	RHOT1	Mitochondrial Rho GTPase 1	0	0	0	1	0	0	0	1
Q8IXI1	RHOT2	Mitochondrial Rho GTPase 2	0	0	0	1	0	0	0	1
Q96LZ7	RMDN2	Regulator of microtubule dynamics protein 2	0	0	0	0	0	0	0	1
Q96TC7	RMDN3	Regulator of microtubule dynamics protein 3	0	0	0	0	0	0	0	1
O00237	RNF103	E3 ubiquitin-protein ligase RNF103	0	0	0	0	1	0	0	1
Q9H920	RNF121	RING finger protein 121	0	0	0	0	1	0	0	1
O43567	RNF13	E3 ubiquitin-protein ligase RNF13	0	0	0	0	0	0	0	1
Q86XS8	RNF130	E3 ubiquitin-protein ligase RNF130	1	0	0	0	0	0	0	1
Q9H6Y7	RNF167	E3 ubiquitin-protein ligase RNF167	0	0	0	0	0	0	0	1
Q96K19	RNF170	E3 ubiquitin-protein ligase RNF170	0	0	0	0	1	0	0	1
Q99942	RNF5	E3 ubiquitin-protein ligase RNF5	0	0	0	0	1	0	0	1
P60602	ROMO1	Reactive oxygen species modulator 1	0	0	0	0	0	0	0	1
O75695	RP2	Protein XRP2	0	0	0	0	0	0	1	0
P61313	RPL15	60S ribosomal protein L15	0	0	0	0	0	0	1	0
P04843	RPN1	Dolichyl-diphosphooligosaccharide--protein glycosyltransferase subunit 1	1	0	0	0	0	0	0	1
P04844	RPN2	Dolichyl-diphosphooligosaccharide--protein glycosyltransferase subunit 2	0	0	0	0	1	0	0	1
P62241	RPS8	40S ribosomal protein S8	0	0	0	0	0	0	1	0
P10301	RRAS	Ras-related protein R-Ras	0	0	0	0	0	0	1	0
P62070	RRAS2	Ras-related protein R-Ras2	0	0	0	0	0	0	1	0
Q9P2E9	RRBP1	Ribosome-binding protein 1	0	0	1	0	0	0	0	1
Q7LG56	RRM2B	Ribonucleoside-diphosphate reductase subunit M2 B	0	0	0	0	0	0	0	1
Q16799	RTN1	Reticulon-1	0	0	0	0	1	0	0	1
O75298	RTN2	Reticulon-2	0	0	0	0	1	0	0	1
O95197	RTN3	Reticulon-3	0	0	0	0	1	0	0	1
Q9NQC3	RTN4	Reticulon-4	0	0	0	0	1	0	0	1
P21817	RYR1	Ryanodine receptor 1	0	0	0	0	1	0	0	1
Q92736	RYR2	Ryanodine receptor 2	0	0	0	0	1	0	0	1
P60903	S100A10	Protein S100-A10	0	0	0	0	0	0	0	1
O95977	S1PR4	Sphingosine 1-phosphate receptor 4	0	0	0	0	1	0	0	1
Q9NTJ5	SACM1L	Phosphatidylinositide phosphatase SAC1	0	0	0	0	1	0	0	1
Q9Y512	SAMM50	Sorting and assembly machinery component 50 homolog	0	0	0	0	1	0	0	0
Q96BY9	SARAF	Store-operated calcium entry-associated regulatory factor	1	0	0	0	0	0	0	1
O15126	SCAMP1	Secretory carrier-associated membrane protein 1	0	0	0	0	1	0	0	1
O15127	SCAMP2	Secretory carrier-associated membrane protein 2	0	0	0	0	1	0	0	1
O14828	SCAMP3	Secretory carrier-associated membrane protein 3	0	0	0	0	1	0	0	1
Q969E2	SCAMP4	Secretory carrier-associated membrane protein 4	0	0	0	0	1	0	0	1
Q12770	SCAP	Sterol regulatory element-binding protein cleavage-activating protein	0	0	0	0	1	0	0	1
Q8WTV0	SCARB1	Scavenger receptor class B member 1	0	0	0	0	1	0	0	1
Q14108	SCARB2	Lysosome membrane protein 2	0	0	0	0	1	0	0	1
Q8NBX0	SCCPDH	Saccharopine dehydrogenase-like oxidoreductase	0	0	0	0	0	0	0	1
O00767	SCD	Acyl-CoA desaturase	0	0	0	0	1	0	0	1
Q9UI33	SCN11A	Sodium channel protein type 11 subunit alpha	0	0	0	0	1	0	0	1
Q9UQD0	SCN8A	Sodium channel protein type 8 subunit alpha	0	0	0	0	1	0	0	1
P31431	SDC4	Syndecan-4	1	0	0	0	0	0	0	1
O00560	SDCBP	Syntenin-1	0	0	0	0	0	0	0	1
Q9HCN8	SDF2L1	Stromal cell-derived factor 2-like protein 1	0	0	0	0	0	0	0	1
Q9BRK5	SDF4	45 kDa calcium-binding protein	0	0	0	0	0	0	0	1
Q99643	SDHC	Succinate dehydrogenase cytochrome b560 subunit, mitochondrial	0	0	0	0	1	0	0	1
O14521	SDHD	Succinate dehydrogenase [ubiquinone] cytochrome b small subunit, mitochondrial	0	0	0	0	1	0	0	0
P67812	SEC11A	Signal peptidase complex catalytic subunit SEC11A	0	1	0	0	0	0	0	1
Q9BY50	SEC11C	Signal peptidase complex catalytic subunit SEC11C	0	1	0	0	0	0	0	1
Q96IW7	SEC22A	Vesicle-trafficking protein SEC22a	0	0	0	0	1	0	0	1
O75396	SEC22B	Vesicle-trafficking protein SEC22b	0	0	0	1	0	0	0	1
P61619	SEC61A1	Protein transport protein Sec61 subunit alpha isoform 1	0	0	0	0	1	0	0	1
Q9H9S3	SEC61A2	Protein transport protein Sec61 subunit alpha isoform 2	0	0	0	0	1	0	0	1
P60468	SEC61B	Protein transport protein Sec61 subunit beta	0	0	0	0	0	0	0	1
P60059	SEC61G	Protein transport protein Sec61 subunit gamma	0	0	0	0	0	0	0	1
Q99442	SEC62	Translocation protein SEC62	0	0	0	0	1	0	0	1
Q9UGP8	SEC63	Translocation protein SEC63 homolog	0	0	0	0	1	0	0	1
Q9UBV2	SEL1L	Protein sel-1 homolog 1	1	0	0	0	0	0	0	1
P16109	SELP	P-selectin	1	0	0	0	0	0	0	1
Q14242	SELPLG	P-selectin glycoprotein ligand 1	1	0	0	0	0	0	0	1
Q9NPR2	SEMA4B	Semaphorin-4B	1	0	0	0	0	0	0	1
Q92854	SEMA4D	Semaphorin-4D	1	0	0	0	0	0	0	1
O75326	SEMA7A	Semaphorin-7A	0	0	0	0	0	1	1	0
O75920	SERF1A	Small EDRK-rich factor 1	0	0	0	0	0	0	0	1
Q9NRX5	SERINC1	Serine incorporator 1	0	0	0	0	1	0	0	1
Q13530	SERINC3	Serine incorporator 3	0	0	0	0	1	0	0	1
Q8WV19	SFT2D1	Vesicle transport protein SFT2A	0	0	0	0	1	0	0	1
O95562	SFT2D2	Vesicle transport protein SFT2B	0	0	0	0	1	0	0	1
Q587I9	SFT2D3	Vesicle transport protein SFT2C	0	0	0	0	1	0	0	1
Q9H9B4	SFXN1	Sideroflexin-1	0	0	0	0	1	0	0	1
Q96NB2	SFXN2	Sideroflexin-2	0	0	0	0	1	0	0	1
Q9BWM7	SFXN3	Sideroflexin-3	0	0	0	0	1	0	0	1
Q6P4A7	SFXN4	Sideroflexin-4	0	0	0	0	1	0	0	1
Q9BX95	SGPP1	Sphingosine-1-phosphate phosphatase 1	0	0	0	0	1	0	0	1
Q96DD7	SHISA4	Protein shisa-4	1	0	0	0	0	0	0	1
Q8N114	SHISA5	Protein shisa-5	1	0	0	0	0	0	0	1
Q8NBJ9	SIDT2	SID1 transmembrane family member 2	0	0	0	0	1	0	0	1
Q99720	SIGMAR1	Sigma non-opioid intracellular receptor 1	0	0	0	0	0	0	0	1
Q9H173	SIL1	Nucleotide exchange factor SIL1	0	0	0	0	0	0	0	1
P78324	SIRPA	Tyrosine-protein phosphatase non-receptor type substrate 1	1	0	0	0	0	0	0	1
P49281	SLC11A2	Natural resistance-associated macrophage protein 2	0	0	0	0	1	0	0	1
P55011	SLC12A2	Solute carrier family 12 member 2	0	0	0	0	1	0	0	1
Q9UP95	SLC12A4	Solute carrier family 12 member 4	0	0	0	0	1	0	0	1
Q9UHW9	SLC12A6	Solute carrier family 12 member 6	0	0	0	0	1	0	0	1
Q9Y666	SLC12A7	Solute carrier family 12 member 7	0	0	0	0	1	0	0	1
Q9BXP2	SLC12A9	Solute carrier family 12 member 9	0	0	0	0	1	0	0	1
Q13336	SLC14A1	Urea transporter 1	0	0	0	0	1	0	0	1
Q15849	SLC14A2	Urea transporter 2	0	0	0	0	1	0	0	1
Q8N697	SLC15A4	Solute carrier family 15 member 4	0	0	0	0	1	0	0	1
P53985	SLC16A1	Monocarboxylate transporter 1	0	0	0	0	1	0	0	1
Q8TF71	SLC16A10	Monocarboxylate transporter 10	0	0	0	0	1	0	0	1
O15427	SLC16A3	Monocarboxylate transporter 4	0	0	0	0	1	0	0	1
O60669	SLC16A7	Monocarboxylate transporter 2	0	0	0	0	1	0	0	1
P54219	SLC18A1	Chromaffin granule amine transporter	0	0	0	0	1	0	0	1
Q6NT16	SLC18B1	MFS-type transporter SLC18B1	0	0	0	0	1	0	0	1
P41440	SLC19A1	Folate transporter 1	0	0	0	0	1	0	0	1
P43003	SLC1A3	Excitatory amino acid transporter 1	0	0	0	0	1	0	0	1
P43007	SLC1A4	Neutral amino acid transporter A	0	0	0	0	1	0	0	1
Q15758	SLC1A5	Neutral amino acid transporter B(0)	0	0	0	0	1	0	0	1
P48664	SLC1A6	Excitatory amino acid transporter 4	0	0	0	0	1	0	0	1
O00341	SLC1A7	Excitatory amino acid transporter 5	0	0	0	0	1	0	0	1
Q8WUM9	SLC20A1	Sodium-dependent phosphate transporter 1	0	0	0	0	1	0	0	1
A1A5C7	SLC22A23	Solute carrier family 22 member 23	0	0	0	0	1	0	0	1
Q9H015	SLC22A4	Solute carrier family 22 member 4	0	0	0	0	1	0	0	1
P53007	SLC25A1	Tricarboxylate transport protein, mitochondrial	0	0	0	0	1	0	0	0
Q9UBX3	SLC25A10	Mitochondrial dicarboxylate carrier	0	0	0	0	1	0	0	0
Q02978	SLC25A11	Mitochondrial 2-oxoglutarate/malate carrier protein	0	0	0	0	1	0	0	0
O75746	SLC25A12	Calcium-binding mitochondrial carrier protein Aralar1	0	0	0	0	1	0	0	0
Q9UJS0	SLC25A13	Calcium-binding mitochondrial carrier protein Aralar2	0	0	0	0	1	0	0	0
Q9Y619	SLC25A15	Mitochondrial ornithine transporter 1	0	0	0	0	1	0	0	0
P16260	SLC25A16	Graves disease carrier protein	0	0	0	0	1	0	0	0
O43808	SLC25A17	Peroxisomal membrane protein PMP34	0	0	0	0	1	0	0	1
Q9H1K4	SLC25A18	Mitochondrial glutamate carrier 2	0	0	0	0	1	0	0	1
Q9HC21	SLC25A19	Mitochondrial thiamine pyrophosphate carrier	0	0	0	0	1	0	0	0
O43772	SLC25A20	Mitochondrial carnitine/acylcarnitine carrier protein	0	0	0	0	1	0	0	1
Q9BQT8	SLC25A21	Mitochondrial 2-oxodicarboxylate carrier	0	0	0	0	1	0	0	0
Q9H936	SLC25A22	Mitochondrial glutamate carrier 1	0	0	0	0	1	0	0	1
Q6NUK1	SLC25A24	Calcium-binding mitochondrial carrier protein SCaMC-1	0	0	0	0	1	0	0	0
Q00325	SLC25A3	Phosphate carrier protein, mitochondrial	0	0	0	0	1	0	0	1
Q9BSK2	SLC25A33	Solute carrier family 25 member 33	0	0	0	0	1	0	0	1
Q96CQ1	SLC25A36	Solute carrier family 25 member 36	0	0	0	0	1	0	0	1
Q9NYZ2	SLC25A37	Mitoferrin-1	0	0	0	0	1	0	0	0
P12235	SLC25A4	ADP/ATP translocase 1	0	0	0	0	1	0	0	1
Q8TBP6	SLC25A40	Solute carrier family 25 member 40	0	0	0	0	1	0	0	0
Q96AG3	SLC25A46	Solute carrier family 25 member 46	0	0	0	0	1	0	0	0
P05141	SLC25A5	ADP/ATP translocase 2	0	0	0	0	1	0	0	1
P12236	SLC25A6	ADP/ATP translocase 3	0	0	0	0	1	0	0	1
P50443	SLC26A2	Sulfate transporter	0	0	0	0	1	0	0	1
Q9BXS9	SLC26A6	Solute carrier family 26 member 6	0	0	0	0	1	0	0	1
O14975	SLC27A2	Very long-chain acyl-CoA synthetase	0	0	0	0	1	0	0	1
Q6P1M0	SLC27A4	Long-chain fatty acid transport protein 4	0	0	0	0	1	0	0	1
Q99808	SLC29A1	Equilibrative nucleoside transporter 1	0	0	0	0	1	0	0	1
Q14542	SLC29A2	Equilibrative nucleoside transporter 2	0	0	0	0	1	0	0	1
P11166	SLC2A1	Solute carrier family 2, facilitated glucose transporter member 1	0	0	0	0	1	0	0	1
Q8TD20	SLC2A12	Solute carrier family 2, facilitated glucose transporter member 12	0	0	0	0	1	0	0	1
Q8TDB8	SLC2A14	Solute carrier family 2, facilitated glucose transporter member 14	0	0	0	0	1	0	0	1
P11169	SLC2A3	Solute carrier family 2, facilitated glucose transporter member 3	0	0	0	0	1	0	0	1
P14672	SLC2A4	Solute carrier family 2, facilitated glucose transporter member 4	0	0	0	0	1	0	0	1
Q9Y6M5	SLC30A1	Zinc transporter 1	0	0	0	0	1	0	0	1
Q8TAD4	SLC30A5	Zinc transporter 5	0	0	0	0	1	0	0	1
Q6NXT4	SLC30A6	Zinc transporter 6	0	0	0	0	1	0	0	1
Q8NEW0	SLC30A7	Zinc transporter 7	0	0	0	0	1	0	0	1
Q6PML9	SLC30A9	Zinc transporter 9	0	0	0	0	1	0	0	1
O15431	SLC31A1	High affinity copper uptake protein 1	0	0	0	0	1	0	0	1
O00400	SLC33A1	Acetyl-coenzyme A transporter 1	0	0	0	0	1	0	0	1
P78382	SLC35A1	CMP-sialic acid transporter	0	0	0	0	1	0	0	1
Q96G79	SLC35A4	Probable UDP-sugar transporter protein SLC35A4	0	0	0	0	1	0	0	1
Q8TB61	SLC35B2	Adenosine 3'-phospho 5'-phosphosulfate transporter 1	0	0	0	0	1	0	0	1
Q9NTN3	SLC35D1	UDP-glucuronic acid/UDP-N-acetylgalactosamine transporter	0	0	0	0	1	0	0	1
Q96K37	SLC35E1	Solute carrier family 35 member E1	0	0	0	0	1	0	0	1
Q8IXU6	SLC35F2	Solute carrier family 35 member F2	0	0	0	0	1	0	0	1
Q8N357	SLC35F6	Solute carrier family 35 member F6	0	0	0	0	1	0	0	1
Q7Z2H8	SLC36A1	Proton-coupled amino acid transporter 1	0	0	0	0	1	0	0	1
O43826	SLC37A4	Glucose-6-phosphate translocase	0	0	0	0	1	0	0	1
Q9H2H9	SLC38A1	Sodium-coupled neutral amino acid transporter 1	0	0	0	0	1	0	0	1
Q9HBR0	SLC38A10	Putative sodium-coupled neutral amino acid transporter 10	0	0	0	0	1	0	0	1
Q96QD8	SLC38A2	Sodium-coupled neutral amino acid transporter 2	0	0	0	0	1	0	0	1
Q99624	SLC38A3	Sodium-coupled neutral amino acid transporter 3	0	0	0	0	1	0	0	1
Q8WUX1	SLC38A5	Sodium-coupled neutral amino acid transporter 5	0	0	0	0	1	0	0	1
Q8IZM9	SLC38A6	Probable sodium-coupled neutral amino acid transporter 6	0	0	0	0	1	0	0	1
Q8NBW4	SLC38A9	Putative sodium-coupled neutral amino acid transporter 9	0	0	0	0	1	0	0	1
Q9NY26	SLC39A1	Zinc transporter ZIP1	0	0	0	0	1	0	0	1
Q9ULF5	SLC39A10	Zinc transporter ZIP10	0	0	0	0	1	0	0	1
Q8N1S5	SLC39A11	Zinc transporter ZIP11	0	0	0	0	1	0	0	1
Q15043	SLC39A14	Zinc transporter ZIP14	0	0	0	0	1	0	0	1
Q9BRY0	SLC39A3	Zinc transporter ZIP3	0	0	0	0	1	0	0	1
Q92504	SLC39A7	Zinc transporter SLC39A7	0	0	0	0	1	0	0	1
Q9NUM3	SLC39A9	Zinc transporter ZIP9	0	0	0	0	1	0	0	1
P08195	SLC3A2	4F2 cell-surface antigen heavy chain	0	1	0	0	0	0	0	1
Q9NP59	SLC40A1	Solute carrier family 40 member 1	0	0	0	0	1	0	0	1
Q96GZ6	SLC41A3	Solute carrier family 41 member 3	0	0	0	0	1	0	0	1
O75387	SLC43A1	Large neutral amino acids transporter small subunit 3	0	0	0	0	1	0	0	1
Q8N370	SLC43A2	Large neutral amino acids transporter small subunit 4	0	0	0	0	1	0	0	1
Q8NBI5	SLC43A3	Solute carrier family 43 member 3	0	0	0	0	1	0	0	1
Q8WWI5	SLC44A1	Choline transporter-like protein 1	0	0	0	0	1	0	0	1
Q8IWA5	SLC44A2	Choline transporter-like protein 2	0	0	0	0	1	0	0	1
Q9UMX9	SLC45A2	Membrane-associated transporter protein	0	0	0	0	1	0	0	1
L0R6Q1	SLC45A4	#N/A	0	0	0	0	0	0	0	1
Q5BKX6	SLC45A4	Solute carrier family 45 member 4	0	0	0	0	1	0	0	1
Q6P1K1	SLC48A1	Heme transporter HRG1	0	0	0	0	1	0	0	1
P02730	SLC4A1	Band 3 anion transport protein	0	0	0	0	1	0	0	1
Q8NBS3	SLC4A11	Sodium bicarbonate transporter-like protein 11	0	0	0	0	1	0	0	1
P04920	SLC4A2	Anion exchange protein 2	0	0	0	0	1	0	0	1
Q9Y6M7	SLC4A7	Sodium bicarbonate cotransporter 3	0	0	0	0	1	0	0	1
Q9NWF4	SLC52A1	Solute carrier family 52, riboflavin transporter, member 1	0	0	0	0	1	0	0	1
Q9Y289	SLC5A6	Sodium-dependent multivitamin transporter	0	0	0	0	1	0	0	1
P23975	SLC6A2	Sodium-dependent noradrenaline transporter	0	0	0	0	1	0	0	1
P31645	SLC6A4	Sodium-dependent serotonin transporter	0	0	0	0	1	0	0	1
Q9Y345	SLC6A5	Sodium- and chloride-dependent glycine transporter 2	0	0	0	0	1	0	0	1
P31641	SLC6A6	Sodium- and chloride-dependent taurine transporter	0	0	0	0	1	0	0	1
P48029	SLC6A8	Sodium- and chloride-dependent creatine transporter 1	0	0	0	0	1	0	0	1
P48067	SLC6A9	Sodium- and chloride-dependent glycine transporter 1	0	0	0	0	1	0	0	1
P30825	SLC7A1	High affinity cationic amino acid transporter 1	0	0	0	0	1	0	0	1
Q01650	SLC7A5	Large neutral amino acids transporter small subunit 1	0	0	0	0	1	0	0	1
Q9GIP4	SLC7A5P2	Putative L-type amino acid transporter 1-like protein IMAA	0	0	0	0	1	0	0	1
Q92536	SLC7A6	Y+L amino acid transporter 2	0	0	0	0	1	0	0	1
Q9UHI5	SLC7A8	Large neutral amino acids transporter small subunit 2	0	0	0	0	1	0	0	1
Q92581	SLC9A6	Sodium/hydrogen exchanger 6	0	0	0	0	1	0	0	1
Q96T83	SLC9A7	Sodium/hydrogen exchanger 7	0	0	0	0	1	0	0	1
Q86UD5	SLC9B2	Mitochondrial sodium/hydrogen exchanger 9B2	0	0	0	0	1	0	0	1
Q14BN4	SLMAP	Sarcolemmal membrane-associated protein	0	0	0	1	0	0	0	1
Q0VAQ4	SMAGP	Small cell adhesion glycoprotein	0	0	1	0	0	0	0	1
B2RUZ4	SMIM1	Small integral membrane protein 1	0	1	0	0	0	0	0	1
Q96EX1	SMIM12	Small integral membrane protein 12	0	0	0	0	0	0	0	1
Q8N5G0	SMIM20	Small integral membrane protein 20	0	0	0	0	0	0	0	1
O75264	SMIM24	Transmembrane protein C19orf77	0	0	0	0	0	0	0	1
Q8WVI0	SMIM4	Small integral membrane protein 4	0	0	0	0	0	0	0	1
Q71RC9	SMIM5	Small integral membrane protein 5	0	0	0	0	0	0	0	1
Q9BQ49	SMIM7	Small integral membrane protein 7	1	0	0	0	0	0	0	1
Q96KF7	SMIM8	Small integral membrane protein 8	0	0	0	0	0	0	0	1
Q9NXE4	SMPD4	Sphingomyelin phosphodiesterase 4	0	0	0	0	0	0	0	1
Q92485	SMPDL3B	Acid sphingomyelinase-like phosphodiesterase 3b	0	0	0	0	0	1	1	0
O00161	SNAP23	Synaptosomal-associated protein 23	0	0	0	0	0	0	1	0
P35610	SOAT1	Sterol O-acyltransferase 1	0	0	0	0	1	0	0	1
O75908	SOAT2	Sterol O-acyltransferase 2	0	0	0	0	1	0	0	1
Q99523	SORT1	Sortilin	1	0	0	0	0	0	0	1
Q9UBP0	SPAST	Spastin	0	0	0	0	0	0	0	1
Q9Y6A9	SPCS1	Signal peptidase complex subunit 1	0	0	0	0	1	0	0	1
Q15005	SPCS2	Signal peptidase complex subunit 2	0	0	0	0	1	0	0	1
P61009	SPCS3	Signal peptidase complex subunit 3	0	1	0	0	0	0	0	1
Q5M775	SPECC1	Cytospin-B	0	0	0	0	0	0	1	0
Q9UQ90	SPG7	Paraplegin	0	0	0	0	1	0	0	1
O43291	SPINT2	Kunitz-type protease inhibitor 2	1	0	0	0	0	0	0	1
P16150	SPN	Leukosialin	1	0	0	0	0	0	0	1
Q9H2V7	SPNS1	Protein spinster homolog 1	0	0	0	0	1	0	0	1
Q8TCT8	SPPL2A	Signal peptide peptidase-like 2A	0	0	0	0	1	0	0	1
Q8TCT7	SPPL2B	Signal peptide peptidase-like 2B	0	0	0	0	1	0	0	1
O15269	SPTLC1	Serine palmitoyltransferase 1	0	0	0	0	0	0	0	1
Q14534	SQLE	Squalene monooxygenase	0	0	0	0	1	0	0	1
Q9Y5M8	SRPRB	Signal recognition particle receptor subunit beta	0	0	0	0	0	0	0	1
P43307	SSR1	Translocon-associated protein subunit alpha	1	0	0	0	0	0	0	1
P43308	SSR2	Translocon-associated protein subunit beta	1	0	0	0	0	0	0	1
Q9UNL2	SSR3	Translocon-associated protein subunit gamma	0	0	0	0	1	0	0	1
P51571	SSR4	Translocon-associated protein subunit delta	1	0	0	0	0	0	0	0
Q16842	ST3GAL2	CMP-N-acetylneuraminate-beta-galactosamide-alpha-2,3-sialyltransferase 2	0	1	0	0	0	0	0	1
Q11206	ST3GAL4	CMP-N-acetylneuraminate-beta-galactosamide-alpha-2,3-sialyltransferase 4	0	1	0	0	0	0	0	1
Q9NRC1	ST7	Suppressor of tumorigenicity 7 protein	0	0	0	0	1	0	0	1
Q8TDW4	ST7L	Suppressor of tumorigenicity 7 protein-like	0	0	0	0	1	0	0	1
Q14849	STARD3	StAR-related lipid transfer protein 3	0	0	0	0	1	0	0	1
O95772	STARD3NL	MLN64 N-terminal domain homolog	0	0	0	0	1	0	0	1
Q658P3	STEAP3	Metalloreductase STEAP3	0	0	0	0	1	0	0	1
Q13586	STIM1	Stromal interaction molecule 1	1	0	0	0	0	0	0	1
Q9P246	STIM2	Stromal interaction molecule 2	1	0	0	0	0	0	0	0
O75716	STK16	Serine/threonine-protein kinase 16	0	0	0	0	0	0	1	0
Q8WU08	STK32A	Serine/threonine-protein kinase 32A	0	0	0	0	0	0	1	0
P27105	STOM	Erythrocyte band 7 integral membrane protein	0	0	0	0	0	0	1	1
Q9UJZ1	STOML2	Stomatin-like protein 2, mitochondrial	0	0	0	0	0	0	1	0
Q8TAV4	STOML3	Stomatin-like protein 3	0	0	1	0	0	0	0	1
P46977	STT3A	Dolichyl-diphosphooligosaccharide--protein glycosyltransferase subunit STT3A	0	0	0	0	1	0	0	1
Q8TCJ2	STT3B	Dolichyl-diphosphooligosaccharide--protein glycosyltransferase subunit STT3B	0	0	0	0	1	0	0	1
O60499	STX10	Syntaxin-10	0	0	0	1	0	0	0	1
Q86Y82	STX12	Syntaxin-12	0	0	0	1	0	0	0	1
O14662	STX16	Syntaxin-16	0	0	0	1	0	0	0	1
P56962	STX17	Syntaxin-17	0	0	0	0	1	0	0	1
Q9P2W9	STX18	Syntaxin-18	0	0	0	1	0	0	0	1
P32856	STX2	Syntaxin-2	0	0	0	1	0	0	0	1
Q13277	STX3	Syntaxin-3	0	0	0	1	0	0	0	1
Q12846	STX4	Syntaxin-4	0	0	0	1	0	0	0	1
Q13190	STX5	Syntaxin-5	0	0	0	1	0	0	0	1
O43752	STX6	Syntaxin-6	0	0	0	1	0	0	0	1
O15400	STX7	Syntaxin-7	0	0	0	1	0	0	0	1
Q9UNK0	STX8	Syntaxin-8	0	0	0	1	0	0	0	1
Q9UBS9	SUCO	SUN domain-containing ossification factor	1	0	0	0	0	0	0	1
O94901	SUN1	SUN domain-containing protein 1	0	1	0	0	0	0	0	1
Q9UH99	SUN2	SUN domain-containing protein 2	0	1	0	0	0	0	0	1
Q15526	SURF1	Surfeit locus protein 1	0	0	0	0	1	0	0	0
O15260	SURF4	Surfeit locus protein 4	0	0	0	0	1	0	0	1
Q8NHG7	SVIP	Small VCP/p97-interacting protein	0	0	0	0	0	0	1	0
Q8NF91	SYNE1	Nesprin-1	0	0	0	1	0	0	0	0
Q8WXH0	SYNE2	Nesprin-2	0	0	0	1	0	0	0	0
Q6ZMZ3	SYNE3	Nesprin-3	0	0	0	1	0	0	0	1
O43759	SYNGR1	Synaptogyrin-1	0	0	0	0	1	0	0	1
O43760	SYNGR2	Synaptogyrin-2	0	0	0	0	1	0	0	1
P57105	SYNJ2BP	Synaptojanin-2-binding protein	0	0	0	0	0	0	0	1
Q16563	SYPL1	Synaptophysin-like protein 1	0	0	0	0	1	0	0	1
Q8N2H4	SYS1	Protein SYS1 homolog	0	0	0	0	1	0	0	1
Q86TM6	SYVN1	E3 ubiquitin-protein ligase synoviolin	0	0	0	0	1	0	0	1
O75410	TACC1	Transforming acidic coiled-coil-containing protein 1	0	0	0	0	0	0	1	0
Q9UL54	TAOK2	Serine/threonine-protein kinase TAO2	0	0	0	0	1	0	0	1
O15533	TAPBP	Tapasin	1	0	0	0	0	0	0	1
Q9BX59	TAPBPL	Tapasin-related protein	1	0	0	0	0	0	0	1
Q6NXT6	TAPT1	Transmembrane anterior posterior transformation protein 1 homolog	0	0	0	0	1	0	0	1
Q9Y4P3	TBL2	Transducin beta-like protein 2	0	0	0	0	0	0	0	1
P24557	TBXAS1	Thromboxane-A synthase	0	0	0	0	1	0	0	0
P57738	TCTA	T-cell leukemia translocation-altered gene protein	0	0	0	0	1	0	0	1
Q9Y2W6	TDRKH	Tudor and KH domain-containing protein	0	0	0	0	0	0	0	1
Q9NZ01	TECR	Very-long-chain enoyl-CoA reductase	0	0	0	0	1	0	0	1
Q96BS2	TESC	Calcineurin B homologous protein 3	0	0	0	0	0	0	1	0
Q9NXF1	TEX10	Testis-expressed sequence 10 protein	0	0	0	0	1	0	0	0
Q8IWB9	TEX2	Testis-expressed sequence 2 protein	0	0	0	0	1	0	0	1
Q9Y6I9	TEX264	Testis-expressed sequence 264 protein	0	0	0	0	0	0	0	1
Q9UP52	TFR2	Transferrin receptor protein 2	0	1	0	0	0	0	0	1
P02786	TFRC	Transferrin receptor protein 1	0	1	0	0	0	0	0	1
P36897	TGFBR1	TGF-beta receptor type-1	1	0	0	0	0	0	0	1
O43493	TGOLN2	Trans-Golgi network integral membrane protein 2	1	0	0	0	0	0	0	1
Q8WUY1	THEM6	Protein THEM6	0	0	0	0	0	0	0	1
Q9NS62	THSD1	Thrombospondin type-1 domain-containing protein 1	1	0	0	0	0	0	0	1
Q99595	TIMM17A	Mitochondrial import inner membrane translocase subunit Tim17-A	0	0	0	0	1	0	0	1
O60830	TIMM17B	Mitochondrial import inner membrane translocase subunit Tim17-B	0	0	0	0	1	0	0	1
Q9BVV7	TIMM21	Mitochondrial import inner membrane translocase subunit Tim21	0	0	0	0	0	0	0	1
Q9Y584	TIMM22	Mitochondrial import inner membrane translocase subunit Tim22	0	0	0	0	1	0	0	1
O14925	TIMM23	Mitochondrial import inner membrane translocase subunit Tim23	0	0	0	0	1	0	0	1
Q5SRD1	TIMM23B	Putative mitochondrial import inner membrane translocase subunit Tim23B	0	0	0	0	1	0	0	1
Q3ZCQ8	TIMM50	Mitochondrial import inner membrane translocase subunit TIM50	0	0	0	0	0	0	0	1
Q9NPL8	TIMMDC1	Complex I assembly factor TIMMDC1, mitochondrial	0	0	0	0	1	0	0	1
Q96CP7	TLCD1	TLC domain-containing protein 1	0	0	0	0	1	0	0	1
O76062	TM7SF2	Delta(14)-sterol reductase	0	0	0	0	1	0	0	1
Q9NS93	TM7SF3	Transmembrane 7 superfamily member 3	0	0	0	0	1	0	0	1
Q99805	TM9SF2	Transmembrane 9 superfamily member 2	0	0	0	0	1	0	0	1
Q9HD45	TM9SF3	Transmembrane 9 superfamily member 3	0	0	0	0	1	0	0	1
Q92544	TM9SF4	Transmembrane 9 superfamily member 4	0	0	0	0	1	0	0	1
Q969X1	TMBIM1	Protein lifeguard 3	0	0	0	0	1	0	0	1
P55061	TMBIM6	Bax inhibitor 1	0	0	0	0	1	0	0	1
Q7Z5M5	TMC3	Transmembrane channel-like protein 3	0	0	0	0	1	0	0	1
Q7Z403	TMC6	Transmembrane channel-like protein 6	0	0	0	0	1	0	0	1
Q8IU68	TMC8	Transmembrane channel-like protein 8	0	0	0	0	1	0	0	1
O75069	TMCC2	Transmembrane and coiled-coil domains protein 2	0	0	0	0	1	0	0	1
Q9UM00	TMCO1	Transmembrane and coiled-coil domain-containing protein 1	0	0	0	0	1	0	0	1
Q96DC7	TMCO6	Transmembrane and coiled-coil domain-containing protein 6	0	0	0	0	1	0	0	0
Q13445	TMED1	Transmembrane emp24 domain-containing protein 1	1	0	0	0	0	0	0	1
P49755	TMED10	Transmembrane emp24 domain-containing protein 10	1	0	0	0	0	0	0	1
Q15363	TMED2	Transmembrane emp24 domain-containing protein 2	1	0	0	0	0	0	0	1
Q9Y3Q3	TMED3	Transmembrane emp24 domain-containing protein 3	1	0	0	0	0	0	0	1
Q7Z7H5	TMED4	Transmembrane emp24 domain-containing protein 4	1	0	0	0	0	0	0	1
Q9Y3A6	TMED5	Transmembrane emp24 domain-containing protein 5	1	0	0	0	0	0	0	1
Q9Y3B3	TMED7	Transmembrane emp24 domain-containing protein 7	1	0	0	0	0	0	0	1
Q9BVK6	TMED9	Transmembrane emp24 domain-containing protein 9	1	0	0	0	0	0	0	1
Q96IK0	TMEM101	Transmembrane protein 101	0	0	0	0	1	0	0	1
Q9NUM4	TMEM106B	Transmembrane protein 106B	0	1	0	0	0	0	1	1
Q9BVC6	TMEM109	Transmembrane protein 109	0	0	0	0	1	0	0	1
P17152	TMEM11	Transmembrane protein 11, mitochondrial	0	0	0	0	1	0	0	0
Q12893	TMEM115	Transmembrane protein 115	0	0	0	0	1	0	0	1
Q9BXJ8	TMEM120A	Transmembrane protein 120A	0	0	0	0	1	0	0	1
Q9H061	TMEM126A	Transmembrane protein 126A	0	0	0	0	1	0	0	1
Q8IUX1	TMEM126B	Complex I assembly factor TMEM126B, mitochondrial	0	0	0	0	1	0	0	1
Q5BJH2	TMEM128	Transmembrane protein 128	0	0	0	0	1	0	0	1
Q92545	TMEM131	Transmembrane protein 131	0	0	0	0	1	0	0	1
Q9NPI0	TMEM138	Transmembrane protein 138	0	0	0	0	1	0	0	1
Q9P0S9	TMEM14C	Transmembrane protein 14C	0	0	0	0	1	0	0	1
Q9NX00	TMEM160	Transmembrane protein 160	0	0	0	0	1	0	0	1
Q9NX61	TMEM161A	Transmembrane protein 161A	0	0	0	0	1	0	0	1
Q8NDZ6	TMEM161B	Transmembrane protein 161B	0	0	0	0	1	0	0	1
Q8TC26	TMEM163	Transmembrane protein 163	0	0	0	0	1	0	0	1
Q5U3C3	TMEM164	Transmembrane protein 164	0	0	0	0	1	0	0	1
Q9HC07	TMEM165	Transmembrane protein 165	0	0	0	0	1	0	0	1
Q8TBQ9	TMEM167A	Protein kish-A	1	0	0	0	0	0	0	1
Q9H0V1	TMEM168	Transmembrane protein 168	0	0	0	0	1	0	0	1
Q86WV6	TMEM173	Stimulator of interferon genes protein	0	0	0	0	1	0	0	0
Q9BSA9	TMEM175	Transmembrane protein 175	0	0	0	0	1	0	0	1
Q7Z7N9	TMEM179B	Transmembrane protein 179B	0	0	0	0	1	0	0	1
Q9NVA4	TMEM184C	Transmembrane protein 184C	0	0	0	0	1	0	0	1
Q96B77	TMEM186	Transmembrane protein 186	0	0	0	0	1	0	0	1
Q8IY95	TMEM192	Transmembrane protein 192	0	0	0	0	1	0	0	1
Q8N511	TMEM199	Transmembrane protein 199	0	0	0	0	1	0	0	1
Q9UHN6	TMEM2	Transmembrane protein 2	0	1	0	0	0	0	0	1
Q5SNT2	TMEM201	Transmembrane protein 201	0	0	0	0	1	0	0	1
Q6UW68	TMEM205	Transmembrane protein 205	0	0	0	0	1	0	0	1
Q96SK2	TMEM209	Transmembrane protein 209	0	0	0	0	1	0	0	1
Q6NUQ4	TMEM214	Transmembrane protein 214	0	0	0	0	1	0	0	0
Q9H0R3	TMEM222	Transmembrane protein 222	0	0	0	0	1	0	0	1
A0PJW6	TMEM223	Transmembrane protein 223	0	0	0	0	1	0	0	1
Q96A57	TMEM230	Transmembrane protein 230	0	0	0	0	1	0	0	1
Q96Q45	TMEM237	Transmembrane protein 237	0	0	0	0	1	0	0	1
Q9NWH2	TMEM242	Transmembrane protein 242	0	0	0	0	1	0	0	1
Q9H330	TMEM245	Transmembrane protein 245	0	0	0	0	1	0	0	1
Q8N2U0	TMEM256	Transmembrane protein 256	0	0	0	0	1	0	0	1
P61165	TMEM258	Transmembrane protein 258	0	0	0	0	1	0	0	1
Q4ZIN3	TMEM259	Membralin	0	0	0	0	1	0	0	1
Q8WUH6	TMEM263	UPF0444 transmembrane protein C12orf23	0	0	0	0	1	0	0	1
Q9NV96	TMEM30A	Cell cycle control protein 50A	0	0	0	0	1	0	0	1
P57088	TMEM33	Transmembrane protein 33	0	0	0	0	1	0	0	1
Q8NCS4	TMEM35B	Uncharacterized protein ZMYM6NB	0	0	0	0	1	0	0	1
Q9NVV0	TMEM38B	Trimeric intracellular cation channel type B	0	0	0	0	1	0	0	1
Q8WWA1	TMEM40	Transmembrane protein 40	0	0	0	0	1	0	0	1
Q96HV5	TMEM41A	Transmembrane protein 41A	0	0	0	0	1	0	0	1
Q5BJD5	TMEM41B	Transmembrane protein 41B	0	0	0	0	1	0	0	1
Q9BTV4	TMEM43	Transmembrane protein 43	0	0	0	0	1	0	0	1
Q9NWC5	TMEM45A	Transmembrane protein 45A	0	0	0	0	1	0	0	1
O95807	TMEM50A	Transmembrane protein 50A	0	0	0	0	1	0	0	1
P56557	TMEM50B	Transmembrane protein 50B	0	0	0	0	1	0	0	1
Q86T03	TMEM55B	Type 1 phosphatidylinositol 4,5-bisphosphate 4-phosphatase	0	0	0	0	1	0	0	1
Q96MV1	TMEM56	Transmembrane protein 56	0	0	0	0	1	0	0	1
Q8N5G2	TMEM57	Macoilin	0	0	0	0	1	0	0	1
Q9BXS4	TMEM59	Transmembrane protein 59	1	0	0	0	0	0	0	1
O94886	TMEM63A	Transmembrane protein 63A	0	0	0	0	1	0	0	1
Q5T3F8	TMEM63B	Transmembrane protein 63B	0	0	0	0	1	0	0	1
Q96MH6	TMEM68	Transmembrane protein 68	0	0	0	0	1	0	0	1
Q9BUB7	TMEM70	Transmembrane protein 70, mitochondrial	0	0	0	0	1	0	0	1
Q9P0T7	TMEM9	Transmembrane protein 9	1	0	0	0	0	0	0	1
Q6ZNR0	TMEM91	Transmembrane protein 91	0	0	0	0	1	0	0	1
Q12767	TMEM94	Uncharacterized protein KIAA0195	0	0	0	0	1	0	0	1
Q5BJF2	TMEM97	Transmembrane protein 97	0	0	0	0	1	0	0	1
Q9NQ34	TMEM9B	Transmembrane protein 9B	0	0	0	0	0	0	0	1
P42167	TMPO	Lamina-associated polypeptide 2, isoforms beta/gamma	0	1	0	0	0	0	0	1
Q6ZT21	TMPPE	Transmembrane protein with metallophosphoesterase domain	0	0	0	0	1	0	0	1
Q7RTY8	TMPRSS7	Transmembrane protease serine 7	0	1	0	0	0	0	0	1
Q8IUR5	TMTC1	Transmembrane and TPR repeat-containing protein 1	0	0	0	0	1	0	0	1
Q5T4D3	TMTC4	Transmembrane and TPR repeat-containing protein 4	0	0	0	0	1	0	0	1
Q9BVT8	TMUB1	Transmembrane and ubiquitin-like domain-containing protein 1	0	0	0	0	1	0	0	1
Q71RG4	TMUB2	Transmembrane and ubiquitin-like domain-containing protein 2	0	0	0	0	1	0	0	1
Q9H3N1	TMX1	Thioredoxin-related transmembrane protein 1	1	0	0	0	0	0	0	1
Q9Y320	TMX2	Thioredoxin-related transmembrane protein 2	1	0	0	0	0	0	0	1
Q96JJ7	TMX3	Protein disulfide-isomerase TMX3	0	0	0	0	0	0	0	1
Q9H1E5	TMX4	Thioredoxin-related transmembrane protein 4	1	0	0	0	0	0	0	1
O00220	TNFRSF10A	Tumor necrosis factor receptor superfamily member 10A	1	0	0	0	0	0	0	1
Q92956	TNFRSF14	Tumor necrosis factor receptor superfamily member 14	1	0	0	0	0	0	0	1
Q9Y275	TNFSF13B	Tumor necrosis factor ligand superfamily member 13B	0	1	0	0	0	0	0	1
Q15388	TOMM20	Mitochondrial import receptor subunit TOM20 homolog	0	0	0	0	0	0	0	1
Q9NS69	TOMM22	Mitochondrial import receptor subunit TOM22 homolog	0	0	0	0	0	0	0	1
O96008	TOMM40	Mitochondrial import receptor subunit TOM40 homolog	0	0	0	0	1	0	0	0
Q9P0U1	TOMM7	Mitochondrial import receptor subunit TOM7 homolog	0	0	0	0	0	0	0	1
O94826	TOMM70	Mitochondrial import receptor subunit TOM70	0	0	0	0	0	0	0	1
Q8NFQ8	TOR1AIP2	Torsin-1A-interacting protein 2	0	0	0	0	0	0	0	1
O14657	TOR1B	Torsin-1B	0	0	0	0	0	0	0	1
Q5JU69	TOR2A	Torsin-2A	0	0	0	0	0	0	0	1
Q8N2E6	TOR2A	Prosalusin	0	0	0	0	0	0	0	1
Q9ULQ1	TPCN1	Two pore calcium channel protein 1	0	0	0	0	1	0	0	1
Q8NHX9	TPCN2	Two pore calcium channel protein 2	0	0	0	0	1	0	0	1
O60704	TPST2	Protein-tyrosine sulfotransferase 2	0	1	0	0	0	0	0	1
Q9Y228	TRAF3IP3	TRAF3-interacting JNK-activating modulator	0	0	0	1	0	0	0	1
Q15629	TRAM1	Translocating chain-associated membrane protein 1	0	0	0	0	1	0	0	1
Q9NSU2	TREX1	Three prime repair exonuclease 1	0	0	0	0	0	0	0	1
P0CF51	TRGC1	T-cell receptor gamma chain C region 1	0	0	0	0	0	0	0	1
P03986	TRGC2	T-cell receptor gamma-2 chain C region	0	0	0	0	0	0	0	1
Q8IWR1	TRIM59	Tripartite motif-containing protein 59	0	0	0	0	0	0	0	1
Q13507	TRPC3	Short transient receptor potential channel 3	0	0	0	0	1	0	0	1
Q9UBN4	TRPC4	Short transient receptor potential channel 4	0	0	0	0	1	0	0	1
Q9UL62	TRPC5	Short transient receptor potential channel 5	0	0	0	0	1	0	0	1
Q8NER1	TRPV1	Transient receptor potential cation channel subfamily V member 1	0	0	0	0	1	0	0	1
Q9Y5S1	TRPV2	Transient receptor potential cation channel subfamily V member 2	0	0	0	0	1	0	0	1
P16473	TSHR	Thyrotropin receptor	0	0	0	0	1	0	0	1
O95857	TSPAN13	Tetraspanin-13	0	0	0	0	1	0	0	1
Q8NG11	TSPAN14	Tetraspanin-14	0	0	0	0	1	0	0	1
Q12999	TSPAN31	Tetraspanin-31	0	0	0	0	1	0	0	1
P62079	TSPAN5	Tetraspanin-5	0	0	0	0	1	0	0	1
P30536	TSPO	Translocator protein	0	0	0	0	1	0	0	1
Q8NBP0	TTC13	Tetratricopeptide repeat protein 13	0	0	0	0	0	0	0	1
Q9C0H2	TTYH3	Protein tweety homolog 3	0	0	0	0	1	0	0	1
Q9NYZ1	TVP23B	Golgi apparatus membrane protein TVP23 homolog B	0	0	0	0	1	0	0	1
Q96ET8	TVP23C	Golgi apparatus membrane protein TVP23 homolog C	0	0	0	0	1	0	0	1
O95881	TXNDC12	Thioredoxin domain-containing protein 12	0	0	0	0	0	0	0	1
Q9P2K2	TXNDC16	Thioredoxin domain-containing protein 16	0	0	0	0	0	0	0	1
Q9NV66	TYW1	tRNA wybutosine-synthesizing protein 1 homolog	0	0	0	0	0	0	0	1
Q6NUM6	TYW1B	tRNA wybutosine-synthesizing protein 1 homolog B	0	0	0	0	0	0	0	1
Q9GZZ9	UBA5	Ubiquitin-like modifier-activating enzyme 5	0	0	0	0	0	0	0	1
Q8NBM4	UBAC2	Ubiquitin-associated domain-containing protein 2	0	0	0	0	1	0	0	1
Q9Y385	UBE2J1	Ubiquitin-conjugating enzyme E2 J1	0	0	0	1	0	0	0	1
Q8N2K1	UBE2J2	Ubiquitin-conjugating enzyme E2 J2	0	0	0	1	0	0	0	1
Q9Y5Z9	UBIAD1	UbiA prenyltransferase domain-containing protein 1	0	0	0	0	1	0	0	1
Q6ZT12	UBR3	E3 ubiquitin-protein ligase UBR3	0	0	0	0	1	0	0	0
Q5T4S7	UBR4	E3 ubiquitin-protein ligase UBR4	0	0	0	0	1	0	0	0
O00124	UBXN8	UBX domain-containing protein 8	0	0	0	0	1	0	0	1
P09936	UCHL1	Ubiquitin carboxyl-terminal hydrolase isozyme L1	0	0	0	0	0	0	1	0
Q16739	UGCG	Ceramide glucosyltransferase	0	0	0	0	1	0	0	1
Q9NYU2	UGGT1	UDP-glucose:glycoprotein glucosyltransferase 1	0	0	0	0	0	0	0	1
Q53HI1	UNC50	Protein unc-50 homolog	0	0	0	0	1	0	0	1
Q8N2C7	UNC80	Protein unc-80 homolog	0	0	0	0	1	0	0	0
Q9H1C4	UNC93B1	Protein unc-93 homolog B1	0	0	0	0	1	0	0	1
Q6UW78	UQCC3	UPF0723 protein C11orf83	0	0	0	0	0	0	0	1
Q9UDW1	UQCR10	Cytochrome b-c1 complex subunit 9	0	0	0	0	0	0	0	1
O14957	UQCR11	Cytochrome b-c1 complex subunit 10	0	0	0	0	0	0	0	1
Q9NZ43	USE1	Vesicle transport protein USE1	0	0	0	1	0	0	0	1
Q96IX5	USMG5	Up-regulated during skeletal muscle growth protein 5	0	0	0	0	0	0	0	1
O94966	USP19	Ubiquitin carboxyl-terminal hydrolase 19	0	0	0	0	0	0	0	1
Q8NFA0	USP32	Ubiquitin carboxyl-terminal hydrolase 32	0	0	0	0	0	0	1	0
Q86UV5	USP48	Ubiquitin carboxyl-terminal hydrolase 48	0	0	0	0	0	0	0	1
O14607	UTY	Histone demethylase UTY	0	0	0	0	0	0	0	1
P63027	VAMP2	Vesicle-associated membrane protein 2	0	0	0	1	0	0	0	1
Q15836	VAMP3	Vesicle-associated membrane protein 3	0	0	0	1	0	0	0	1
O75379	VAMP4	Vesicle-associated membrane protein 4	0	0	0	1	0	0	0	1
P51809	VAMP7	Vesicle-associated membrane protein 7	0	0	0	1	0	0	0	1
Q9BV40	VAMP8	Vesicle-associated membrane protein 8	0	0	0	1	0	0	0	1
Q8TAA9	VANGL1	Vang-like protein 1	0	0	0	0	1	0	0	1
Q9P0L0	VAPA	Vesicle-associated membrane protein-associated protein A	0	0	0	1	0	0	0	1
O95292	VAPB	Vesicle-associated membrane protein-associated protein B/C	0	0	0	1	0	0	0	1
P21796	VDAC1	Voltage-dependent anion-selective channel protein 1	0	0	0	0	1	0	0	0
Q9BQB6	VKORC1	Vitamin K epoxide reductase complex subunit 1	0	0	0	0	1	0	0	1
Q8N0U8	VKORC1L1	Vitamin K epoxide reductase complex subunit 1-like protein 1	0	0	0	0	1	0	0	1
Q3ZAQ7	VMA21	Vacuolar ATPase assembly integral membrane protein VMA21	0	0	0	0	1	0	0	1
Q96GC9	VMP1	Vacuole membrane protein 1	0	0	0	0	1	0	0	1
Q86Y07	VRK2	Serine/threonine-protein kinase VRK2	0	0	0	1	0	0	0	1
Q96IQ7	VSIG2	V-set and immunoglobulin domain-containing protein 2	1	0	0	0	0	0	0	1
Q96AJ9	VTI1A	Vesicle transport through interaction with t-SNAREs homolog 1A	0	0	0	1	0	0	0	1
Q9UEU0	VTI1B	Vesicle transport through interaction with t-SNAREs homolog 1B	0	0	0	1	0	0	0	1
Q5T9L3	WLS	Protein wntless homolog	0	0	0	0	1	0	0	1
O00258	WRB	Tail-anchored protein insertion receptor WRB	0	0	0	0	1	0	0	1
P55808	XG	Glycoprotein Xg	1	0	0	0	0	0	0	1
P51811	XK	Membrane transport protein XK	0	0	0	0	1	0	0	1
Q9UBH6	XPR1	Xenotropic and polytropic retrovirus receptor 1	0	0	0	0	1	0	0	1
Q8NBI6	XXYLT1	Xyloside xylosyltransferase 1	0	1	0	0	0	0	0	1
O95070	YIF1A	Protein YIF1A	0	0	0	0	1	0	0	1
Q5BJH7	YIF1B	Protein YIF1B	0	0	0	0	1	0	0	1
Q9BWQ6	YIPF2	Protein YIPF2	0	0	0	0	1	0	0	1
Q9GZM5	YIPF3	Protein YIPF3	0	0	0	0	1	0	0	1
Q9BSR8	YIPF4	Protein YIPF4	0	0	0	0	1	0	0	1
Q969M3	YIPF5	Protein YIPF5	0	0	0	0	1	0	0	1
Q96EC8	YIPF6	Protein YIPF6	0	0	0	0	1	0	0	1
O15498	YKT6	Synaptobrevin homolog YKT6	0	0	0	0	0	0	1	0
Q401N2	ZACN	Zinc-activated ligand-gated ion channel	0	0	0	0	1	0	0	1
Q8IUH4	ZDHHC13	Palmitoyltransferase ZDHHC13	0	0	0	0	1	0	0	1
Q8IZN3	ZDHHC14	Probable palmitoyltransferase ZDHHC14	0	0	0	0	1	0	0	1
Q8IUH5	ZDHHC17	Palmitoyltransferase ZDHHC17	0	0	0	0	1	0	0	1
Q9NUE0	ZDHHC18	Palmitoyltransferase ZDHHC18	0	0	0	0	1	0	0	1
Q9UIJ5	ZDHHC2	Palmitoyltransferase ZDHHC2	0	0	0	0	1	0	0	1
Q5W0Z9	ZDHHC20	Probable palmitoyltransferase ZDHHC20	0	0	0	0	1	0	0	1
Q8IYP9	ZDHHC23	Palmitoyltransferase ZDHHC23	0	0	0	0	1	0	0	1
Q9NYG2	ZDHHC3	Palmitoyltransferase ZDHHC3	0	0	0	0	1	0	0	1
Q9C0B5	ZDHHC5	Palmitoyltransferase ZDHHC5	0	0	0	0	1	0	0	1
O95159	ZFPL1	Zinc finger protein-like 1	0	0	0	0	0	0	0	1
Q5T4F4	ZFYVE27	Protrudin	0	0	0	0	1	0	0	1
O75844	ZMPSTE24	CAAX prenyl protease 1 homolog	0	0	0	0	1	0	0	1

## Sheet: Data S3B
Uniprot	Entry name	Protein Name	pmid 16861337	pmid 18346024	pmid 18494517	pmid 19778645	pmid 22954596	pmid 24555563	pmid 18614565	pmid 27006477	pmid 27452463	pmid 28689405	This Study	Total
Q9NPC4	A4GALT	Lactosylceramide 4-alpha-galactosyltransferase	0	0	0	0	0	0	0	0	1	0	0	1
Q8WWZ4	ABCA10	ATP-binding cassette sub-family A member 10	0	0	0	0	0	0	0	0	1	0	0	1
Q86UK0	ABCA12	ATP-binding cassette sub-family A member 12	0	0	0	0	0	0	0	1	0	0	0	1
Q86UQ4	ABCA13	ATP-binding cassette sub-family A member 13	0	0	0	0	0	0	0	0	1	0	0	1
Q8IZY2	ABCA7	ATP-binding cassette sub-family A member 7	0	0	0	0	0	0	0	0	1	1	1	3
O94911	ABCA8	ATP-binding cassette sub-family A member 8	0	0	0	0	0	0	0	1	0	0	0	1
P08183	ABCB1	Multidrug resistance protein 1	0	0	0	0	0	0	0	0	0	0	1	1
Q9NRK6	ABCB10	ATP-binding cassette sub-family B member 10, mitochondrial	0	0	0	0	0	0	0	1	1	1	0	3
O95342	ABCB11	Bile salt export pump	0	0	0	0	0	0	0	0	1	0	0	1
P21439	ABCB4	Multidrug resistance protein 3	0	0	0	0	0	0	0	0	1	1	0	2
Q2M3G0	ABCB5	ATP-binding cassette sub-family B member 5	0	0	0	0	0	0	0	0	0	1	0	1
Q9NP58	ABCB6	ATP-binding cassette sub-family B member 6, mitochondrial	1	1	0	1	1	1	0	1	1	1	1	9
O75027	ABCB7	ATP-binding cassette sub-family B member 7, mitochondrial	0	0	0	0	0	0	0	0	1	0	0	1
Q9NUT2	ABCB8	ATP-binding cassette sub-family B member 8, mitochondrial	0	0	0	0	0	0	0	0	1	0	0	1
P33527	ABCC1	Multidrug resistance-associated protein 1	1	0	0	0	1	1	0	0	1	1	1	6
Q5T3U5	ABCC10	Multidrug resistance-associated protein 7	0	0	0	0	0	0	0	0	0	1	0	1
O15439	ABCC4	Multidrug resistance-associated protein 4	1	1	0	1	1	1	0	1	1	1	1	9
O15440	ABCC5	Multidrug resistance-associated protein 5	0	0	0	0	1	1	0	0	1	1	1	5
P28288	ABCD3	ATP-binding cassette sub-family D member 3	0	0	0	0	0	0	0	0	1	0	0	1
Q9UNQ0	ABCG2	ATP-binding cassette sub-family G member 2	1	1	0	1	1	1	0	1	1	1	1	9
Q8N2K0	ABHD12	Monoacylglycerol lipase ABHD12	0	0	0	0	0	0	0	0	1	0	0	1
O95870	ABHD16A	Abhydrolase domain-containing protein 16A	0	0	0	0	0	1	0	0	1	1	1	4
P08910	ABHD2	Abhydrolase domain-containing protein 2	0	0	0	0	0	0	0	0	1	0	0	1
Q7Z7G0	ABI3BP	Target of Nesh-SH3	0	0	0	0	0	0	0	0	0	1	0	1
P00519	ABL1	Tyrosine-protein kinase ABL1	0	0	0	0	0	0	0	0	1	0	0	1
O00763	ACACB	Acetyl-CoA carboxylase 2	0	0	0	0	0	0	0	0	0	1	1	2
Q5T8D3	ACBD5	Acyl-CoA-binding domain-containing protein 5	0	0	0	0	0	0	0	0	1	0	0	1
P22303	ACHE	Acetylcholinesterase	1	1	0	1	0	1	0	0	0	1	1	6
Q16570	ACKR1	Duffy antigen/chemokine receptor	1	0	0	0	0	0	0	0	1	1	1	4
P11117	ACP2	Lysosomal acid phosphatase	0	0	0	0	0	0	0	0	1	0	0	1
P33121	ACSL1	Long-chain-fatty-acid--CoA ligase 1	1	0	0	0	1	0	0	0	1	1	0	4
O95573	ACSL3	Long-chain-fatty-acid--CoA ligase 3	1	1	0	1	0	0	0	1	1	1	1	7
O60488	ACSL4	Long-chain-fatty-acid--CoA ligase 4	0	1	0	1	0	0	1	1	1	1	1	7
Q9ULC5	ACSL5	Long-chain-fatty-acid--CoA ligase 5	0	0	0	0	0	0	0	0	1	1	0	2
Q9UKU0	ACSL6	Long-chain-fatty-acid--CoA ligase 6	1	1	0	1	1	0	0	0	1	1	1	7
O14672	ADAM10	Disintegrin and metalloproteinase domain-containing protein 10	0	0	0	0	0	0	0	0	1	0	0	1
P78536	ADAM17	Disintegrin and metalloproteinase domain-containing protein 17	0	0	0	0	0	0	0	0	1	0	0	1
Q13443	ADAM9	Disintegrin and metalloproteinase domain-containing protein 9	0	0	0	0	0	0	0	0	0	1	1	2
P51828	ADCY7	Adenylate cyclase type 7	0	0	0	0	0	0	0	0	1	0	0	1
Q9UHX3	ADGRE2	EGF-like module-containing mucin-like hormone receptor-like 2	0	0	0	0	0	0	0	0	1	0	0	1
Q9Y653	ADGRG1	G-protein coupled receptor 56	0	0	0	0	0	0	0	0	1	0	0	1
Q96A54	ADIPOR1	Adiponectin receptor protein 1	0	0	0	0	0	0	0	0	1	0	0	1
Q9Y4W6	AFG3L2	AFG3-like protein 2	0	0	0	0	0	0	0	1	1	0	0	2
Q15109	AGER	Advanced glycosylation end product-specific receptor	0	0	0	0	0	0	0	0	0	0	1	1
Q99943	AGPAT1	1-acyl-sn-glycerol-3-phosphate acyltransferase alpha	0	0	0	0	1	0	0	0	1	1	0	3
Q9NRZ7	AGPAT3	1-acyl-sn-glycerol-3-phosphate acyltransferase gamma	0	0	0	0	1	0	0	0	1	1	0	3
Q9NRZ5	AGPAT4	1-acyl-sn-glycerol-3-phosphate acyltransferase delta	0	0	0	0	0	0	0	0	0	1	0	1
Q9NUQ2	AGPAT5	1-acyl-sn-glycerol-3-phosphate acyltransferase epsilon	0	0	0	0	0	0	0	1	1	0	0	2
Q6RW13	AGTRAP	Type-1 angiotensin II receptor-associated protein	0	0	0	0	1	0	1	1	1	1	0	5
Q9BRQ8	AIFM2	Apoptosis-inducing factor 2	0	0	0	0	0	1	0	0	1	0	0	2
Q9NVV5	AIG1	Androgen-induced gene 1 protein	0	0	0	0	0	0	0	0	1	0	0	1
Q92667	AKAP1	A-kinase anchor protein 1, mitochondrial	0	0	0	0	0	0	0	0	1	0	0	1
O43687	AKAP7	A-kinase anchor protein 7 isoforms alpha and beta	0	0	0	0	0	1	1	0	0	1	0	3
P51648	ALDH3A2	Fatty aldehyde dehydrogenase	0	0	0	0	0	0	0	0	1	0	0	1
P43353	ALDH3B1	Aldehyde dehydrogenase family 3 member B1	1	1	0	0	0	0	0	0	1	1	0	4
Q02252	ALDH6A1	Methylmalonate-semialdehyde dehydrogenase [acylating], mitochondrial	0	0	0	0	0	0	0	0	1	0	0	1
Q9BT22	ALG1	Chitobiosyldiphosphodolichol beta-mannosyltransferase	0	0	0	0	0	0	0	0	1	0	0	1
Q2TAA5	ALG11	GDP-Man:Man(3)GlcNAc(2)-PP-Dol alpha-1,2-mannosyltransferase	0	0	0	0	0	0	0	0	1	0	0	1
Q92685	ALG3	Dol-P-Man:Man(5)GlcNAc(2)-PP-Dol alpha-1,3-mannosyltransferase	0	0	0	0	0	0	0	0	1	1	0	2
Q9Y673	ALG5	Dolichyl-phosphate beta-glucosyltransferase	0	0	0	0	0	0	0	0	1	1	0	2
Q9BVK2	ALG8	Probable dolichyl pyrophosphate Glc1Man9GlcNAc2 alpha-1,3-glucosyltransferase	0	0	0	0	0	0	0	0	1	0	0	1
Q9H6U8	ALG9	Alpha-1,2-mannosyltransferase ALG9	0	0	0	0	0	0	0	1	1	1	0	3
Q9UKV5	AMFR	E3 ubiquitin-protein ligase AMFR	0	0	0	0	0	0	0	0	1	0	0	1
Q9HCJ1	ANKH	Progressive ankylosis protein homolog	0	0	0	0	0	0	0	0	0	1	1	2
Q86XL3	ANKLE2	Ankyrin repeat and LEM domain-containing protein 2	0	0	0	0	0	0	0	0	1	0	0	1
Q9NW15	ANO10	Anoctamin-10	0	0	0	0	0	0	0	0	1	1	0	2
Q4KMQ2	ANO6	Anoctamin-6	0	0	0	0	0	0	0	0	1	1	1	3
P15144	ANPEP	Aminopeptidase N	1	0	0	0	0	0	0	0	1	0	0	2
Q9H6X2	ANTXR1	Anthrax toxin receptor 1	0	0	0	0	0	0	0	0	1	1	0	2
Q96BI3	APH1A	Gamma-secretase subunit APH-1A	0	0	0	0	1	0	0	0	1	1	1	4
Q8WW43	APH1B	Gamma-secretase subunit APH-1B	0	0	0	0	0	0	0	0	1	0	0	1
P51693	APLP1	Amyloid-like protein 1	0	0	0	0	0	0	0	0	1	0	0	1
Q06481	APLP2	Amyloid-like protein 2	0	0	0	0	0	0	0	0	1	0	0	1
Q9HDC9	APMAP	Adipocyte plasma membrane-associated protein	1	0	0	0	1	1	0	1	1	1	0	6
P04114	APOB	Apolipoprotein B-100	0	1	0	0	1	0	0	0	1	1	0	4
O14791	APOL1	Apolipoprotein L1	0	1	0	0	0	0	0	0	0	0	1	2
Q9BQE5	APOL2	Apolipoprotein L2	0	0	0	0	0	0	0	0	1	0	0	1
Q9BUR5	APOO	Apolipoprotein O	0	0	0	0	0	0	0	0	1	0	0	1
Q6UXV4	APOOL	Apolipoprotein O-like	0	0	0	0	0	0	0	0	1	0	0	1
P05067	APP	Amyloid beta A4 protein	1	0	0	0	0	0	0	0	1	0	0	2
P29972	AQP1	Aquaporin-1	1	1	0	1	1	1	0	1	1	1	1	9
Q92482	AQP3	Aquaporin-3	0	0	0	0	0	0	0	0	0	1	1	2
P84077	ARF1	ADP-ribosylation factor 1	0	1	1	0	0	0	1	0	1	1	0	5
P18085	ARF4	ADP-ribosylation factor 4	0	0	0	0	1	0	0	0	1	0	0	2
P84085	ARF5	ADP-ribosylation factor 5	0	0	0	0	0	0	0	0	1	1	0	2
P62330	ARF6	ADP-ribosylation factor 6	0	0	0	0	1	0	1	1	1	1	0	5
P40616	ARL1	ADP-ribosylation factor-like protein 1	0	0	0	0	0	0	0	0	1	0	0	1
Q3SXY8	ARL13B	ADP-ribosylation factor-like protein 13B	0	0	0	0	0	0	0	0	1	0	0	1
Q15041	ARL6IP1	ADP-ribosylation factor-like protein 6-interacting protein 1	0	0	0	0	1	0	0	0	0	1	0	2
O75915	ARL6IP5	PRA1 family protein 3	1	0	0	0	0	1	0	0	1	1	0	4
Q8N6S5	ARL6IP6	ADP-ribosylation factor-like protein 6-interacting protein 6	0	0	0	0	0	0	0	0	1	0	0	1
Q8N2F6	ARMC10	Armadillo repeat-containing protein 10	0	0	0	0	0	0	0	0	1	0	0	1
Q9P291	ARMCX1	Armadillo repeat-containing X-linked protein 1	0	0	0	0	0	0	0	0	1	0	0	1
Q9UH62	ARMCX3	Armadillo repeat-containing X-linked protein 3	0	0	0	0	0	0	0	0	1	0	0	1
Q93070	ART4	Ecto-ADP-ribosyltransferase 4	1	1	0	0	0	0	0	1	1	1	1	6
Q9H2C2	ARV1	Protein ARV1	0	0	0	0	0	0	0	0	1	0	0	1
Q12797	ASPH	Aspartyl/asparaginyl beta-hydroxylase	0	0	0	0	0	0	0	0	1	0	0	1
Q99941	ATF6B	Cyclic AMP-dependent transcription factor ATF-6 beta	0	0	0	0	0	0	0	0	1	0	0	1
Q7Z3C6	ATG9A	Autophagy-related protein 9A	0	0	0	0	0	1	1	0	1	1	0	4
Q674R7	ATG9B	Autophagy-related protein 9B	0	0	0	0	0	0	0	0	1	0	0	1
Q8NHH9	ATL2	Atlastin-2	0	0	0	0	0	1	0	0	1	1	1	4
Q6DD88	ATL3	Atlastin-3	1	1	0	1	1	1	0	0	1	1	1	8
Q9P241	ATP10D	Probable phospholipid-transporting ATPase VD	0	0	0	0	0	0	0	0	0	1	0	1
P98196	ATP11A	Probable phospholipid-transporting ATPase IH	0	0	0	0	0	0	0	0	0	1	1	2
Q9Y2G3	ATP11B	Probable phospholipid-transporting ATPase IF	0	0	0	1	0	0	0	0	1	1	1	4
Q8NB49	ATP11C	Probable phospholipid-transporting ATPase IG	0	0	0	1	1	0	0	0	1	1	1	5
P54707	ATP12A	Potassium-transporting ATPase alpha chain 2	0	0	0	0	0	0	1	0	1	1	0	3
Q9HD20	ATP13A1	Probable cation-transporting ATPase 13A1	0	0	0	0	0	0	0	0	1	0	0	1
Q9H7F0	ATP13A3	Probable cation-transporting ATPase 13A3	0	0	0	0	0	0	0	0	1	0	0	1
P05023	ATP1A1	Sodium/potassium-transporting ATPase subunit alpha-1	1	1	0	1	1	1	1	1	1	1	1	10
P50993	ATP1A2	Sodium/potassium-transporting ATPase subunit alpha-2	1	0	0	0	0	0	0	0	1	0	0	2
Q13733	ATP1A4	Sodium/potassium-transporting ATPase subunit alpha-4	0	0	0	0	0	0	0	0	0	1	0	1
P05026	ATP1B1	Sodium/potassium-transporting ATPase subunit beta-1	0	0	0	0	0	0	0	0	0	1	1	2
P14415	ATP1B2	Sodium/potassium-transporting ATPase subunit beta-2	0	0	0	0	0	1	0	1	0	1	1	4
P54709	ATP1B3	Sodium/potassium-transporting ATPase subunit beta-3	0	0	0	0	0	0	0	1	1	1	1	4
O14983	ATP2A1	Sarcoplasmic/endoplasmic reticulum calcium ATPase 1	0	0	0	0	0	0	0	0	0	1	0	1
P16615	ATP2A2	Sarcoplasmic/endoplasmic reticulum calcium ATPase 2	0	0	0	0	0	1	0	0	1	1	0	3
Q93084	ATP2A3	Sarcoplasmic/endoplasmic reticulum calcium ATPase 3	0	0	0	0	0	0	0	0	1	1	0	2
P20020	ATP2B1	Plasma membrane calcium-transporting ATPase 1	1	1	0	0	1	1	0	1	1	1	1	8
Q01814	ATP2B2	Plasma membrane calcium-transporting ATPase 2	0	0	0	0	1	0	0	0	1	0	0	2
Q16720	ATP2B3	Plasma membrane calcium-transporting ATPase 3	0	0	0	0	1	1	0	0	1	1	0	4
P23634	ATP2B4	Plasma membrane calcium-transporting ATPase 4	1	1	0	1	1	1	0	1	1	1	1	9
P98194	ATP2C1	Calcium-transporting ATPase type 2C member 1	0	0	0	0	0	0	0	0	1	0	0	1
P56134	ATP5J2	ATP synthase subunit f, mitochondrial	0	1	0	0	0	0	0	0	1	0	0	2
Q15904	ATP6AP1	V-type proton ATPase subunit S1	0	1	0	0	0	0	0	0	1	1	1	4
O75787	ATP6AP2	Renin receptor	0	0	0	0	0	0	0	0	1	0	0	1
Q93050	ATP6V0A1	V-type proton ATPase 116 kDa subunit a isoform 1	0	1	0	0	0	1	1	0	1	1	1	6
Q9Y487	ATP6V0A2	V-type proton ATPase 116 kDa subunit a isoform 2	0	0	0	0	0	0	0	0	1	0	0	1
P27449	ATP6V0C	V-type proton ATPase 16 kDa proteolipid subunit	1	0	0	0	0	0	0	0	1	1	0	3
Q04656	ATP7A	Copper-transporting ATPase 1	1	1	0	0	1	1	1	1	1	1	1	9
P35670	ATP7B	Copper-transporting ATPase 2	0	0	0	0	0	0	0	0	1	1	0	2
Q9Y2Q0	ATP8A1	Probable phospholipid-transporting ATPase IA	1	0	0	0	0	0	0	0	0	0	0	1
Q8TF62	ATP8B4	Probable phospholipid-transporting ATPase IM	0	0	0	0	0	0	0	0	0	1	0	1
O75882	ATRN	Attractin	0	0	0	0	0	0	0	0	1	0	0	1
Q9Y679	AUP1	Ancient ubiquitous protein 1	0	0	0	0	0	0	0	0	1	1	0	2
Q96L58	B3GALT6	Beta-1,3-galactosyltransferase 6	0	0	0	0	0	0	0	0	1	0	0	1
Q9NPZ5	B3GAT2	Galactosylgalactosylxylosylprotein 3-beta-glucuronosyltransferase 2	1	0	0	0	0	0	0	0	0	0	0	1
O94766	B3GAT3	Galactosylgalactosylxylosylprotein 3-beta-glucuronosyltransferase 3	0	0	0	0	0	0	0	0	1	1	0	2
Q9NY97	B3GNT2	UDP-GlcNAc:betaGal beta-1,3-N-acetylglucosaminyltransferase 2	0	0	0	0	0	0	0	0	1	0	0	1
P15291	B4GALT1	Beta-1,4-galactosyltransferase 1	0	0	0	0	0	0	0	0	1	0	0	1
O60909	B4GALT2	Beta-1,4-galactosyltransferase 2	0	0	0	0	0	0	0	0	1	0	0	1
O43505	B4GAT1	N-acetyllactosaminide beta-1,3-N-acetylglucosaminyltransferase	0	0	0	0	0	0	0	0	0	1	0	1
Q9Y5Z0	BACE2	Beta-secretase 2	0	0	0	0	0	0	0	0	0	0	1	1
Q16611	BAK1	Bcl-2 homologous antagonist/killer	0	0	0	0	1	0	0	0	0	0	0	1
P80723	BASP1	Brain acid soluble protein 1	0	0	0	0	0	0	0	0	1	1	0	2
Q07812	BAX	Apoptosis regulator BAX	0	0	1	0	1	0	0	0	1	1	0	4
P50895	BCAM	Basal cell adhesion molecule	1	1	0	1	1	1	1	1	1	1	1	10
Q9UHQ4	BCAP29	B-cell receptor-associated protein 29	0	0	0	0	1	0	0	0	1	1	0	3
P51572	BCAP31	B-cell receptor-associated protein 31	0	0	0	0	0	0	0	1	1	0	0	2
Q07817	BCL2L1	Bcl-2-like protein 1	0	0	1	0	1	0	1	0	1	1	0	5
Q9BXK5	BCL2L13	Bcl-2-like protein 13	0	0	0	0	0	0	0	0	1	0	0	1
Q92843	BCL2L2	Bcl-2-like protein 2	0	0	0	0	0	0	0	0	1	0	0	1
O15155	BET1	BET1 homolog	0	0	0	0	0	0	0	0	1	1	0	2
Q9NYM9	BET1L	BET1-like protein	0	0	0	0	0	0	0	0	1	0	0	1
Q12981	BNIP1	Vesicle transport protein SEC20	0	0	0	1	1	1	0	1	1	1	0	6
Q12983	BNIP3	BCL2/adenovirus E1B 19 kDa protein-interacting protein 3	0	0	0	0	0	0	0	0	1	0	0	1
O60238	BNIP3L	BCL2/adenovirus E1B 19 kDa protein-interacting protein 3-like	0	0	0	0	0	0	0	1	1	0	0	2
Q969J3	BORCS5	Loss of heterozygosity 12 chromosomal region 1 protein	0	0	0	0	0	0	0	1	1	0	0	2
Q8N4F0	BPIFB2	BPI fold-containing family B member 2	0	0	0	0	0	0	0	0	1	0	0	1
Q8WY22	BRI3BP	BRI3-binding protein	0	0	0	0	0	0	0	0	1	0	0	1
Q5VW32	BROX	BRO1 domain-containing protein BROX	0	1	1	0	0	1	1	0	1	1	1	7
P35613	BSG	Basigin	1	1	0	1	1	1	0	0	1	1	1	8
Q10589	BST2	Bone marrow stromal antigen 2	0	0	0	0	0	0	0	0	1	0	1	2
Q7KYR7	BTN2A1	Butyrophilin subfamily 2 member A1	0	0	0	0	0	0	0	0	0	1	1	2
P78410	BTN3A2	Butyrophilin subfamily 3 member A2	0	0	0	0	0	0	1	0	1	0	0	2
O00478	BTN3A3	Butyrophilin subfamily 3 member A3	0	0	0	0	0	0	1	0	1	0	0	2
Q8NE79	BVES	Blood vessel epicardial substance	0	0	0	0	0	0	0	0	1	1	0	2
Q9H7M9	C10orf54	Platelet receptor Gi24	0	0	0	0	0	0	0	0	0	0	1	1
Q96F05	C11orf24	Uncharacterized protein C11orf24	0	0	0	0	0	0	0	0	0	1	0	1
Q9UKR5	C14orf1	Probable ergosterol biosynthetic protein 28	0	0	0	0	0	0	0	0	1	1	0	2
Q96GQ5	C16orf58	UPF0420 protein C16orf58	0	0	0	0	0	0	0	0	1	0	0	1
Q9BQA9	C17orf62	Uncharacterized protein C17orf62	0	0	0	0	0	0	0	0	1	0	0	1
Q9BSJ5	C17orf80	Uncharacterized protein C17orf80	0	0	0	0	0	0	0	0	0	1	0	1
Q96HA4	C1orf159	Uncharacterized protein C1orf159	0	0	0	0	0	0	0	0	0	0	1	1
Q8NEQ5	C1orf162	Transmembrane protein C1orf162	0	0	0	0	0	0	0	0	1	0	0	1
Q6ZWK4	C1orf186	Uncharacterized protein C1orf186	0	0	0	0	0	0	0	0	1	0	0	1
P02746	C1QB	Complement C1q subcomponent subunit B	0	1	0	0	0	0	0	0	0	0	0	1
Q9Y426	C2CD2	C2 domain-containing protein 2	0	0	0	0	0	0	0	0	0	1	0	1
O14523	C2CD2L	C2 domain-containing protein 2-like	1	1	0	0	1	1	0	1	0	1	0	6
Q8WVX3	C4orf3	Uncharacterized protein C4orf3	0	0	0	0	0	0	0	0	1	0	0	1
Q6UWU4	C6orf89	Bombesin receptor-activated protein C6orf89	0	0	0	0	0	0	0	0	1	0	0	1
P07357	C8A	Complement component C8 alpha chain	0	0	0	0	0	0	0	0	0	0	1	1
O95180	CACNA1H	Voltage-dependent T-type calcium channel subunit alpha-1H	0	0	0	0	0	0	0	0	0	1	0	1
Q9P0X4	CACNA1I	Voltage-dependent T-type calcium channel subunit alpha-1I	0	0	0	0	0	0	0	0	0	1	0	1
P49069	CAMLG	Calcium signal-modulating cyclophilin ligand	0	0	0	0	0	0	0	0	1	0	0	1
P49913	CAMP	Cathelicidin antimicrobial peptide	0	1	0	0	0	1	0	0	0	0	0	2
P27824	CANX	Calnexin	1	0	0	0	1	1	0	1	1	1	0	6
Q6P4E1	CASC4	Protein CASC4	0	0	0	0	0	0	0	0	1	0	0	1
Q96ER9	CCDC51	Coiled-coil domain-containing protein 51	0	0	0	0	0	0	0	0	1	0	0	1
Q9GZT6	CCDC90B	Coiled-coil domain-containing protein 90B, mitochondrial	0	0	0	0	0	0	0	0	1	0	0	1
Q8ND76	CCNY	Cyclin-Y	0	0	0	1	0	0	0	0	1	1	0	3
O00421	CCRL2	C-C chemokine receptor-like 2	0	0	0	0	0	0	0	0	1	1	1	3
Q4G0I0	CCSMST1	Protein CCSMST1	0	0	0	0	0	0	0	0	1	0	0	1
Q6YHK3	CD109	CD109 antigen	0	0	0	0	0	0	0	0	1	0	0	1
P48509	CD151	CD151 antigen	0	0	0	0	0	0	0	0	0	1	1	2
Q86VB7	CD163	Scavenger receptor cysteine-rich type 1 protein M130	0	0	0	0	0	0	0	0	1	0	0	1
Q9NR16	CD163L1	Scavenger receptor cysteine-rich type 1 protein M160	0	0	0	0	0	0	0	0	1	0	0	1
Q5ZPR3	CD276	CD276 antigen	0	0	0	0	0	0	0	0	1	0	0	1
Q9NPF0	CD320	CD320 antigen	0	0	0	0	0	0	0	0	1	0	0	1
P20138	CD33	Myeloid cell surface antigen CD33	0	0	0	0	0	0	0	0	1	0	0	1
P16671	CD36	Platelet glycoprotein 4	0	0	0	0	0	0	0	0	1	1	1	3
P28907	CD38	ADP-ribosyl cyclase 1	0	0	0	0	0	0	0	0	0	1	1	2
P25942	CD40	Tumor necrosis factor receptor superfamily member 5	0	0	0	0	0	0	0	0	0	0	1	1
P16070	CD44	CD44 antigen	1	1	0	1	1	1	0	1	1	1	1	9
P15529	CD46	Membrane cofactor protein	0	0	0	0	0	0	0	0	1	0	0	1
Q08722	CD47	Leukocyte surface antigen CD47	1	1	0	1	1	1	0	0	1	1	1	8
P08174	CD55	Complement decay-accelerating factor	1	1	0	0	1	1	0	1	1	1	1	8
P19256	CD58	Lymphocyte function-associated antigen 3	1	1	0	1	1	1	0	0	1	1	1	8
P13987	CD59	CD59 glycoprotein	1	1	0	0	0	1	1	0	1	1	1	7
P08962	CD63	CD63 antigen	0	0	0	0	0	0	0	0	1	0	0	1
P04233	CD74	HLA class II histocompatibility antigen gamma chain	0	0	0	0	0	0	0	0	1	0	0	1
P60033	CD81	CD81 antigen	0	0	0	0	0	0	0	0	1	0	0	1
P27701	CD82	CD82 antigen	0	1	0	0	0	0	0	1	1	1	1	5
Q9UIB8	CD84	SLAM family member 5	0	0	0	0	0	0	0	0	1	0	0	1
P01732	CD8A	T-cell surface glycoprotein CD8 alpha chain	0	0	0	0	0	0	0	0	0	1	0	1
P10966	CD8B	T-cell surface glycoprotein CD8 beta chain	0	0	0	0	0	0	0	0	1	1	0	2
P21926	CD9	CD9 antigen	0	0	0	0	0	0	0	0	1	0	0	1
P48960	CD97	CD97 antigen	0	0	0	0	0	0	0	0	1	0	0	1
P14209	CD99	CD99 antigen	1	1	0	0	1	1	0	1	1	1	1	8
Q8TCZ2	CD99L2	CD99 antigen-like protein 2	0	0	0	0	0	0	0	0	1	0	0	1
Q8IWY9	CDAN1	Codanin-1	0	0	0	0	0	0	0	0	1	0	0	1
P60953	CDC42	Cell division control protein 42 homolog	1	1	1	0	1	1	1	1	1	1	1	10
Q9NRR8	CDC42SE1	CDC42 small effector protein 1	0	0	0	0	0	0	0	0	0	1	0	1
Q9NRR3	CDC42SE2	CDC42 small effector protein 2	0	0	0	0	1	0	0	0	1	1	0	3
P12830	CDH1	Cadherin-1	0	0	0	0	0	0	0	0	1	0	0	1
Q86UP0	CDH24	Cadherin-24	0	0	0	0	0	0	1	0	0	0	0	1
Q6ZTQ4	CDHR3	Cadherin-related family member 3	0	0	0	0	0	0	0	0	0	1	0	1
O14735	CDIPT	CDP-diacylglycerol--inositol 3-phosphatidyltransferase	0	0	0	0	0	0	0	0	1	1	0	2
Q15078	CDK5R1	Cyclin-dependent kinase 5 activator 1	0	0	0	0	0	0	0	1	0	0	0	1
Q5VV42	CDKAL1	Threonylcarbamoyladenosine tRNA methylthiotransferase	0	0	0	0	0	0	0	0	1	0	0	1
O95674	CDS2	Phosphatidate cytidylyltransferase 2	0	0	0	0	0	0	0	0	1	1	0	2
Q15517	CDSN	Corneodesmosin	0	0	0	0	0	1	0	0	0	0	0	1
Q9Y6K0	CEPT1	Choline/ethanolaminephosphotransferase 1	0	0	0	0	0	0	0	0	1	0	0	1
Q96G23	CERS2	Ceramide synthase 2	0	0	0	0	0	0	0	0	1	0	0	1
Q9NX63	CHCHD3	Coiled-coil-helix-coiled-coil-helix domain-containing protein 3, mitochondrial	0	0	0	0	0	0	0	1	1	0	0	2
Q9BRQ6	CHCHD6	Coiled-coil-helix-coiled-coil-helix domain-containing protein 6, mitochondrial	1	0	0	0	0	0	0	0	1	0	0	2
Q9UKJ5	CHIC2	Cysteine-rich hydrophobic domain 2 protein	0	0	0	0	0	1	0	0	0	1	0	2
Q9Y3E7	CHMP3	Charged multivesicular body protein 3	0	0	0	0	0	0	1	0	1	0	0	2
Q96FZ7	CHMP6	Charged multivesicular body protein 6	0	1	0	1	1	1	0	1	1	1	0	7
Q99653	CHP1	Calcineurin B homologous protein 1	0	0	0	0	0	0	0	0	1	0	0	1
Q8WUD6	CHPT1	Cholinephosphotransferase 1	0	0	0	0	0	0	0	0	1	0	0	1
P43681	CHRNA4	Neuronal acetylcholine receptor subunit alpha-4	0	0	0	0	0	1	0	0	0	0	0	1
Q9NPF2	CHST11	Carbohydrate sulfotransferase 11	0	0	0	0	0	0	0	0	1	0	0	1
Q9NRB3	CHST12	Carbohydrate sulfotransferase 12	0	0	0	0	0	0	0	0	1	0	0	1
Q99828	CIB1	Calcium and integrin-binding protein 1	1	0	0	0	1	1	0	1	1	1	0	6
Q9NZ45	CISD1	CDGSH iron-sulfur domain-containing protein 1	0	0	0	0	0	0	0	0	1	0	0	1
Q8N5K1	CISD2	CDGSH iron-sulfur domain-containing protein 2	1	1	0	0	1	0	0	1	1	1	1	7
Q07065	CKAP4	Cytoskeleton-associated protein 4	0	0	0	0	0	0	0	0	1	1	1	3
Q96S66	CLCC1	Chloride channel CLIC-like protein 1	0	0	0	0	0	0	0	0	1	0	0	1
P51788	CLCN2	Chloride channel protein 2	0	0	0	0	0	0	0	0	1	0	0	1
P51790	CLCN3	H(+)/Cl(-) exchange transporter 3	0	0	0	0	0	0	0	0	1	1	1	3
P51793	CLCN4	H(+)/Cl(-) exchange transporter 4	0	0	0	0	0	0	0	1	0	0	1	2
P51795	CLCN5	H(+)/Cl(-) exchange transporter 5	0	0	0	0	0	1	0	0	0	0	0	1
P51798	CLCN7	H(+)/Cl(-) exchange transporter 7	0	0	0	0	0	0	0	1	1	0	0	2
Q9NY35	CLDND1	Claudin domain-containing protein 1	0	1	0	0	0	0	0	0	1	1	1	4
O14967	CLGN	Calmegin	0	0	0	0	0	0	0	0	1	0	0	1
Q13286	CLN3	Battenin	0	0	0	0	0	0	0	0	1	1	0	2
O75503	CLN5	Ceroid-lipofuscinosis neuronal protein 5	0	0	0	0	0	0	0	0	1	0	0	1
Q9NWW5	CLN6	Ceroid-lipofuscinosis neuronal protein 6	0	0	0	0	0	1	0	0	1	1	0	3
O96005	CLPTM1	Cleft lip and palate transmembrane protein 1	0	0	0	0	0	0	0	0	1	1	0	2
Q96KA5	CLPTM1L	Cleft lip and palate transmembrane protein 1-like protein	0	0	0	0	0	0	0	0	1	0	0	1
Q96DZ9	CMTM5	CKLF-like MARVEL transmembrane domain-containing protein 5	0	0	0	0	0	0	0	0	1	0	0	1
Q9NX76	CMTM6	CKLF-like MARVEL transmembrane domain-containing protein 6	0	0	0	0	0	0	0	0	1	0	0	1
O95406	CNIH1	Protein cornichon homolog 1	0	0	0	0	0	0	0	0	0	1	0	1
Q9P003	CNIH4	Protein cornichon homolog 4	0	0	0	0	0	0	0	0	1	1	0	2
Q9H8M5	CNNM2	Metal transporter CNNM2	0	0	0	0	0	0	0	0	1	1	0	2
Q8NE01	CNNM3	Metal transporter CNNM3	0	0	0	0	0	0	0	0	1	0	0	1
Q6P4Q7	CNNM4	Metal transporter CNNM4	0	0	0	0	0	0	0	0	1	0	0	1
P09543	CNP	2',3'-cyclic-nucleotide 3'-phosphodiesterase	1	1	0	1	1	1	1	1	1	1	1	10
Q6PJW8	CNST	Consortin	0	0	0	0	0	0	0	0	1	0	0	1
Q9UHC6	CNTNAP2	Contactin-associated protein-like 2	0	0	0	0	0	0	0	0	1	1	0	2
Q9BZ76	CNTNAP3	Contactin-associated protein-like 3	0	0	0	0	0	0	0	0	1	0	0	1
Q96NU0	CNTNAP3B	Contactin-associated protein-like 3B	0	0	0	0	0	0	0	0	1	0	0	1
Q9Y2R0	COA3	Cytochrome c oxidase assembly protein 3 homolog, mitochondrial	0	0	0	0	0	0	0	0	1	0	0	1
Q05707	COL14A1	Collagen alpha-1(XIV) chain	0	0	0	0	0	0	0	0	1	0	0	1
Q5KU26	COLEC12	Collectin-12	0	0	0	0	0	0	0	0	1	0	0	1
P21964	COMT	Catechol O-methyltransferase	0	0	0	0	0	0	1	1	1	1	0	4
Q96H96	COQ2	4-hydroxybenzoate polyprenyltransferase, mitochondrial	0	0	0	0	0	0	0	0	1	0	0	1
Q12887	COX10	Protoheme IX farnesyltransferase, mitochondrial	0	0	0	0	0	0	0	0	1	0	0	1
Q9Y6N1	COX11	Cytochrome c oxidase assembly protein COX11, mitochondrial	0	0	0	0	0	0	0	0	1	0	0	1
Q7KZN9	COX15	Cytochrome c oxidase assembly protein COX15 homolog	0	0	0	0	0	0	0	0	1	0	0	1
Q9P0S2	COX16	Cytochrome c oxidase assembly protein COX16 homolog, mitochondrial	0	0	0	0	0	0	0	0	1	0	0	1
Q5RI15	COX20	Cytochrome c oxidase protein 20 homolog	0	0	0	0	0	0	0	0	1	0	0	1
P13073	COX4I1	Cytochrome c oxidase subunit 4 isoform 1, mitochondrial	0	0	0	0	0	0	0	1	1	0	0	2
P09669	COX6C	Cytochrome c oxidase subunit 6C	0	0	0	0	0	0	0	1	1	0	0	2
P14406	COX7A2	Cytochrome c oxidase subunit 7A2, mitochondrial	0	0	0	0	0	0	0	0	1	1	0	2
O14548	COX7A2L	Cytochrome c oxidase subunit 7A-related protein, mitochondrial	0	0	0	0	0	0	0	0	1	0	0	1
P10176	COX8A	Cytochrome c oxidase subunit 8A, mitochondrial	0	0	0	0	0	0	0	0	1	0	0	1
O75976	CPD	Carboxypeptidase D	0	0	0	0	0	0	0	0	1	0	0	1
P50416	CPT1A	Carnitine O-palmitoyltransferase 1, liver isoform	1	0	0	0	1	1	0	1	1	1	1	7
Q8N436	CPXM2	Inactive carboxypeptidase-like protein X2	0	0	0	0	0	0	0	0	1	0	0	1
P17927	CR1	Complement receptor type 1	1	0	0	0	1	1	0	0	0	1	1	5
Q8TEY5	CREB3L4	Cyclic AMP-responsive element-binding protein 3-like protein 4	0	0	0	0	0	1	0	0	0	0	0	1
O75629	CREG1	Protein CREG1	0	0	0	0	0	0	0	0	1	1	0	2
Q9NZV1	CRIM1	Cysteine-rich motor neuron 1 protein	0	0	0	0	0	0	0	1	0	0	0	1
O95727	CRTAM	Cytotoxic and regulatory T-cell molecule	0	0	0	0	0	0	0	0	0	1	0	1
O75718	CRTAP	Cartilage-associated protein	0	0	0	0	0	0	0	0	1	0	0	1
P01034	CST3	Cystatin-C	0	0	0	0	0	0	0	0	1	0	0	1
Q96RT6	CTAGE1	cTAGE family member 2	0	0	0	0	0	0	0	0	1	0	0	1
Q9HC47	CTAGE1	Cutaneous T-cell lymphoma-associated antigen 1	0	0	0	0	0	0	0	0	1	0	0	1
O15320	CTAGE5	cTAGE family member 5	0	0	0	0	0	0	0	0	1	0	0	1
A4FU28	CTAGE9	cTAGE family member 9	0	0	0	0	0	0	0	0	1	0	0	1
O95476	CTDNEP1	CTD nuclear envelope phosphatase 1	0	0	0	0	0	0	0	0	0	1	0	1
O60931	CTNS	Cystinosin	0	0	0	0	0	0	0	0	0	0	1	1
Q9UBR2	CTSZ	Cathepsin Z	0	0	0	0	0	0	0	0	1	0	0	1
O60888	CUTA	Protein CutA	0	0	0	0	0	0	1	0	1	1	1	4
Q13948	CUX1	Protein CASP	0	0	0	0	0	0	0	0	1	0	0	1
P78310	CXADR	Coxsackievirus and adenovirus receptor	0	0	0	0	0	1	0	1	1	1	1	5
O14569	CYB561D2	Cytochrome b561 domain-containing protein 2	0	0	0	0	0	1	0	0	1	1	0	3
P00167	CYB5A	Cytochrome b5	0	0	1	0	0	0	0	1	1	1	0	4
O43169	CYB5B	Cytochrome b5 type B	0	0	0	0	1	0	0	0	1	1	0	3
Q9UHQ9	CYB5R1	NADH-cytochrome b5 reductase 1	0	0	0	0	0	0	0	1	1	0	0	2
P00387	CYB5R3	NADH-cytochrome b5 reductase 3	1	1	1	1	1	1	1	1	1	1	1	11
P13498	CYBA	Cytochrome b-245 light chain	0	0	0	0	0	0	0	0	1	0	0	1
Q53TN4	CYBRD1	Cytochrome b reductase 1	1	1	0	1	1	1	0	1	1	1	1	9
P04798	CYP1A1	Cytochrome P450 1A1	0	0	0	0	0	0	0	0	0	1	0	1
Q6UW02	CYP20A1	Cytochrome P450 20A1	0	0	0	0	0	0	0	0	1	1	0	2
P24903	CYP2F1	Cytochrome P450 2F1	0	0	0	0	0	1	0	0	0	0	0	1
Q8N1L4	CYP4Z2P	Putative inactive cytochrome P450 family member 4Z2	0	0	0	0	0	0	0	0	1	0	0	1
Q16850	CYP51A1	Lanosterol 14-alpha demethylase	0	0	0	0	0	0	0	0	1	0	0	1
O75881	CYP7B1	25-hydroxycholesterol 7-alpha-hydroxylase	0	0	0	0	0	0	0	0	1	0	0	1
P61803	DAD1	Dolichyl-diphosphooligosaccharide--protein glycosyltransferase subunit DAD1	0	0	0	0	0	0	0	0	1	1	0	2
Q14118	DAG1	Dystroglycan	0	0	0	0	0	0	0	0	1	0	0	1
Q9Y4D2	DAGLA	Sn1-specific diacylglycerol lipase alpha	0	0	0	0	0	0	0	0	0	1	0	1
Q8NCG7	DAGLB	Sn1-specific diacylglycerol lipase beta	0	0	0	0	0	0	0	0	1	1	0	2
Q8WVC6	DCAKD	Dephospho-CoA kinase domain-containing protein	0	0	0	0	0	0	0	0	1	0	0	1
P39656	DDOST	Dolichyl-diphosphooligosaccharide--protein glycosyltransferase 48 kDa subunit	0	0	0	0	1	0	0	0	1	1	0	3
Q16832	DDR2	Discoidin domain-containing receptor 2	1	1	1	0	0	1	1	0	1	1	0	7
Q96HY6	DDRGK1	DDRGK domain-containing protein 1	0	0	0	0	0	0	0	1	1	1	0	3
Q7L014	DDX46	Probable ATP-dependent RNA helicase DDX46	0	0	0	0	0	0	0	0	1	0	0	1
O75398	DEAF1	Deformed epidermal autoregulatory factor 1 homolog	0	0	0	0	0	0	0	0	1	0	0	1
O15121	DEGS1	Sphingolipid delta(4)-desaturase DES1	0	0	0	0	0	0	0	0	1	0	0	1
Q9BUN8	DERL1	Derlin-1	0	0	0	0	0	1	0	0	1	1	0	3
O75907	DGAT1	Diacylglycerol O-acyltransferase 1	0	0	0	0	0	0	0	0	1	1	0	2
Q15392	DHCR24	Delta(24)-sterol reductase	0	0	0	0	0	0	0	0	1	0	0	1
Q9UBM7	DHCR7	7-dehydrocholesterol reductase	0	0	0	0	0	0	0	0	1	0	0	1
Q02127	DHODH	Dihydroorotate dehydrogenase (quinone), mitochondrial	0	0	0	0	0	0	0	0	1	0	0	1
Q6UWP2	DHRS11	Dehydrogenase/reductase SDR family member 11	0	0	1	1	0	0	1	0	1	1	0	5
Q9Y394	DHRS7	Dehydrogenase/reductase SDR family member 7	0	0	0	0	0	0	0	0	1	1	0	2
Q6IAN0	DHRS7B	Dehydrogenase/reductase SDR family member 7B	0	0	0	1	1	0	0	0	1	1	0	4
P31689	DNAJA1	DnaJ homolog subfamily A member 1	0	0	0	0	0	0	0	0	1	0	0	1
O60884	DNAJA2	DnaJ homolog subfamily A member 2	0	0	0	0	0	1	1	0	1	1	1	5
Q8WW22	DNAJA4	DnaJ homolog subfamily A member 4	0	0	1	0	0	1	1	0	1	1	1	6
Q9UBS4	DNAJB11	DnaJ homolog subfamily B member 11	0	0	0	0	1	0	0	1	1	1	0	4
Q9NXW2	DNAJB12	DnaJ homolog subfamily B member 12	0	0	0	0	0	0	0	0	1	0	0	1
P25686	DNAJB2	DnaJ homolog subfamily B member 2	0	1	1	0	1	1	1	0	1	1	1	8
Q96KC8	DNAJC1	DnaJ homolog subfamily C member 1	0	0	0	0	0	0	0	0	1	0	0	1
Q8IXB1	DNAJC10	DnaJ homolog subfamily C member 10	0	0	0	0	0	0	0	0	1	0	0	1
Q9Y2G8	DNAJC16	DnaJ homolog subfamily C member 16	0	0	0	0	0	0	0	0	1	1	0	2
Q96DA6	DNAJC19	Mitochondrial import inner membrane translocase subunit TIM14	0	0	0	0	0	0	0	0	1	0	0	1
Q96LL9	DNAJC30	DnaJ homolog subfamily C member 30	0	0	0	0	0	0	0	0	1	0	0	1
Q9H3Z4	DNAJC5	DnaJ homolog subfamily C member 5	1	0	0	0	1	0	0	1	1	1	0	5
Q86YN1	DOLPP1	Dolichyldiphosphatase 1	0	0	0	0	0	0	0	0	1	1	0	2
Q9H3H5	DPAGT1	UDP-N-acetylglucosamine--dolichyl-phosphate N-acetylglucosaminephosphotransferase	0	0	0	0	0	0	0	0	0	1	0	1
Q9P2X0	DPM3	Dolichol-phosphate mannosyltransferase subunit 3	0	0	0	0	0	1	0	1	1	1	0	4
Q2PZI1	DPY19L1	Probable C-mannosyltransferase DPY19L1	0	0	0	0	0	0	0	0	1	0	0	1
Q6ZPD9	DPY19L3	Probable C-mannosyltransferase DPY19L3	0	0	0	0	0	0	0	0	1	0	0	1
P14416	DRD2	D(2) dopamine receptor	0	0	0	0	0	0	0	0	1	0	0	1
Q08554	DSC1	Desmocollin-1	0	1	0	0	0	1	0	0	1	1	0	4
Q02487	DSC2	Desmocollin-2	0	0	0	0	0	0	0	0	1	0	0	1
Q14574	DSC3	Desmocollin-3	0	0	0	0	0	0	0	0	1	0	0	1
Q8TD84	DSCAML1	Down syndrome cell adhesion molecule-like protein 1	1	0	0	0	0	0	0	0	0	0	0	1
Q02413	DSG1	Desmoglein-1	0	1	0	0	1	0	0	0	1	1	0	4
Q14126	DSG2	Desmoglein-2	0	0	0	0	0	0	0	0	1	0	0	1
Q03001	DST	Dystonin	0	0	0	0	0	0	0	0	1	0	0	1
Q7RTS9	DYM	Dymeclin	0	0	0	0	0	0	0	0	1	0	0	1
O75923	DYSF	Dysferlin	0	0	0	0	0	0	0	0	1	0	0	1
O00559	EBAG9	Receptor-binding cancer antigen expressed on SiSo cells	0	0	0	0	0	0	0	0	1	1	0	2
Q15125	EBP	3-beta-hydroxysteroid-Delta(8),Delta(7)-isomerase	0	0	0	0	0	1	0	0	1	1	0	3
P42892	ECE1	Endothelin-converting enzyme 1	0	0	0	0	0	0	0	0	1	0	0	1
O60344	ECE2	Endothelin-converting enzyme 2	0	0	0	0	0	0	0	0	1	0	0	1
Q19T08	ECSCR	Endothelial cell-specific chemotaxis regulator	1	0	0	0	0	0	0	0	0	0	0	1
P98172	EFNB1	Ephrin-B1	0	0	0	0	0	1	0	0	0	1	1	3
Q14156	EFR3A	Protein EFR3 homolog A	0	0	0	0	0	0	0	0	1	1	0	2
O14681	EI24	Etoposide-induced protein 2.4 homolog	0	0	0	0	0	1	0	0	1	0	0	2
P08246	ELANE	Neutrophil elastase	0	0	0	0	0	0	1	0	1	1	0	3
Q9BW60	ELOVL1	Elongation of very long chain fatty acids protein 1	0	0	0	0	0	0	0	0	1	0	0	1
Q9NYP7	ELOVL5	Elongation of very long chain fatty acids protein 5	0	0	0	0	0	0	0	0	1	0	0	1
Q6PCB8	EMB	Embigin	0	0	0	0	0	0	0	0	0	0	1	1
Q8N766	EMC1	ER membrane protein complex subunit 1	0	0	0	0	0	0	0	0	1	1	0	2
Q5UCC4	EMC10	ER membrane protein complex subunit 10	0	0	0	0	0	0	0	0	1	0	0	1
Q9P0I2	EMC3	ER membrane protein complex subunit 3	0	0	0	0	0	0	0	0	1	1	0	2
Q5J8M3	EMC4	ER membrane protein complex subunit 4	0	0	0	0	0	0	0	0	1	0	0	1
Q9BV81	EMC6	ER membrane protein complex subunit 6	0	0	0	0	0	0	0	0	1	1	0	2
Q9NPA0	EMC7	ER membrane protein complex subunit 7	0	0	0	0	0	0	0	0	1	0	0	1
P50402	EMD	Emerin	0	0	0	0	1	1	0	1	1	1	0	5
O95834	EML2	Echinoderm microtubule-associated protein-like 2	0	0	1	0	0	1	1	0	1	1	1	6
P54852	EMP3	Epithelial membrane protein 3	0	0	0	0	0	0	0	0	0	1	0	1
O94919	ENDOD1	Endonuclease domain-containing 1 protein	1	1	1	1	1	1	1	1	1	1	1	11
P17813	ENG	Endoglin	0	0	0	0	0	0	1	0	1	1	1	4
Q13822	ENPP2	Ectonucleotide pyrophosphatase/phosphodiesterase family member 2	0	0	0	0	0	0	0	0	1	0	0	1
O14638	ENPP3	Ectonucleotide pyrophosphatase/phosphodiesterase family member 3	0	0	0	0	0	0	0	0	1	0	0	1
Q9Y6X5	ENPP4	Bis(5'-adenosyl)-triphosphatase ENPP4	0	0	0	0	0	0	0	0	1	0	0	1
P16452	EPB42	Erythrocyte membrane protein band 4.2	1	1	0	1	1	1	1	1	1	1	1	10
P16422	EPCAM	Epithelial cell adhesion molecule	0	0	0	0	0	0	0	0	1	0	0	1
Q9UM22	EPDR1	Mammalian ependymin-related protein 1	0	0	0	0	0	0	0	1	1	0	0	2
Q9UF33	EPHA6	Ephrin type-A receptor 6	0	0	0	0	0	0	0	0	1	0	0	1
P54753	EPHB3	Ephrin type-B receptor 3	0	0	0	0	1	0	0	0	0	0	0	1
P54760	EPHB4	Ephrin type-B receptor 4	0	0	0	0	0	0	0	0	1	1	1	3
P07099	EPHX1	Epoxide hydrolase 1	0	1	0	0	1	0	0	1	1	1	0	5
P19235	EPOR	Erythropoietin receptor	0	0	0	0	0	0	0	0	1	0	1	2
Q9C0D9	EPT1	Ethanolaminephosphotransferase 1	0	0	0	0	0	0	0	0	1	1	0	2
Q9NZ08	ERAP1	Endoplasmic reticulum aminopeptidase 1	0	0	0	0	0	1	0	1	1	1	0	4
Q6P179	ERAP2	Endoplasmic reticulum aminopeptidase 2	0	0	0	0	0	0	0	0	1	1	0	2
Q969X5	ERGIC1	Endoplasmic reticulum-Golgi intermediate compartment protein 1	0	0	0	0	1	0	0	0	1	1	0	3
Q96RQ1	ERGIC2	Endoplasmic reticulum-Golgi intermediate compartment protein 2	0	0	0	0	0	0	0	1	1	1	0	3
Q9Y282	ERGIC3	Endoplasmic reticulum-Golgi intermediate compartment protein 3	0	0	0	0	0	1	0	1	1	1	0	4
O75477	ERLIN1	Erlin-1	0	0	0	0	0	0	0	1	1	1	0	3
O94905	ERLIN2	Erlin-2	0	0	0	0	1	0	0	0	1	1	0	3
Q96PL5	ERMAP	Erythroid membrane-associated protein	1	1	0	1	1	1	0	1	1	1	1	9
Q7Z2K6	ERMP1	Endoplasmic reticulum metallopeptidase 1	0	0	0	0	0	0	0	0	1	1	0	2
Q9HDB9	ERVK-5	HERV-K_3q12.3 provirus ancestral Gag polyprotein	0	0	0	0	0	0	0	0	1	0	0	1
Q96AP7	ESAM	Endothelial cell-selective adhesion molecule	0	0	0	0	0	0	0	0	1	0	0	1
Q9BSJ8	ESYT1	Extended synaptotagmin-1	1	0	0	0	1	0	0	1	1	1	0	5
A0FGR8	ESYT2	Extended synaptotagmin-2	1	0	0	1	1	0	0	1	1	1	0	6
Q9HBU6	ETNK1	Ethanolamine kinase 1	0	0	0	0	0	0	0	0	1	0	0	1
P34910	EVI2B	Protein EVI2B	0	0	0	0	0	0	0	0	1	0	0	1
Q9NVH0	EXD2	Exonuclease 3'-5' domain-containing protein 2	0	0	0	0	0	0	0	0	1	0	0	1
P00742	F10	Coagulation factor X	0	0	0	0	0	0	0	0	0	0	1	1
Q9Y624	F11R	Junctional adhesion molecule A	1	1	0	1	0	1	0	1	1	1	1	8
Q96RI0	F2RL3	Proteinase-activated receptor 4	0	0	0	0	0	0	0	0	1	0	0	1
O60427	FADS1	Fatty acid desaturase 1	0	0	0	0	0	0	0	0	1	0	0	1
O95864	FADS2	Fatty acid desaturase 2	0	0	0	0	0	0	0	0	1	0	0	1
Q9BZQ8	FAM129A	Protein Niban	0	0	0	0	0	0	0	0	1	0	0	1
Q96TA1	FAM129B	Niban-like protein 1	0	0	0	0	0	1	0	0	1	1	0	3
Q8NC44	FAM134A	Protein FAM134A	0	0	0	0	0	1	0	0	1	1	0	3
Q86VR2	FAM134C	Protein FAM134C	0	0	0	0	0	0	0	0	1	1	0	2
Q96A26	FAM162A	Protein FAM162A	0	0	0	0	0	0	0	0	1	0	0	1
A1KXE4	FAM168B	Myelin-associated neurite-outgrowth inhibitor	0	0	0	0	0	0	0	0	1	0	0	1
Q9BQD7	FAM173A	Protein FAM173A	0	0	0	0	0	0	0	0	1	0	0	1
Q6P4H8	FAM173B	Protein FAM173B	0	0	0	0	0	0	0	0	1	0	0	1
Q5JX71	FAM209A	Protein FAM209A	0	0	0	0	0	0	0	0	0	1	0	1
O75063	FAM20B	Glycosaminoglycan xylosylkinase	0	0	0	0	0	0	0	0	1	1	0	2
Q96ND0	FAM210A	Protein FAM210A	0	0	0	0	0	0	0	0	1	0	0	1
Q96KR6	FAM210B	Protein FAM210B	0	0	0	0	0	0	0	1	1	0	0	2
Q9BRX8	FAM213A	Redox-regulatory protein FAM213A	1	0	0	0	0	0	0	0	1	0	0	2
Q9H0X4	FAM234A	Protein ITFG3	0	0	0	0	0	1	0	0	1	1	1	4
A2RU67	FAM234B	Uncharacterized protein KIAA1467	0	0	0	0	0	0	0	0	1	1	1	3
P98173	FAM3A	Protein FAM3A	0	0	0	0	0	0	0	0	1	0	0	1
Q92520	FAM3C	Protein FAM3C	0	0	0	0	0	0	0	0	1	0	0	1
Q9NUQ9	FAM49B	Protein FAM49B	0	0	1	1	0	0	1	0	1	1	1	6
Q9UBU6	FAM8A1	Protein FAM8A1	0	0	0	0	0	0	0	0	1	0	0	1
Q8WVX9	FAR1	Fatty acyl-CoA reductase 1	0	0	0	0	0	0	0	0	1	0	0	1
Q96K12	FAR2	Fatty acyl-CoA reductase 2	0	0	0	0	0	0	0	0	1	0	0	1
P25445	FAS	Tumor necrosis factor receptor superfamily member 6	0	0	0	0	1	0	0	1	1	1	1	5
Q8TDW7	FAT3	Protocadherin Fat 3	0	0	0	0	0	0	0	0	1	1	0	2
P30273	FCER1G	High affinity immunoglobulin epsilon receptor subunit gamma	0	0	0	0	0	0	0	0	1	0	0	1
P12318	FCGR2A	Low affinity immunoglobulin gamma Fc region receptor II-a	0	0	0	0	0	0	0	0	1	0	0	1
P31995	FCGR2C	Low affinity immunoglobulin gamma Fc region receptor II-c	0	0	0	0	0	0	0	0	1	0	0	1
P55899	FCGRT	IgG receptor FcRn large subunit p51	0	0	0	0	0	0	0	0	1	1	1	3
Q15485	FCN2	Ficolin-2	0	1	0	0	0	0	0	0	0	0	0	1
P37268	FDFT1	Squalene synthase	0	0	0	0	0	0	0	0	1	0	0	1
A9Z1Z3	FER1L4	Fer-1-like protein 4	0	0	0	0	0	0	0	0	1	1	0	2
P11362	FGFR1	Fibroblast growth factor receptor 1	0	1	0	1	0	0	1	0	1	1	0	5
Q9Y3D6	FIS1	Mitochondrial fission 1 protein	1	0	0	0	1	0	1	1	1	1	0	6
Q9NYL4	FKBP11	Peptidyl-prolyl cis-trans isomerase FKBP11	0	0	0	0	0	0	0	0	1	0	0	1
Q14318	FKBP8	Peptidyl-prolyl cis-trans isomerase FKBP8	0	0	0	0	0	0	0	1	1	0	0	2
Q14254	FLOT2	Flotillin-2	1	1	0	1	1	1	0	1	1	1	1	9
Q9NZU1	FLRT1	Leucine-rich repeat transmembrane protein FLRT1	0	0	0	0	0	0	0	0	0	1	0	1
O95466	FMNL1	Formin-like protein 1	0	0	0	0	0	0	0	0	1	0	0	1
Q9Y2H6	FNDC3A	Fibronectin type-III domain-containing protein 3A	0	0	0	0	0	0	0	0	1	0	0	1
Q5VW36	FOCAD	Focadhesin	0	0	0	0	0	0	1	0	1	1	0	3
P25089	FPR3	N-formyl peptide receptor 3	0	0	0	0	0	1	0	0	0	0	0	1
Q7Z6J6	FRMD5	FERM domain-containing protein 5	0	0	0	0	0	0	0	0	0	1	0	1
Q6ZNA5	FRRS1	Ferric-chelate reductase 1	0	0	0	0	0	0	0	0	1	0	0	1
Q9BXU8	FTHL17	Ferritin heavy polypeptide-like 17	0	0	0	0	0	0	0	1	0	0	0	1
Q8IVP5	FUNDC1	FUN14 domain-containing protein 1	0	0	0	0	0	0	0	0	1	0	0	1
Q10981	FUT2	Galactoside 2-alpha-L-fucosyltransferase 2	0	0	0	0	0	0	0	0	0	1	0	1
Q9BYC5	FUT8	Alpha-(1,6)-fucosyltransferase	0	0	0	0	0	0	0	0	1	0	0	1
Q13467	FZD5	Frizzled-5	0	0	0	0	0	0	0	0	0	0	1	1
Q9BUM1	G6PC3	Glucose-6-phosphatase 3	0	0	0	0	0	0	0	0	1	0	0	1
Q9H0R8	GABARAPL1	Gamma-aminobutyric acid receptor-associated protein-like 1	0	0	0	0	1	0	1	0	0	1	0	3
Q16445	GABRA6	Gamma-aminobutyric acid receptor subunit alpha-6	0	0	0	0	0	0	0	0	1	0	0	1
Q10472	GALNT1	Polypeptide N-acetylgalactosaminyltransferase 1	0	0	0	0	0	0	0	0	1	0	0	1
Q86SR1	GALNT10	Polypeptide N-acetylgalactosaminyltransferase 10	0	0	0	0	0	0	0	0	1	0	0	1
Q10471	GALNT2	Polypeptide N-acetylgalactosaminyltransferase 2	0	0	0	0	0	0	0	1	1	1	0	3
Q8N4A0	GALNT4	Polypeptide N-acetylgalactosaminyltransferase 4	0	0	0	0	0	0	0	0	1	1	0	2
Q7Z7M9	GALNT5	Polypeptide N-acetylgalactosaminyltransferase 5	0	0	0	0	0	0	0	0	1	0	0	1
Q8NCL4	GALNT6	Polypeptide N-acetylgalactosaminyltransferase 6	0	0	0	0	0	0	0	0	1	1	0	2
Q86SF2	GALNT7	N-acetylgalactosaminyltransferase 7	0	0	0	0	0	0	0	0	1	0	0	1
Q14697	GANAB	Neutral alpha-glucosidase AB	1	1	0	0	1	1	0	1	1	1	0	7
Q8TB36	GDAP1	Ganglioside-induced differentiation-associated protein 1	0	0	0	0	0	0	0	0	1	0	0	1
Q9NZC3	GDE1	Glycerophosphodiester phosphodiesterase 1	0	0	0	0	0	0	0	1	1	1	0	3
Q8N9F7	GDPD1	Glycerophosphodiester phosphodiesterase domain-containing protein 1	0	0	0	0	0	0	0	0	1	1	0	2
P38435	GGCX	Vitamin K-dependent gamma-carboxylase	0	0	0	0	0	0	0	0	1	1	0	2
P19440	GGT1	Gamma-glutamyltranspeptidase 1	0	0	0	0	0	0	0	0	1	0	0	1
P36268	GGT2	Gamma-glutamyltranspeptidase 2	0	0	0	0	0	0	0	0	1	0	0	1
A6NGU5	GGT3P	Putative gamma-glutamyltranspeptidase 3	0	0	0	0	0	0	0	0	1	0	0	1
Q9H3K2	GHITM	Growth hormone-inducible transmembrane protein	0	0	0	0	0	0	0	0	1	0	0	1
P48165	GJA8	Gap junction alpha-8 protein	0	0	0	0	0	0	0	0	1	0	0	1
O94923	GLCE	D-glucuronyl C5-epimerase	0	0	0	0	0	0	0	0	1	0	0	1
Q92896	GLG1	Golgi apparatus protein 1	0	0	0	0	0	0	0	0	1	0	0	1
Q6UWM5	GLIPR1L1	GLIPR1-like protein 1	0	0	0	0	0	0	0	1	0	0	0	1
Q9H4G4	GLIPR2	Golgi-associated plant pathogenesis-related protein 1	1	1	0	0	0	1	1	1	1	1	1	8
Q8WWB7	GLMP	Lysosomal protein NCU-G1	0	0	0	0	0	0	0	0	1	0	0	1
Q68CQ7	GLT8D1	Glycosyltransferase 8 domain-containing protein 1	0	0	0	0	0	0	0	0	1	0	0	1
A6NH11	GLTPD2	Glycolipid transfer protein domain-containing protein 2	1	0	0	0	0	0	0	0	0	0	0	1
Q99445	GML	Glycosyl-phosphatidylinositol-anchored molecule-like protein	0	0	0	0	0	0	0	0	1	0	0	1
P29992	GNA11	Guanine nucleotide-binding protein subunit alpha-11	0	0	0	0	1	0	0	1	1	1	0	4
Q03113	GNA12	Guanine nucleotide-binding protein subunit alpha-12	0	0	0	0	0	0	0	0	1	0	0	1
Q14344	GNA13	Guanine nucleotide-binding protein subunit alpha-13	1	1	0	1	1	1	0	1	1	1	1	9
P63096	GNAI1	Guanine nucleotide-binding protein G(i) subunit alpha-1	0	0	0	0	0	0	0	0	1	1	0	2
P04899	GNAI2	Guanine nucleotide-binding protein G(i) subunit alpha-2	1	1	0	1	1	1	0	1	1	1	1	9
P08754	GNAI3	Guanine nucleotide-binding protein G(k) subunit alpha	1	1	0	1	1	1	0	1	1	1	1	9
P63092	GNAS	Guanine nucleotide-binding protein G(s) subunit alpha isoforms short	1	1	0	1	1	1	0	1	1	1	0	8
P19086	GNAZ	Guanine nucleotide-binding protein G(z) subunit alpha	0	0	0	0	0	0	0	0	1	1	0	2
P50151	GNG10	Guanine nucleotide-binding protein G(I)/G(S)/G(O) subunit gamma-10	0	0	0	0	0	1	0	0	1	0	0	2
Q9P2W3	GNG13	Guanine nucleotide-binding protein G(I)/G(S)/G(O) subunit gamma-13	0	0	0	0	0	0	0	1	0	0	0	1
P59768	GNG2	Guanine nucleotide-binding protein G(I)/G(S)/G(O) subunit gamma-2	0	0	0	0	1	1	0	1	1	1	0	5
P63218	GNG5	Guanine nucleotide-binding protein G(I)/G(S)/G(O) subunit gamma-5	1	0	0	0	1	1	0	1	1	1	1	7
O60262	GNG7	Guanine nucleotide-binding protein G(I)/G(S)/G(O) subunit gamma-7	0	0	0	0	0	0	0	0	0	1	0	1
P15586	GNS	N-acetylglucosamine-6-sulfatase	0	0	0	0	0	1	0	0	1	0	0	2
Q8TBA6	GOLGA5	Golgin subfamily A member 5	0	0	0	0	0	0	0	0	1	0	0	1
Q7Z5G4	GOLGA7	Golgin subfamily A member 7	1	0	0	0	1	0	0	1	1	1	0	5
Q14789	GOLGB1	Golgin subfamily B member 1	0	0	0	0	0	0	0	0	1	0	0	1
O00461	GOLIM4	Golgi integral membrane protein 4	0	0	0	0	0	0	0	0	1	0	0	1
Q8NBJ4	GOLM1	Golgi membrane protein 1	0	0	0	0	0	0	0	0	1	0	0	1
Q9Y3E0	GOLT1B	Vesicle transport protein GOT1B	1	0	0	0	0	0	0	0	1	1	0	3
Q9H8Y8	GORASP2	Golgi reassembly-stacking protein 2	0	0	0	0	0	0	0	0	1	1	0	2
O95249	GOSR1	Golgi SNAP receptor complex member 1	0	0	0	0	0	0	0	0	1	0	0	1
O14653	GOSR2	Golgi SNAP receptor complex member 2	0	0	0	0	0	0	0	0	1	1	0	2
P07359	GP1BA	Platelet glycoprotein Ib alpha chain	0	0	0	0	0	0	0	0	1	0	0	1
P13224	GP1BB	Platelet glycoprotein Ib beta chain	0	0	0	0	0	0	0	0	1	0	1	2
P40197	GP5	Platelet glycoprotein V	0	0	0	0	0	0	0	0	1	0	0	1
P14770	GP9	Platelet glycoprotein IX	0	0	0	0	0	0	0	0	1	0	0	1
O43292	GPAA1	Glycosylphosphatidylinositol anchor attachment 1 protein	0	0	0	0	0	0	0	0	1	0	0	1
Q9HCL2	GPAM	Glycerol-3-phosphate acyltransferase 1, mitochondrial	0	0	0	0	0	0	0	0	1	0	0	1
Q86UL3	GPAT4	Glycerol-3-phosphate acyltransferase 4	0	0	0	0	0	0	0	0	1	0	0	1
P51654	GPC3	Glypican-3	0	0	0	0	0	1	0	0	1	0	0	2
P43304	GPD2	Glycerol-3-phosphate dehydrogenase, mitochondrial	0	0	0	0	0	0	0	0	1	0	0	1
Q99527	GPER1	G-protein coupled estrogen receptor 1	0	0	0	0	0	0	0	0	1	0	0	1
Q8IV16	GPIHBP1	Glycosylphosphatidylinositol-anchored high density lipoprotein-binding protein 1	0	0	0	0	0	0	0	0	1	0	0	1
Q5VW38	GPR107	Protein GPR107	0	0	0	0	0	0	0	0	1	0	0	1
Q9NPR9	GPR108	Protein GPR108	0	0	0	0	0	0	0	0	0	1	0	1
Q16538	GPR162	Probable G-protein coupled receptor 162	0	0	0	0	0	0	0	0	1	0	0	1
Q6PRD1	GPR179	Probable G-protein coupled receptor 179	0	0	0	0	0	0	0	0	1	0	0	1
Q86V85	GPR180	Integral membrane protein GPR180	0	0	0	0	0	0	0	0	0	1	0	1
B7ZAQ6	GPR89A	Golgi pH regulator A	0	0	0	0	0	0	0	0	1	1	0	2
P0CG08	GPR89B	Golgi pH regulator B	0	0	0	0	0	0	0	0	1	1	0	2
Q8WXG9	GPR98	G-protein coupled receptor 98	0	0	0	0	0	0	0	0	1	1	0	2
Q5T6X5	GPRC6A	G-protein coupled receptor family C group 6 member A	0	0	0	0	0	0	0	0	0	1	0	1
Q96CP6	GRAMD1A	GRAM domain-containing protein 1A	0	0	0	0	0	0	0	0	1	0	0	1
Q8IYS0	GRAMD1C	GRAM domain-containing protein 1C	0	0	0	0	0	0	0	0	1	0	0	1
Q6IC98	GRAMD4	GRAM domain-containing protein 4	0	0	0	0	0	0	0	0	1	0	0	1
Q7Z429	GRINA	Protein lifeguard 1	0	0	0	0	0	0	0	0	0	1	0	1
P43250	GRK6	G protein-coupled receptor kinase 6	0	0	0	1	1	1	0	1	1	1	1	7
Q14833	GRM4	Metabotropic glutamate receptor 4	1	0	0	0	0	0	0	0	0	0	0	1
P51841	GUCY2F	Retinal guanylyl cyclase 2	0	0	0	0	0	0	0	0	1	0	0	1
P08236	GUSB	Beta-glucuronidase	0	0	0	0	0	1	0	0	1	1	0	3
Q4G148	GXYLT1	Glucoside xylosyltransferase 1	0	0	0	0	0	0	0	0	1	0	0	1
P02724	GYPA	Glycophorin-A	1	1	0	1	1	1	1	1	1	1	1	10
P06028	GYPB	Glycophorin-B	0	0	0	0	0	0	1	0	1	0	0	2
P04921	GYPC	Glycophorin-C	1	1	0	1	1	1	1	1	1	1	1	10
Q6Y1H2	HACD2	Very-long-chain (3R)-3-hydroxyacyl-[acyl-carrier protein] dehydratase 2	0	0	0	0	0	0	0	0	1	0	0	1
Q9P035	HACD3	Very-long-chain (3R)-3-hydroxyacyl-[acyl-carrier protein] dehydratase 3	0	0	0	0	0	0	0	1	0	1	0	2
Q92839	HAS1	Hyaluronan synthase 1	0	0	0	0	0	0	0	0	1	0	0	1
P53701	HCCS	Cytochrome c-type heme lyase	0	0	0	0	0	0	0	1	1	0	0	2
P08631	HCK	Tyrosine-protein kinase HCK	0	0	0	0	0	0	0	0	0	1	0	1
O43612	HCRT	Orexin	0	0	0	0	0	0	0	0	1	0	0	1
Q9BQS7	HEPH	Hephaestin	0	0	0	0	0	0	0	0	1	0	0	1
Q9BSE4	HERPUD2	Homocysteine-responsive endoplasmic reticulum-resident ubiquitin-like domain member 2 protein	0	0	0	0	0	0	0	0	1	0	0	1
P07686	HEXB	Beta-hexosaminidase subunit beta	0	0	0	0	0	0	0	1	1	0	0	2
Q04756	HGFAC	Hepatocyte growth factor activator	0	0	0	0	0	0	0	0	1	0	1	2
A8MVS5	HIDE1	Protein HIDE1	0	0	0	0	0	0	0	0	0	1	0	1
Q9Y241	HIGD1A	HIG1 domain family member 1A, mitochondrial	0	0	0	0	0	0	0	0	1	0	0	1
A8MV81	HIGD1C	HIG1 domain family member 1C	0	0	0	0	0	0	0	0	1	0	0	1
Q9BW72	HIGD2A	HIG1 domain family member 2A, mitochondrial	0	0	0	0	0	0	0	0	1	0	0	1
P01891	HLA-A	HLA class I histocompatibility antigen, A-68 alpha chain	0	0	0	0	0	0	0	0	1	1	1	3
P30460	HLA-B	HLA class I histocompatibility antigen, B-8 alpha chain	0	1	0	0	1	0	0	0	1	1	1	5
P04222	HLA-C	HLA class I histocompatibility antigen, Cw-3 alpha chain	0	0	0	0	0	0	0	0	1	1	1	3
P20036	HLA-DPA1	HLA class II histocompatibility antigen, DP alpha 1 chain	0	0	0	0	0	0	0	0	1	0	0	1
P04440	HLA-DPB1	HLA class II histocompatibility antigen, DP beta 1 chain	0	0	0	0	0	0	0	0	1	0	0	1
P01909	HLA-DQA1	HLA class II histocompatibility antigen, DQ alpha 1 chain	0	0	0	0	0	0	0	0	1	0	0	1
P01906	HLA-DQA2	HLA class II histocompatibility antigen, DQ alpha 2 chain	0	0	0	0	0	0	0	0	1	0	0	1
P01920	HLA-DQB1	HLA class II histocompatibility antigen, DQ beta 1 chain	0	0	0	0	0	0	0	0	1	0	0	1
P01903	HLA-DRA	HLA class II histocompatibility antigen, DR alpha chain	0	0	0	0	0	0	0	0	1	0	0	1
P01911	HLA-DRB1	HLA class II histocompatibility antigen, DRB1-15 beta chain	0	0	0	0	0	0	0	0	1	0	0	1
P79483	HLA-DRB3	HLA class II histocompatibility antigen, DR beta 3 chain	0	0	0	0	0	0	0	0	1	0	0	1
Q30154	HLA-DRB5	HLA class II histocompatibility antigen, DR beta 5 chain	0	0	0	0	0	0	0	0	1	0	0	1
P13747	HLA-E	HLA class I histocompatibility antigen, alpha chain E	0	0	0	0	0	0	0	0	1	1	0	2
P01893	HLA-H	Putative HLA class I histocompatibility antigen, alpha chain H	0	0	0	0	0	0	0	0	1	0	0	1
Q8TCT9	HM13	Minor histocompatibility antigen H13	0	0	0	0	0	0	0	1	1	1	0	3
P04035	HMGCR	3-hydroxy-3-methylglutaryl-coenzyme A reductase	0	0	0	0	0	0	0	0	1	0	0	1
P09601	HMOX1	Heme oxygenase 1	0	0	0	0	0	0	0	1	1	0	0	2
P30519	HMOX2	Heme oxygenase 2	0	0	0	0	0	0	0	0	1	0	0	1
P37235	HPCAL1	Hippocalcin-like protein 1	0	0	0	0	0	0	1	0	1	0	0	2
P01112	HRAS	GTPase HRas	0	0	0	0	1	0	0	0	1	1	0	3
Q7LGA3	HS2ST1	Heparan sulfate 2-O-sulfotransferase 1	0	0	0	0	0	0	0	0	1	0	0	1
Q9Y278	HS3ST2	Heparan sulfate glucosamine 3-O-sulfotransferase 2	1	0	0	0	0	0	0	0	0	0	0	1
Q53GQ0	HSD17B12	Estradiol 17-beta-dehydrogenase 12	1	1	0	0	1	0	0	1	1	1	1	7
P48723	HSPA13	Heat shock 70 kDa protein 13	0	0	0	0	0	0	0	0	1	0	0	1
O43464	HTRA2	Serine protease HTRA2, mitochondrial	0	0	0	0	0	0	0	0	1	0	0	1
Q9Y4L1	HYOU1	Hypoxia up-regulated protein 1	0	0	0	0	1	1	0	1	1	1	0	5
P05362	ICAM1	Intercellular adhesion molecule 1	0	0	0	0	0	0	0	0	1	0	0	1
P13598	ICAM2	Intercellular adhesion molecule 2	0	0	0	0	0	0	0	0	1	0	1	2
P32942	ICAM3	Intercellular adhesion molecule 3	0	0	0	0	0	0	0	0	1	1	1	3
Q14773	ICAM4	Intercellular adhesion molecule 4	1	1	0	0	1	1	0	1	1	1	1	8
Q9UMF0	ICAM5	Intercellular adhesion molecule 5	0	0	0	0	0	0	0	0	0	0	1	1
Q9Y5U9	IER3IP1	Immediate early response 3-interacting protein 1	0	0	0	0	0	0	0	1	1	1	0	3
P13164	IFITM1	Interferon-induced transmembrane protein 1	0	0	0	0	0	0	0	0	1	0	0	1
Q01629	IFITM2	Interferon-induced transmembrane protein 2	0	0	0	0	0	0	0	0	1	0	0	1
Q01628	IFITM3	Interferon-induced transmembrane protein 3	0	0	0	0	0	0	0	0	1	0	0	1
P15260	IFNGR1	Interferon gamma receptor 1	0	0	0	0	0	0	0	0	1	0	0	1
P08069	IGF1R	Insulin-like growth factor 1 receptor	0	0	0	0	0	0	0	0	0	0	1	1
P11717	IGF2R	Cation-independent mannose-6-phosphate receptor	0	0	0	0	0	0	0	0	1	0	0	1
Q9H665	IGFLR1	IGF-like family receptor 1	0	0	0	0	0	0	0	0	1	0	0	1
Q9UPX0	IGSF9B	Protein turtle homolog B	0	0	0	0	0	0	0	0	1	0	0	1
Q13261	IL15RA	Interleukin-15 receptor subunit alpha	0	0	0	0	0	0	0	0	0	0	1	1
Q9NPH3	IL1RAP	Interleukin-1 receptor accessory protein	0	0	0	0	0	0	0	0	1	0	0	1
P31785	IL2RG	Cytokine receptor common subunit gamma	0	0	0	0	0	0	0	0	1	0	0	1
P24394	IL4R	Interleukin-4 receptor subunit alpha	0	0	0	0	0	0	0	0	1	0	0	1
A1L0T0	ILVBL	Acetolactate synthase-like protein	0	0	0	0	1	0	0	0	1	1	0	3
Q9NX62	IMPAD1	Inositol monophosphatase 3	0	0	0	0	0	0	0	0	1	0	0	1
Q14642	INPP5A	Type I inositol 1,4,5-trisphosphate 5-phosphatase	0	0	0	0	0	0	0	0	0	1	0	1
P06213	INSR	Insulin receptor	0	0	0	0	0	0	0	0	0	1	1	2
Q6P9B9	INTS5	Integrator complex subunit 5	0	0	0	0	0	0	0	0	1	0	0	1
P56199	ITGA1	Integrin alpha-1	0	0	0	0	0	0	0	0	1	0	0	1
P08514	ITGA2B	Integrin alpha-IIb	0	1	0	0	0	0	0	0	1	0	1	3
P13612	ITGA4	Integrin alpha-4	0	0	0	0	0	0	0	0	1	0	0	1
P08648	ITGA5	Integrin alpha-5	0	0	0	0	0	0	0	0	1	0	0	1
P23229	ITGA6	Integrin alpha-6	0	0	0	0	0	0	0	0	1	0	0	1
P20701	ITGAL	Integrin alpha-L	0	0	0	0	0	0	0	0	1	0	0	1
P05556	ITGB1	Integrin beta-1	0	0	0	0	0	0	0	1	1	1	1	4
P05107	ITGB2	Integrin beta-2	0	0	0	0	0	0	0	0	1	0	0	1
P05106	ITGB3	Integrin beta-3	0	1	0	0	0	0	0	0	1	0	1	3
Q9Y287	ITM2B	Integral membrane protein 2B	0	0	0	0	0	0	0	0	1	0	0	1
Q14643	ITPR1	Inositol 1,4,5-trisphosphate receptor type 1	0	0	0	0	0	0	0	0	1	0	0	1
Q14571	ITPR2	Inositol 1,4,5-trisphosphate receptor type 2	0	0	0	0	0	0	0	0	1	0	0	1
Q8N5M9	JAGN1	Protein jagunal homolog 1	0	0	0	0	1	0	0	0	1	1	0	3
O76095	JTB	Protein JTB	0	0	0	0	0	0	0	0	1	0	0	1
Q12809	KCNH2	Potassium voltage-gated channel subfamily H member 2	0	0	0	0	0	0	0	0	1	0	0	1
Q9Y2W7	KCNIP3	Calsenilin	0	0	0	0	0	0	0	0	1	0	0	1
Q99712	KCNJ15	ATP-sensitive inward rectifier potassium channel 15	0	0	0	0	0	0	0	0	0	1	0	1
P48544	KCNJ5	G protein-activated inward rectifier potassium channel 4	0	0	0	0	0	0	0	1	0	0	0	1
O95279	KCNK5	Potassium channel subfamily K member 5	1	0	0	0	0	0	0	0	0	0	0	1
Q12791	KCNMA1	Calcium-activated potassium channel subunit alpha-1	0	0	0	0	0	0	0	0	0	1	0	1
O15554	KCNN4	Intermediate conductance calcium-activated potassium channel protein 4	1	1	0	0	1	1	0	0	1	1	1	7
Q8NC54	KCT2	Keratinocyte-associated transmembrane protein 2	0	0	0	0	0	0	0	0	1	0	0	1
P24390	KDELR1	ER lumen protein retaining receptor 1	0	0	0	0	1	0	0	0	1	1	0	3
P33947	KDELR2	ER lumen protein retaining receptor 2	0	0	0	0	0	0	0	0	1	1	1	3
O43731	KDELR3	ER lumen protein retaining receptor 3	0	0	0	0	0	0	0	0	0	1	0	1
P35968	KDR	Vascular endothelial growth factor receptor 2	0	0	0	0	0	0	0	0	1	0	0	1
Q06136	KDSR	3-ketodihydrosphingosine reductase	0	0	0	0	0	0	0	0	1	0	0	1
P23276	KEL	Kell blood group glycoprotein	1	1	0	1	1	1	0	1	1	1	1	9
Q14667	KIAA0100	UPF0378 protein KIAA0100	0	0	0	0	0	0	0	0	0	1	0	1
A2VDJ0	KIAA0922	Transmembrane protein 131-like	0	0	0	0	0	0	0	0	1	0	0	1
Q2LD37	KIAA1109	Uncharacterized protein KIAA1109	0	0	0	0	0	0	0	0	0	1	0	1
Q6ZVL6	KIAA1549L	UPF0606 protein KIAA1549L	0	0	0	0	0	0	0	0	0	1	0	1
Q8IYS2	KIAA2013	Uncharacterized protein KIAA2013	0	0	0	0	0	0	0	0	1	1	0	2
Q9ULH0	KIDINS220	Kinase D-interacting substrate of 220 kDa	0	0	0	0	0	0	0	0	1	0	0	1
P10721	KIT	Mast/stem cell growth factor receptor Kit	0	0	0	0	0	0	0	0	1	0	0	1
A4D1S0	KLRG2	Killer cell lectin-like receptor subfamily G member 2	0	0	0	0	0	0	0	0	1	0	0	1
Q9NQR1	KMT5A	N-lysine methyltransferase SETD8	0	0	0	0	0	0	0	0	1	0	0	1
P01116	KRAS	GTPase KRas	1	1	0	1	1	1	1	1	1	1	1	10
P19013	KRT4	Keratin, type II cytoskeletal 4	0	0	0	0	0	0	0	0	0	1	0	1
Q8N6L1	KRTCAP2	Keratinocyte-associated protein 2	0	0	0	0	0	0	0	0	1	0	0	1
Q86UP2	KTN1	Kinectin	0	0	0	0	0	0	0	1	1	0	0	2
P11279	LAMP1	Lysosome-associated membrane glycoprotein 1	0	1	0	0	0	0	0	1	1	1	1	5
P13473	LAMP2	Lysosome-associated membrane glycoprotein 2	0	0	0	0	0	1	0	0	1	0	0	2
Q6IAA8	LAMTOR1	Ragulator complex protein LAMTOR1	0	0	0	0	1	0	1	0	1	1	0	4
Q86VI4	LAPTM4B	Lysosomal-associated transmembrane protein 4B	0	0	0	0	0	0	0	0	1	0	0	1
Q13571	LAPTM5	Lysosomal-associated transmembrane protein 5	0	0	0	0	0	0	0	0	1	0	0	1
O43561	LAT	Linker for activation of T-cells family member 1	0	0	0	0	0	0	0	0	1	0	0	1
Q9GZY6	LAT2	Linker for activation of T-cells family member 2	0	0	0	0	0	0	0	0	1	0	0	1
Q14739	LBR	Lamin-B receptor	0	0	0	0	0	0	0	0	1	0	0	1
Q6UWP7	LCLAT1	Lysocardiolipin acyltransferase 1	0	0	0	0	0	0	0	0	1	1	0	2
P01130	LDLR	Low-density lipoprotein receptor	0	0	0	0	0	0	0	0	1	0	0	1
O15165	LDLRAD4	Low-density lipoprotein receptor class A domain-containing protein 4	0	0	0	0	0	0	0	0	1	1	0	2
Q8NC56	LEMD2	LEM domain-containing protein 2	0	0	0	0	0	0	0	0	1	1	0	2
Q9Y2U8	LEMD3	Inner nuclear membrane protein Man1	0	0	0	0	0	0	0	0	1	0	0	1
P48357	LEPR	Leptin receptor	0	0	0	0	0	0	0	0	1	0	0	1
O15243	LEPROT	Leptin receptor gene-related protein	0	0	0	0	0	0	0	1	1	1	0	3
O95214	LEPROTL1	Leptin receptor overlapping transcript-like 1	0	0	0	0	0	0	0	0	1	1	0	2
O95202	LETM1	LETM1 and EF-hand domain-containing protein 1, mitochondrial	0	0	0	0	0	0	0	1	1	0	0	2
Q8N0V4	LGI2	Leucine-rich repeat LGI family member 2	0	0	0	0	0	0	0	0	1	0	0	1
Q6ZUX7	LHFPL2	Lipoma HMGIC fusion partner-like 2 protein	0	0	0	0	0	0	0	0	1	1	0	2
Q8NHJ6	LILRB4	Leukocyte immunoglobulin-like receptor subfamily B member 4	0	0	0	0	0	0	0	0	0	1	0	1
Q9H400	LIME1	Lck-interacting transmembrane adapter 1	0	0	0	0	1	1	0	0	0	1	0	3
P49257	LMAN1	Protein ERGIC-53	0	0	0	0	1	1	0	1	1	1	0	5
Q12907	LMAN2	Vesicular integral-membrane protein VIP36	1	1	0	0	1	1	0	0	1	1	1	7
Q9H0V9	LMAN2L	VIP36-like protein	0	0	0	0	0	0	0	0	1	1	0	2
Q8WVP7	LMBR1	Limb region 1 protein homolog	0	0	0	0	0	0	0	0	1	0	0	1
Q9NUN5	LMBRD1	Probable lysosomal cobalamin transporter	0	0	0	0	0	0	0	0	1	0	0	1
Q68DH5	LMBRD2	LMBR1 domain-containing protein 2	0	0	0	0	0	0	0	0	0	0	1	1
Q9BU23	LMF2	Lipase maturation factor 2	0	0	0	0	0	0	0	0	1	0	0	1
P20700	LMNB1	Lamin-B1	0	0	0	0	0	0	0	0	1	0	0	1
Q03252	LMNB2	Lamin-B2	0	0	0	0	0	0	0	0	1	0	0	1
Q8IWU2	LMTK2	Serine/threonine-protein kinase LMTK2	0	0	0	0	0	0	0	0	1	0	0	1
Q9C0E8	LNP	Protein lunapark	0	0	0	0	0	0	0	0	1	1	0	2
Q9UIQ6	LNPEP	Leucyl-cystinyl aminopeptidase	0	1	0	0	1	0	1	0	1	1	1	6
Q8NF37	LPCAT1	Lysophosphatidylcholine acyltransferase 1	1	0	0	0	0	0	0	0	1	0	0	2
Q7L5N7	LPCAT2	Lysophosphatidylcholine acyltransferase 2	0	0	0	0	0	0	0	0	1	0	0	1
Q6P1A2	LPCAT3	Lysophospholipid acyltransferase 5	1	0	0	0	1	1	0	1	1	1	1	7
Q92604	LPGAT1	Acyl-CoA:lysophosphatidylglycerol acyltransferase 1	0	0	0	0	0	0	0	1	1	0	0	2
Q9Y2L9	LRCH1	Leucine-rich repeat and calponin homology domain-containing protein 1	0	0	0	0	0	0	0	0	1	0	0	1
O75427	LRCH4	Leucine-rich repeat and calponin homology domain-containing protein 4	0	0	0	0	0	0	0	0	1	0	0	1
Q96JA1	LRIG1	Leucine-rich repeats and immunoglobulin-like domains protein 1	0	0	0	0	0	0	0	0	1	0	0	1
Q6UXM1	LRIG3	Leucine-rich repeats and immunoglobulin-like domains protein 3	0	0	0	0	0	0	0	0	1	0	0	1
Q12912	LRMP	Lymphoid-restricted membrane protein	0	0	0	0	0	0	0	0	1	1	0	2
Q07954	LRP1	Prolow-density lipoprotein receptor-related protein 1	0	0	0	0	0	0	0	0	1	0	0	1
Q7Z4F1	LRP10	Low-density lipoprotein receptor-related protein 10	0	0	0	0	0	0	0	0	1	0	1	2
Q9Y561	LRP12	Low-density lipoprotein receptor-related protein 12	0	0	0	0	0	0	0	0	1	0	0	1
O75096	LRP4	Low-density lipoprotein receptor-related protein 4	0	0	0	0	0	0	0	1	1	0	0	2
P30533	LRPAP1	Alpha-2-macroglobulin receptor-associated protein	0	0	0	0	0	0	0	0	1	0	0	1
Q8TF66	LRRC15	Leucine-rich repeat-containing protein 15	0	0	0	0	0	0	0	0	0	1	0	1
Q8N9N7	LRRC57	Leucine-rich repeat-containing protein 57	1	1	0	1	1	0	0	1	1	1	1	8
Q96AG4	LRRC59	Leucine-rich repeat-containing protein 59	0	0	0	0	0	0	0	1	1	1	0	3
Q8IWT6	LRRC8A	Leucine-rich repeat-containing protein 8A	0	0	0	0	0	0	0	0	1	1	0	2
Q8TDW0	LRRC8C	Leucine-rich repeat-containing protein 8C	0	0	0	0	0	0	0	0	1	0	0	1
Q7L1W4	LRRC8D	Leucine-rich repeat-containing protein 8D	0	0	0	0	0	0	0	0	1	0	0	1
Q86UE6	LRRTM1	Leucine-rich repeat transmembrane neuronal protein 1	0	0	0	0	0	1	0	0	0	0	0	1
Q86X29	LSR	Lipolysis-stimulated lipoprotein receptor	0	0	0	0	0	0	0	0	1	0	0	1
Q9NS15	LTBP3	Latent-transforming growth factor beta-binding protein 3	0	0	0	0	0	0	0	0	1	0	0	1
O60449	LY75	Lymphocyte antigen 75	0	0	0	0	0	0	0	0	0	0	1	1
P07948	LYN	Tyrosine-protein kinase Lyn	0	0	0	0	1	0	0	0	1	1	0	3
Q7Z3D4	LYSMD3	LysM and putative peptidoglycan-binding domain-containing protein 3	0	0	0	0	0	0	0	0	1	0	0	1
P20645	M6PR	Cation-dependent mannose-6-phosphate receptor	0	0	0	0	0	0	0	0	1	0	0	1
Q9H0U3	MAGT1	Magnesium transporter protein 1	0	0	0	0	0	0	0	0	1	1	0	2
P21145	MAL	Myelin and lymphocyte protein	0	0	0	0	0	0	0	0	0	1	0	1
P33908	MAN1A1	Mannosyl-oligosaccharide 1,2-alpha-mannosidase IA	0	0	0	0	0	0	0	0	1	0	0	1
O60476	MAN1A2	Mannosyl-oligosaccharide 1,2-alpha-mannosidase IB	0	0	0	0	0	0	0	0	1	0	0	1
Q9UKM7	MAN1B1	Endoplasmic reticulum mannosyl-oligosaccharide 1,2-alpha-mannosidase	0	0	0	0	0	0	0	0	1	0	0	1
Q16706	MAN2A1	Alpha-mannosidase 2	0	0	0	0	0	0	0	0	1	0	0	1
P49641	MAN2A2	Alpha-mannosidase 2x	0	0	0	0	0	0	0	0	1	0	0	1
P21397	MAOA	Amine oxidase [flavin-containing] A	0	0	0	0	0	0	0	0	1	0	0	1
Q9H492	MAP1LC3A	Microtubule-associated proteins 1A/1B light chain 3A	0	0	0	0	0	0	0	0	1	0	0	1
Q9GZQ8	MAP1LC3B	Microtubule-associated proteins 1A/1B light chain 3B	0	0	0	0	0	0	0	0	1	0	0	1
A6NCE7	MAP1LC3B2	Microtubule-associated proteins 1A/1B light chain 3 beta 2	0	0	0	0	0	0	0	0	1	0	0	1
P53779	MAPK10	Mitogen-activated protein kinase 10	0	0	0	0	0	0	0	0	1	0	0	1
Q9NX47	MARCH5	E3 ubiquitin-protein ligase MARCH5	0	0	0	0	0	0	0	0	1	0	0	1
O60337	MARCH6	E3 ubiquitin-protein ligase MARCH6	0	0	0	0	0	0	0	0	1	0	0	1
Q5T0T0	MARCH8	E3 ubiquitin-protein ligase MARCH8	0	0	0	0	0	1	0	0	1	0	1	3
P29966	MARCKS	Myristoylated alanine-rich C-kinase substrate	0	0	0	0	0	0	0	0	1	0	0	1
P49006	MARCKSL1	MARCKS-related protein	0	0	0	0	0	0	0	0	1	1	0	2
Q8N4S9	MARVELD2	MARVEL domain-containing protein 2	0	0	0	0	1	0	0	0	0	1	1	3
Q7Z434	MAVS	Mitochondrial antiviral-signaling protein	0	0	0	0	0	0	0	1	1	0	0	2
Q6ZNC8	MBOAT1	Lysophospholipid acyltransferase 1	0	0	0	0	0	0	0	0	1	0	0	1
Q6ZWT7	MBOAT2	Lysophospholipid acyltransferase 2	0	0	0	0	0	0	0	1	1	1	0	3
Q96N66	MBOAT7	Lysophospholipid acyltransferase 7	0	0	0	0	0	0	0	0	1	0	0	1
P43121	MCAM	Cell surface glycoprotein MUC18	0	0	0	0	0	0	0	0	1	0	0	1
Q07820	MCL1	Induced myeloid leukemia cell differentiation protein Mcl-1	0	0	0	0	0	0	0	0	1	0	0	1
Q6DN12	MCTP2	Multiple C2 and transmembrane domain-containing protein 2	0	0	0	0	0	0	0	0	1	1	0	2
Q8NE86	MCU	Calcium uniporter protein, mitochondrial	0	0	0	0	0	0	0	0	1	0	0	1
Q9NWR8	MCUB	Mitochondrial calcium uniporter regulatory subunit MCUb	0	0	0	0	0	0	0	0	1	0	0	1
Q96AQ8	MCUR1	Mitochondrial calcium uniporter regulator 1	0	0	0	0	0	0	0	0	1	0	0	1
Q9H1U4	MEGF9	Multiple epidermal growth factor-like domains protein 9	0	0	0	0	0	0	0	0	0	0	1	1
Q9H8H3	METTL7A	Methyltransferase-like protein 7A	1	1	0	1	1	1	0	1	1	1	1	9
Q9GZY8	MFF	Mitochondrial fission factor	0	0	0	0	0	0	0	0	1	0	0	1
Q8IWA4	MFN1	Mitofusin-1	0	0	0	0	0	0	0	0	1	0	0	1
O95140	MFN2	Mitofusin-2	0	0	0	0	0	0	0	0	1	0	0	1
Q9H3U5	MFSD1	Major facilitator superfamily domain-containing protein 1	0	0	0	0	0	0	0	0	1	0	0	1
O43934	MFSD11	UNC93-like protein MFSD11	0	0	0	0	0	0	0	0	1	0	0	1
Q5SR56	MFSD14B	Hippocampus abundant transcript-like protein 1	0	0	0	0	0	0	0	0	1	0	0	1
A6NFX1	MFSD2B	Major facilitator superfamily domain-containing protein 2B	0	0	0	0	1	0	0	1	0	1	1	4
O43451	MGAM	Maltase-glucoamylase, intestinal	0	0	0	0	0	0	0	0	1	0	0	1
P26572	MGAT1	Alpha-1,3-mannosyl-glycoprotein 2-beta-N-acetylglucosaminyltransferase	0	0	0	0	0	0	0	0	1	0	0	1
Q10469	MGAT2	Alpha-1,6-mannosyl-glycoprotein 2-beta-N-acetylglucosaminyltransferase	0	0	0	0	0	0	0	0	1	0	0	1
Q09327	MGAT3	Beta-1,4-mannosyl-glycoprotein 4-beta-N-acetylglucosaminyltransferase	0	0	0	0	0	0	0	0	1	0	0	1
Q9UQ53	MGAT4B	Alpha-1,3-mannosyl-glycoprotein 4-beta-N-acetylglucosaminyltransferase B	0	0	0	0	0	0	0	0	1	0	0	1
P10620	MGST1	Microsomal glutathione S-transferase 1	0	0	0	0	0	0	0	0	1	0	0	1
Q99735	MGST2	Microsomal glutathione S-transferase 2	0	0	0	0	0	0	0	0	1	1	0	2
O14880	MGST3	Microsomal glutathione S-transferase 3	0	0	0	0	0	0	0	1	1	1	0	3
Q9BRT3	MIEN1	Migration and invasion enhancer 1	0	0	0	0	0	1	0	0	1	0	0	2
Q5TGZ0	MINOS1	Mitochondrial inner membrane organizing system protein 1	0	0	0	0	0	0	0	0	1	0	0	1
Q15049	MLC1	Membrane protein MLC1	0	0	0	0	0	0	0	0	1	0	0	1
Q14165	MLEC	Malectin	0	0	0	0	1	0	0	0	1	1	0	3
Q15773	MLF2	Myeloid leukemia factor 2	0	0	0	0	0	0	0	0	1	0	0	1
Q8N4V1	MMGT1	Membrane magnesium transporter 1	0	0	0	0	0	0	0	0	1	1	0	2
O60882	MMP20	Matrix metalloproteinase-20	0	0	0	0	0	0	0	0	1	0	0	1
Q9NPA2	MMP25	Matrix metalloproteinase-25	0	0	0	0	0	0	0	0	1	0	0	1
Q13724	MOGS	Mannosyl-oligosaccharide glucosidase	0	0	0	0	0	0	0	0	1	1	0	2
Q9UJG1	MOSPD1	Motile sperm domain-containing protein 1	0	0	0	0	0	0	0	0	1	0	0	1
Q8NHP6	MOSPD2	Motile sperm domain-containing protein 2	0	0	0	0	0	0	0	0	1	1	0	2
O75425	MOSPD3	Motile sperm domain-containing protein 3	0	0	0	0	0	0	0	0	1	0	0	1
P56378	MP68	6.8 kDa mitochondrial proteolipid	0	0	0	0	0	0	0	0	1	0	0	1
Q9Y5U8	MPC1	Mitochondrial pyruvate carrier 1	0	0	0	0	0	0	0	0	1	0	0	1
O95563	MPC2	Mitochondrial pyruvate carrier 2	0	0	0	0	0	0	0	0	1	0	0	1
O75352	MPDU1	Mannose-P-dolichol utilization defect 1 protein	0	0	0	0	1	1	0	0	1	1	0	4
Q00013	MPP1	55 kDa erythrocyte membrane protein	1	1	1	0	1	1	1	1	1	1	1	10
P39210	MPV17	Protein Mpv17	0	0	0	0	0	0	0	0	1	0	0	1
Q567V2	MPV17L2	Mpv17-like protein 2	0	0	0	0	0	0	0	0	1	0	0	1
O95297	MPZL1	Myelin protein zero-like protein 1	0	0	0	0	0	0	0	0	1	1	1	3
Q9UBG0	MRC2	C-type mannose receptor 2	0	0	0	0	0	0	0	0	1	0	0	1
Q9HD23	MRS2	Magnesium transporter MRS2 homolog, mitochondrial	0	0	0	0	0	0	0	0	1	0	0	1
Q9Y6F6	MRVI1	Protein MRVI1	0	0	0	0	0	0	0	0	1	0	0	1
Q15800	MSMO1	Methylsterol monooxygenase 1	0	0	0	0	0	0	0	0	1	0	0	1
Q9UJ68	MSRA	Mitochondrial peptide methionine sulfoxide reductase	0	0	0	0	0	0	0	0	1	0	0	1
P00846	MT-ATP6	ATP synthase subunit a	0	0	0	0	0	0	0	0	1	0	0	1
P03928	MT-ATP8	ATP synthase protein 8	0	0	0	0	0	0	0	0	1	0	0	1
Q9NZJ7	MTCH1	Mitochondrial carrier homolog 1	0	0	0	0	0	0	0	1	1	1	0	3
Q9Y6C9	MTCH2	Mitochondrial carrier homolog 2	0	0	0	0	0	0	0	0	1	1	0	2
P00403	MT-CO2	Cytochrome c oxidase subunit 2	0	0	0	0	1	0	0	1	1	1	0	4
P00414	MT-CO3	Cytochrome c oxidase subunit 3	0	0	0	0	0	0	0	0	1	0	0	1
P00156	MT-CYB	Cytochrome b	0	0	0	0	0	0	0	0	1	0	0	1
Q86UE4	MTDH	Protein LYRIC	0	0	0	0	0	0	0	0	1	0	0	1
Q9UDX5	MTFP1	Mitochondrial fission process protein 1	0	0	0	0	0	0	0	0	1	0	0	1
P03886	MT-ND1	NADH-ubiquinone oxidoreductase chain 1	0	0	0	0	0	0	0	0	1	0	0	1
P03897	MT-ND3	NADH-ubiquinone oxidoreductase chain 3	0	0	0	0	0	0	0	0	1	0	0	1
P03905	MT-ND4	NADH-ubiquinone oxidoreductase chain 4	0	0	0	0	0	0	0	0	1	0	0	1
P03915	MT-ND5	NADH-ubiquinone oxidoreductase chain 5	0	0	0	0	0	0	0	0	1	0	0	1
Q13505	MTX1	Metaxin-1	0	0	0	0	0	0	0	0	1	0	0	1
P15941	MUC1	Mucin-1	0	0	0	0	0	0	0	0	1	0	0	1
Q969V5	MUL1	Mitochondrial ubiquitin ligase activator of NFKB 1	0	0	0	0	0	0	0	0	1	0	0	1
Q96S97	MYADM	Myeloid-associated differentiation marker	0	1	0	0	1	0	0	0	1	1	1	5
Q9NZM1	MYOF	Myoferlin	0	0	0	0	0	0	0	0	1	0	0	1
Q9UK23	NAGPA	N-acetylglucosamine-1-phosphodiester alpha-N-acetylglucosaminidase	0	0	0	0	0	0	0	0	1	0	0	1
Q8WUY8	NAT14	N-acetyltransferase 14	0	0	0	0	0	0	0	0	1	0	0	1
Q9UHF3	NAT8B	Probable N-acetyltransferase 8B	0	0	0	0	0	0	0	1	0	0	0	1
Q8IW45	NAXD	ATP-dependent (S)-NAD(P)H-hydrate dehydratase	0	0	0	0	0	0	0	0	1	1	0	2
Q6PIU2	NCEH1	Neutral cholesterol ester hydrolase 1	1	1	0	1	0	0	0	1	1	1	0	6
Q969V3	NCLN	Nicalin	0	0	0	0	0	0	0	0	1	1	0	2
P62166	NCS1	Neuronal calcium sensor 1	0	0	0	0	0	0	1	0	1	0	0	2
Q92542	NCSTN	Nicastrin	1	1	0	0	1	0	0	0	1	1	1	6
Q9BTX1	NDC1	Nucleoporin NDC1	0	0	0	0	0	0	0	0	1	0	0	1
Q9BT67	NDFIP1	NEDD4 family-interacting protein 1	0	0	0	0	0	0	0	0	1	0	0	1
Q9NV92	NDFIP2	NEDD4 family-interacting protein 2	0	0	0	0	0	0	0	0	1	0	0	1
Q86Y39	NDUFA11	NADH dehydrogenase [ubiquinone] 1 alpha subcomplex subunit 11	0	0	0	0	0	0	0	0	1	0	0	1
Q9P0J0	NDUFA13	NADH dehydrogenase [ubiquinone] 1 alpha subcomplex subunit 13	0	0	0	0	0	0	0	1	1	0	0	2
O95167	NDUFA3	NADH dehydrogenase [ubiquinone] 1 alpha subcomplex subunit 3	0	0	0	0	0	0	0	0	1	0	0	1
O00483	NDUFA4	NADH dehydrogenase [ubiquinone] 1 alpha subcomplex subunit 4	0	0	0	0	0	0	0	1	1	0	0	2
Q9P032	NDUFAF4	NADH dehydrogenase [ubiquinone] 1 alpha subcomplex assembly factor 4	0	0	0	0	0	0	0	0	1	0	0	1
Q9NX14	NDUFB11	NADH dehydrogenase [ubiquinone] 1 beta subcomplex subunit 11, mitochondrial	0	0	0	0	0	0	0	1	1	0	0	2
O43676	NDUFB3	NADH dehydrogenase [ubiquinone] 1 beta subcomplex subunit 3	0	0	0	0	0	0	0	0	1	0	0	1
O95168	NDUFB4	NADH dehydrogenase [ubiquinone] 1 beta subcomplex subunit 4	0	0	0	0	0	0	0	1	1	0	0	2
O43674	NDUFB5	NADH dehydrogenase [ubiquinone] 1 beta subcomplex subunit 5, mitochondrial	0	0	0	0	0	0	0	0	1	0	0	1
O95139	NDUFB6	NADH dehydrogenase [ubiquinone] 1 beta subcomplex subunit 6	0	0	0	0	0	0	0	0	1	0	0	1
O95169	NDUFB8	NADH dehydrogenase [ubiquinone] 1 beta subcomplex subunit 8, mitochondrial	0	0	0	0	0	0	0	0	1	0	0	1
O95298	NDUFC2	NADH dehydrogenase [ubiquinone] 1 subunit C2	0	0	0	0	0	0	0	1	1	0	0	2
E9PQ53	NDUFC2-KCTD14	NADH dehydrogenase [ubiquinone] 1 subunit C2, isoform 2	0	0	0	0	0	0	0	0	1	0	0	1
Q15223	NECTIN1	Poliovirus receptor-related protein 1	0	0	0	0	1	0	0	0	1	1	1	4
Q92692	NECTIN2	Poliovirus receptor-related protein 2	0	0	0	0	0	0	0	0	1	0	0	1
O14524	NEMP1	Transmembrane protein 194A	0	0	0	0	0	0	0	0	1	0	0	1
Q92859	NEO1	Neogenin	0	0	0	0	0	0	0	0	1	0	1	2
Q99519	NEU1	Sialidase-1	0	0	0	0	0	0	0	0	1	0	0	1
Q14494	NFE2L1	Nuclear factor erythroid 2-related factor 1	0	0	0	0	0	0	0	0	1	0	0	1
Q6ZNB6	NFXL1	NF-X1-type zinc finger protein NFXL1	0	0	0	0	0	0	0	0	1	0	0	1
Q7RTP0	NIPA1	Magnesium transporter NIPA1	0	0	0	0	0	0	0	0	1	0	0	1
P48645	NMU	Neuromedin-U	0	0	0	0	0	0	0	0	1	0	0	1
Q13423	NNT	NAD(P) transhydrogenase, mitochondrial	0	1	0	0	0	0	0	1	1	0	0	3
Q9BVI4	NOC4L	Nucleolar complex protein 4 homolog	0	0	0	0	0	0	0	0	1	0	0	1
Q15155	NOMO1	Nodal modulator 1	0	0	0	0	0	0	0	0	1	1	0	2
P69849	NOMO3	Nodal modulator 3	0	0	0	0	0	0	0	1	1	1	0	3
Q04721	NOTCH2	Neurogenic locus notch homolog protein 2	0	0	0	0	0	0	0	0	1	0	0	1
Q9UM47	NOTCH3	Neurogenic locus notch homolog protein 3	0	0	0	0	0	0	0	0	0	1	0	1
O15118	NPC1	Niemann-Pick C1 protein	0	0	0	0	0	0	0	0	1	0	0	1
Q9Y639	NPTN	Neuroplastin	1	0	0	0	1	0	0	1	0	1	1	5
P01111	NRAS	GTPase NRas	1	1	1	1	1	1	0	1	1	1	1	10
Q86YC3	NRROS	Negative regulator of reactive oxygen species	0	0	0	0	0	0	0	0	1	0	0	1
Q15738	NSDHL	Sterol-4-alpha-carboxylate 3-dehydrogenase, decarboxylating	0	0	0	0	0	0	0	0	1	1	0	2
Q9H0P0	NT5C3A	Cytosolic 5'-nucleotidase 3A	0	0	1	0	0	1	1	0	1	1	0	5
P80303	NUCB2	Nucleobindin-2	0	0	0	0	1	0	0	0	1	1	0	3
Q14980	NUMA1	Nuclear mitotic apparatus protein 1	0	0	0	0	0	1	0	1	1	1	0	4
Q8TEM1	NUP210	Nuclear pore membrane glycoprotein 210	0	0	0	0	0	0	0	0	1	0	0	1
Q9P2P1	NYNRIN	Protein NYNRIN	0	0	0	0	0	0	0	0	1	0	0	1
Q5SWX8	ODR4	Protein odr-4 homolog	0	0	0	0	0	0	0	0	1	0	0	1
Q6PK18	OGFOD3	2-oxoglutarate and iron-dependent oxygenase domain-containing protein 3	0	0	0	0	0	0	0	0	1	0	0	1
Q68BL8	OLFML2B	Olfactomedin-like protein 2B	0	0	0	0	0	0	0	0	1	0	0	1
Q96E52	OMA1	Metalloendopeptidase OMA1, mitochondrial	0	0	0	0	0	0	0	0	1	0	0	1
Q8NH19	OR10AG1	Olfactory receptor 10AG1	0	0	0	0	0	0	0	1	0	0	0	1
Q8NGR2	OR1L6	Olfactory receptor 1L6	0	0	0	0	0	0	0	0	0	1	0	1
Q8NG97	OR2Z1	Olfactory receptor 2Z1	0	0	0	0	0	0	0	0	1	0	0	1
P47893	OR3A2	Olfactory receptor 3A2	0	0	0	0	0	0	0	0	1	0	0	1
P47888	OR3A3	Olfactory receptor 3A3	0	0	0	0	0	0	0	0	1	0	0	1
P0C645	OR4E1	Olfactory receptor 4E1	0	0	0	0	0	0	0	0	0	1	0	1
Q96RA2	OR7D2	Olfactory receptor 7D2	0	0	0	0	0	0	0	0	1	0	0	1
Q8NH50	OR8K5	Olfactory receptor 8K5	0	0	0	0	0	0	0	0	0	1	0	1
Q9P0S3	ORMDL1	ORM1-like protein 1	0	0	0	0	0	0	0	0	1	1	0	2
Q53FV1	ORMDL2	ORM1-like protein 2	0	0	0	0	0	0	0	0	1	0	0	1
Q8N138	ORMDL3	ORM1-like protein 3	0	0	0	0	0	1	0	0	1	1	0	3
Q13438	OS9	Protein OS-9	0	0	0	0	0	0	0	0	1	0	0	1
Q9BZF1	OSBPL8	Oxysterol-binding protein-related protein 8	0	0	0	0	0	1	0	0	1	1	0	3
Q9NRP0	OSTC	Oligosaccharyltransferase complex subunit OSTC	0	0	0	0	0	0	0	0	1	1	0	2
Q15070	OXA1L	Mitochondrial inner membrane protein OXA1L	0	0	0	0	0	0	0	0	1	0	0	1
Q99572	P2RX7	P2X purinoceptor 7	0	0	0	0	0	0	0	0	0	1	0	1
P47900	P2RY1	P2Y purinoceptor 1	0	0	0	0	0	0	0	0	0	0	1	1
P51582	P2RY4	P2Y purinoceptor 4	0	0	0	0	0	0	0	1	0	0	0	1
Q9NXG6	P4HTM	Transmembrane prolyl 4-hydroxylase	0	0	0	0	0	0	0	0	1	0	0	1
Q9NWQ8	PAG1	Phosphoprotein associated with glycosphingolipid-enriched microdomains 1	0	0	0	0	0	0	0	0	1	0	0	1
Q13177	PAK2	Serine/threonine-protein kinase PAK 2	0	0	1	1	0	1	1	0	1	1	0	6
O75781	PALM	Paralemmin-1	0	0	0	0	0	0	0	0	1	0	0	1
Q96RD7	PANX1	Pannexin-1	0	0	0	0	0	0	0	0	1	1	0	2
Q6ZVX9	PAQR9	Progestin and adipoQ receptor family member 9	0	0	0	0	0	0	0	1	1	0	0	2
Q99497	PARK7	Protein DJ-1	0	1	1	0	0	1	1	1	1	1	1	8
Q9H300	PARL	Presenilins-associated rhomboid-like protein, mitochondrial	0	0	0	0	0	0	0	0	1	0	0	1
Q08174	PCDH1	Protocadherin-1	0	0	0	0	0	0	0	0	0	1	1	2
Q9Y5I2	PCDHA10	Protocadherin alpha-10	0	0	0	0	0	1	0	0	0	0	0	1
Q9Y5H0	PCDHGA3	Protocadherin gamma-A3	0	0	0	0	0	0	0	0	0	1	0	1
Q9H6A9	PCNX3	Pecanex-like protein 3	0	0	0	0	0	0	0	0	0	1	0	1
P13667	PDIA4	Protein disulfide-isomerase A4	0	0	0	1	1	1	0	1	1	1	1	7
Q8NEN9	PDZD8	PDZ domain-containing protein 8	0	0	0	0	0	0	0	1	1	1	0	3
Q13113	PDZK1IP1	PDZK1-interacting protein 1	0	0	0	0	1	0	0	0	0	1	0	2
Q5VY43	PEAR1	Platelet endothelial aggregation receptor 1	0	0	0	0	0	0	0	0	0	0	1	1
P16284	PECAM1	Platelet endothelial cell adhesion molecule	0	0	0	0	0	0	0	0	1	0	0	1
Q9UBM1	PEMT	Phosphatidylethanolamine N-methyltransferase	0	0	0	0	0	0	0	0	1	0	0	1
O75192	PEX11A	Peroxisomal membrane protein 11A	0	0	0	0	0	0	0	1	1	0	0	2
O96011	PEX11B	Peroxisomal membrane protein 11B	0	0	0	0	0	0	0	0	1	0	0	1
Q96HA9	PEX11G	Peroxisomal membrane protein 11C	0	0	0	0	0	0	0	0	1	0	0	1
Q9Y5Y5	PEX16	Peroxisomal membrane protein PEX16	0	0	0	0	0	0	0	0	1	0	0	1
P40855	PEX19	Peroxisomal biogenesis factor 19	0	0	0	0	0	0	1	0	1	0	0	2
P28328	PEX2	Peroxisome biogenesis factor 2	0	0	0	0	0	0	0	0	1	0	0	1
P56589	PEX3	Peroxisomal biogenesis factor 3	0	0	0	0	0	0	0	0	1	1	0	2
P02776	PF4	Platelet factor 4	0	0	0	0	0	0	0	0	1	0	0	1
Q96HS1	PGAM5	Serine/threonine-protein phosphatase PGAM5, mitochondrial	0	0	0	0	0	0	0	1	1	0	0	2
O00264	PGRMC1	Membrane-associated progesterone receptor component 1	0	0	0	0	0	0	0	0	1	1	0	2
O15173	PGRMC2	Membrane-associated progesterone receptor component 2	1	0	0	1	1	1	0	1	1	1	0	7
O75167	PHACTR2	Phosphatase and actin regulator 2	0	0	0	0	0	0	0	0	1	0	0	1
P46019	PHKA2	Phosphorylase b kinase regulatory subunit alpha, liver isoform	0	0	0	0	1	0	0	0	1	1	0	3
Q93100	PHKB	Phosphorylase b kinase regulatory subunit beta	0	0	0	0	1	0	1	1	1	1	0	5
Q9BTU6	PI4K2A	Phosphatidylinositol 4-kinase type 2-alpha	1	1	0	0	1	1	1	1	1	1	1	9
Q9NRD5	PICK1	PRKCA-binding protein	0	0	0	0	0	0	0	0	1	0	0	1
Q92508	PIEZO1	Piezo-type mechanosensitive ion channel component 1	1	1	0	1	1	1	0	1	1	1	1	9
Q92535	PIGC	Phosphatidylinositol N-acetylglucosaminyltransferase subunit C	0	0	0	0	0	0	0	0	1	0	0	1
Q92643	PIGK	GPI-anchor transamidase	0	0	0	0	0	0	0	0	1	1	0	2
Q9BRB3	PIGQ	Phosphatidylinositol N-acetylglucosaminyltransferase subunit Q	0	0	0	0	0	0	0	0	1	1	0	2
P01833	PIGR	Polymeric immunoglobulin receptor	0	0	0	0	0	0	0	0	1	0	0	1
Q96S52	PIGS	GPI transamidase component PIG-S	0	0	0	0	0	0	0	0	1	1	0	2
Q969N2	PIGT	GPI transamidase component PIG-T	0	0	0	0	0	0	0	0	1	0	0	1
Q9H490	PIGU	Phosphatidylinositol glycan anchor biosynthesis class U protein	0	0	0	0	0	0	0	0	1	0	0	1
Q99570	PIK3R4	Phosphoinositide 3-kinase regulatory subunit 4	0	0	0	0	0	0	0	0	1	1	0	2
P98161	PKD1	Polycystin-1	0	0	0	0	0	0	0	0	0	1	0	1
Q8NHP8	PLBD2	Putative phospholipase B-like 2	0	0	0	0	0	0	0	1	1	0	0	2
Q13393	PLD1	Phospholipase D1	0	0	0	0	0	0	0	0	1	1	0	2
Q8IV08	PLD3	Phospholipase D3	0	0	0	0	0	0	0	0	1	0	0	1
Q9HBL7	PLGRKT	Plasminogen receptor (KT)	0	0	0	0	0	0	0	0	1	0	0	1
Q04941	PLP2	Proteolipid protein 2	0	1	0	0	0	0	1	0	1	1	1	5
Q8IY26	PLPP6	Presqualene diphosphate phosphatase	0	0	0	0	0	0	0	0	1	0	0	1
O15162	PLSCR1	Phospholipid scramblase 1	1	1	0	1	1	1	0	1	1	1	1	9
Q9NRY6	PLSCR3	Phospholipid scramblase 3	0	0	0	0	0	0	0	0	1	0	0	1
Q9NRQ2	PLSCR4	Phospholipid scramblase 4	1	1	0	0	1	1	0	1	1	1	1	8
Q9BX97	PLVAP	Plasmalemma vesicle-associated protein	0	0	0	0	0	0	0	0	0	1	1	2
Q9UIW2	PLXNA1	Plexin-A1	0	0	0	0	0	0	0	0	1	1	1	3
O60486	PLXNC1	Plexin-C1	0	0	0	0	0	0	0	0	1	0	1	2
Q969W9	PMEPA1	Transmembrane prostate androgen-induced protein	0	0	0	0	0	0	0	0	1	0	0	1
Q96AD5	PNPLA2	Patatin-like phospholipase domain-containing protein 2	0	0	0	0	0	0	0	0	1	0	0	1
Q8IY17	PNPLA6	Neuropathy target esterase	1	0	0	0	0	1	0	1	1	1	0	5
Q96HA1	POM121	Nuclear envelope pore membrane protein POM 121	0	0	0	0	0	0	0	0	1	0	0	1
A8CG34	POM121C	Nuclear envelope pore membrane protein POM 121C	0	0	0	0	0	0	0	0	1	0	0	1
Q8NAT1	POMGNT2	Protein O-linked-mannose beta-1,4-N-acetylglucosaminyltransferase 2	0	0	0	0	0	0	0	0	1	1	0	2
Q9H5K3	POMK	Protein O-mannose kinase	0	0	0	0	0	0	0	0	1	0	0	1
P16435	POR	NADPH--cytochrome P450 reductase	0	0	0	0	0	0	0	0	1	0	0	1
P02775	PPBP	Platelet basic protein	0	0	1	0	0	0	0	0	1	0	0	2
P23284	PPIB	Peptidyl-prolyl cis-trans isomerase B	1	1	0	1	1	1	1	1	1	1	1	10
P35813	PPM1A	Protein phosphatase 1A	0	0	1	0	0	1	1	0	1	1	1	6
O75688	PPM1B	Protein phosphatase 1B	0	0	0	0	0	0	1	1	1	0	0	3
O15355	PPM1G	Protein phosphatase 1G	0	0	0	0	0	0	0	0	1	0	0	1
P63098	PPP3R1	Calcineurin subunit B type 1	0	0	0	0	0	0	0	0	1	0	0	1
Q9UMR5	PPT2	Lysosomal thioesterase PPT2	0	0	0	0	0	0	0	0	1	0	0	1
Q8N2U9	PQLC1	PQ-loop repeat-containing protein 1	0	0	0	0	1	0	0	0	1	1	0	3
O60831	PRAF2	PRA1 family protein 2	0	0	0	0	1	1	0	0	1	1	0	4
P42785	PRCP	Lysosomal Pro-X carboxypeptidase	0	0	0	0	0	0	0	0	1	0	0	1
Q9HCU5	PREB	Prolactin regulatory element-binding protein	0	0	0	0	0	0	0	0	1	0	0	1
P17612	PRKACA	cAMP-dependent protein kinase catalytic subunit alpha	1	1	1	1	1	1	1	1	1	1	0	10
P22694	PRKACB	cAMP-dependent protein kinase catalytic subunit beta	0	0	0	1	1	0	1	0	1	1	0	5
P81277	PRLH	Prolactin-releasing peptide	0	0	0	0	0	1	0	0	0	0	0	1
P49683	PRLHR	Prolactin-releasing peptide receptor	0	0	0	0	0	0	0	0	0	1	0	1
P04156	PRNP	Major prion protein	0	0	0	0	0	0	0	0	0	1	1	2
F7VJQ1	PRNP	Alternative prion protein	0	0	0	0	0	0	0	0	0	1	0	1
P49768	PSEN1	Presenilin-1	0	0	0	0	1	0	0	0	1	1	0	3
Q9NZ42	PSENEN	Gamma-secretase subunit PEN-2	0	0	0	0	0	0	0	0	0	1	0	1
P62191	PSMC1	26S protease regulatory subunit 4	1	1	1	1	1	1	1	1	1	1	1	11
P48651	PTDSS1	Phosphatidylserine synthase 1	0	0	0	0	0	0	0	0	1	0	0	1
Q9BVG9	PTDSS2	Phosphatidylserine synthase 2	0	0	0	0	0	0	0	0	1	0	0	1
P23219	PTGS1	Prostaglandin G/H synthase 1	0	0	0	0	0	0	0	0	1	0	0	1
Q13308	PTK7	Inactive tyrosine-protein kinase 7	0	0	0	0	0	0	0	0	0	1	1	2
P18031	PTPN1	Tyrosine-protein phosphatase non-receptor type 1	0	0	0	0	0	0	0	0	1	1	0	2
P17706	PTPN2	Tyrosine-protein phosphatase non-receptor type 2	0	0	0	0	0	0	0	0	1	0	0	1
P18433	PTPRA	Receptor-type tyrosine-protein phosphatase alpha	0	0	0	0	0	0	0	0	1	1	1	3
P08575	PTPRC	Receptor-type tyrosine-protein phosphatase C	0	0	0	0	0	0	0	0	1	0	1	2
Q12913	PTPRJ	Receptor-type tyrosine-protein phosphatase eta	0	0	0	0	0	0	0	0	0	0	1	1
Q9Y3E5	PTRH2	Peptidyl-tRNA hydrolase 2, mitochondrial	0	0	0	0	1	0	0	1	1	1	0	4
P53801	PTTG1IP	Pituitary tumor-transforming gene 1 protein-interacting protein	0	0	0	0	0	0	0	0	1	0	0	1
P15151	PVR	Poliovirus receptor	0	0	0	0	0	0	0	0	1	1	1	3
Q92626	PXDN	Peroxidasin homolog	1	0	0	0	0	0	0	0	1	0	0	2
Q9NR77	PXMP2	Peroxisomal membrane protein 2	0	0	0	0	0	0	0	0	1	0	0	1
Q9Y6I8	PXMP4	Peroxisomal membrane protein 4	0	0	0	0	0	0	0	0	1	0	0	1
P10082	PYY	Peptide YY	0	0	0	0	0	0	0	0	1	0	0	1
O00391	QSOX1	Sulfhydryl oxidase 1	0	0	0	0	0	0	0	0	1	0	0	1
Q6ZRP7	QSOX2	Sulfhydryl oxidase 2	0	0	0	0	0	0	0	0	1	1	0	2
P61026	RAB10	Ras-related protein Rab-10	1	1	0	0	1	1	1	1	1	1	1	9
P62491	RAB11A	Ras-related protein Rab-11A	0	0	0	0	0	0	0	1	1	1	0	3
Q15907	RAB11B	Ras-related protein Rab-11B	0	1	1	1	1	1	1	0	1	1	0	8
Q6IQ22	RAB12	Ras-related protein Rab-12	0	0	0	0	1	1	0	0	1	1	0	4
P51153	RAB13	Ras-related protein Rab-13	0	0	0	0	0	0	1	0	1	0	0	2
P61106	RAB14	Ras-related protein Rab-14	1	1	1	0	1	1	1	1	1	1	1	10
P59190	RAB15	Ras-related protein Rab-15	1	0	0	1	0	0	0	0	0	0	0	2
Q9NP72	RAB18	Ras-related protein Rab-18	0	1	1	0	1	0	1	1	1	1	1	8
Q9H0U4	RAB1B	Ras-related protein Rab-1B	0	1	1	0	1	1	1	1	1	1	1	9
Q92928	RAB1C	Putative Ras-related protein Rab-1C	1	0	0	0	0	0	0	0	0	0	0	1
Q9NX57	RAB20	Ras-related protein Rab-20	0	0	0	0	0	0	0	0	1	0	0	1
Q9UL25	RAB21	Ras-related protein Rab-21	1	1	0	1	1	1	1	1	1	1	1	10
Q9UL26	RAB22A	Ras-related protein Rab-22A	0	0	0	0	1	0	1	1	1	1	0	5
Q9ULC3	RAB23	Ras-related protein Rab-23	0	0	0	1	1	0	0	0	1	1	0	4
Q969Q5	RAB24	Ras-related protein Rab-24	0	0	0	0	0	0	0	0	1	0	0	1
P51159	RAB27A	Ras-related protein Rab-27A	0	0	0	0	0	0	0	0	1	0	0	1
O00194	RAB27B	Ras-related protein Rab-27B	0	0	0	0	0	0	0	0	1	0	0	1
P51157	RAB28	Ras-related protein Rab-28	0	0	0	0	0	0	1	0	1	0	0	2
O14966	RAB29	Ras-related protein Rab-7L1	0	0	0	0	0	0	0	0	1	0	0	1
P61019	RAB2A	Ras-related protein Rab-2A	1	1	0	1	1	0	1	1	1	1	0	8
Q8WUD1	RAB2B	Ras-related protein Rab-2B	0	0	0	1	1	0	1	0	1	1	0	5
Q13636	RAB31	Ras-related protein Rab-31	0	0	0	0	0	0	0	0	1	0	0	1
Q13637	RAB32	Ras-related protein Rab-32	0	0	0	0	0	0	0	0	1	0	0	1
Q9H082	RAB33B	Ras-related protein Rab-33B	1	0	0	0	0	0	0	1	0	0	0	2
Q9BZG1	RAB34	Ras-related protein Rab-34	0	0	0	0	0	0	0	0	1	0	0	1
Q15286	RAB35	Ras-related protein Rab-35	1	1	0	1	1	1	1	1	1	1	1	10
P57729	RAB38	Ras-related protein Rab-38	0	0	0	0	0	0	0	0	1	0	0	1
Q14964	RAB39A	Ras-related protein Rab-39A	0	0	0	0	0	0	0	0	0	1	0	1
P20336	RAB3A	Ras-related protein Rab-3A	0	0	0	0	0	0	0	0	1	0	0	1
O95716	RAB3D	Ras-related protein Rab-3D	0	0	0	0	0	0	0	0	1	0	0	1
Q8WXH6	RAB40A	Ras-related protein Rab-40A	0	0	0	0	0	0	0	1	0	0	0	1
Q86YS6	RAB43	Ras-related protein Rab-43	0	0	0	0	0	0	0	0	1	0	0	1
P61018	RAB4B	Ras-related protein Rab-4B	0	1	0	1	1	0	1	0	1	1	0	6
P20339	RAB5A	Ras-related protein Rab-5A	0	0	1	1	1	1	0	1	1	1	1	8
P61020	RAB5B	Ras-related protein Rab-5B	1	1	1	1	1	1	0	1	1	1	1	10
P51148	RAB5C	Ras-related protein Rab-5C	1	1	1	1	1	1	1	1	1	1	1	11
P20340	RAB6A	Ras-related protein Rab-6A	0	0	1	1	0	0	0	0	1	1	0	4
Q9NRW1	RAB6B	Ras-related protein Rab-6B	1	1	1	0	1	1	1	0	1	1	0	8
P61006	RAB8A	Ras-related protein Rab-8A	1	1	1	1	1	1	1	1	1	1	1	11
Q92930	RAB8B	Ras-related protein Rab-8B	1	1	0	1	1	1	1	1	1	1	0	9
P51151	RAB9A	Ras-related protein Rab-9A	0	0	0	0	0	0	0	0	1	0	0	1
Q9NP90	RAB9B	Ras-related protein Rab-9B	0	0	0	0	0	0	0	0	1	0	0	1
Q9UI14	RABAC1	Prenylated Rab acceptor protein 1	0	0	0	0	0	0	0	0	1	0	0	1
P63000	RAC1	Ras-related C3 botulinum toxin substrate 1	1	1	0	0	1	1	1	1	1	1	1	9
P11233	RALA	Ras-related protein Ral-A	1	1	0	1	1	1	1	1	1	1	0	9
P11234	RALB	Ras-related protein Ral-B	0	0	0	1	1	1	0	0	1	1	0	5
P62834	RAP1A	Ras-related protein Rap-1A	1	0	0	0	1	1	0	1	1	1	1	7
P10114	RAP2A	Ras-related protein Rap-2a	0	0	0	0	1	0	1	1	1	1	0	5
P61225	RAP2B	Ras-related protein Rap-2b	1	1	0	1	1	1	1	1	1	1	1	10
Q9Y3L5	RAP2C	Ras-related protein Rap-2c	0	0	0	0	1	0	1	0	1	1	0	4
Q9Y256	RCE1	CAAX prenyl protease 2	0	0	0	0	0	0	0	0	1	0	0	1
Q8IZV5	RDH10	Retinol dehydrogenase 10	0	0	0	0	0	0	0	0	1	0	0	1
Q8TC12	RDH11	Retinol dehydrogenase 11	0	0	0	1	1	0	0	1	1	1	0	5
Q9HBH5	RDH14	Retinol dehydrogenase 14	0	0	0	1	0	0	0	0	1	1	0	3
Q9H6H4	REEP4	Receptor expression-enhancing protein 4	0	0	0	0	0	0	0	0	1	1	0	2
Q00765	REEP5	Receptor expression-enhancing protein 5	1	0	0	0	0	1	0	1	1	1	0	5
Q96HR9	REEP6	Receptor expression-enhancing protein 6	0	0	0	0	1	0	0	0	1	1	0	3
Q8IUW5	RELL1	RELT-like protein 1	0	0	0	0	1	1	0	0	0	1	1	4
O15258	RER1	Protein RER1	0	0	0	0	1	1	0	1	1	1	0	5
Q6NUM9	RETSAT	All-trans-retinol 13,14-reductase	0	0	0	0	0	0	0	0	1	0	0	1
Q96AA3	RFT1	Protein RFT1 homolog	0	0	0	0	0	0	0	0	1	1	0	2
Q14699	RFTN1	Raftlin	0	0	0	0	0	0	0	0	1	0	0	1
Q02094	RHAG	Ammonium transporter Rh type A	1	1	0	0	0	1	0	0	1	1	1	6
Q8TEB9	RHBDD1	Rhomboid-related protein 4	0	0	0	0	0	0	0	0	1	1	0	2
Q6NTF9	RHBDD2	Rhomboid domain-containing protein 2	0	0	0	0	0	0	0	0	1	0	0	1
P18577	RHCE	Blood group Rh(CE) polypeptide	1	1	0	0	1	0	1	0	1	1	1	7
Q02161	RHD	Blood group Rh(D) polypeptide	1	0	0	0	1	0	0	1	1	1	0	5
Q15382	RHEB	GTP-binding protein Rheb	0	0	0	0	0	0	0	0	1	0	0	1
P61586	RHOA	Transforming protein RhoA	0	1	0	1	1	0	1	1	1	1	0	7
P62745	RHOB	Rho-related GTP-binding protein RhoB	0	0	0	0	0	0	0	0	1	0	0	1
P08134	RHOC	Rho-related GTP-binding protein RhoC	0	0	0	0	0	1	0	0	1	0	1	3
P84095	RHOG	Rho-related GTP-binding protein RhoG	0	0	0	0	1	0	0	1	1	1	0	4
Q8IXI2	RHOT1	Mitochondrial Rho GTPase 1	0	0	0	0	0	0	0	0	1	0	0	1
Q8IXI1	RHOT2	Mitochondrial Rho GTPase 2	0	0	0	0	0	0	0	0	1	0	0	1
Q96LZ7	RMDN2	Regulator of microtubule dynamics protein 2	0	0	0	0	0	0	0	0	1	0	0	1
Q96TC7	RMDN3	Regulator of microtubule dynamics protein 3	0	0	0	0	0	0	0	1	1	1	0	3
O00237	RNF103	E3 ubiquitin-protein ligase RNF103	0	0	0	0	0	0	1	0	0	0	0	1
Q9H920	RNF121	RING finger protein 121	0	0	0	0	1	1	0	0	1	1	0	4
O43567	RNF13	E3 ubiquitin-protein ligase RNF13	0	0	0	0	0	0	0	0	1	0	0	1
Q86XS8	RNF130	E3 ubiquitin-protein ligase RNF130	0	0	0	0	0	0	0	0	1	0	0	1
Q9H6Y7	RNF167	E3 ubiquitin-protein ligase RNF167	0	0	0	0	0	0	0	0	1	0	0	1
Q96K19	RNF170	E3 ubiquitin-protein ligase RNF170	0	0	0	0	0	0	0	0	1	0	0	1
Q99942	RNF5	E3 ubiquitin-protein ligase RNF5	0	0	0	0	0	0	0	0	1	0	0	1
P60602	ROMO1	Reactive oxygen species modulator 1	0	0	0	0	0	0	0	0	1	0	0	1
O75695	RP2	Protein XRP2	0	1	0	1	1	0	1	1	1	1	1	8
P61313	RPL15	60S ribosomal protein L15	0	0	0	0	0	0	0	0	1	1	0	2
P04843	RPN1	Dolichyl-diphosphooligosaccharide--protein glycosyltransferase subunit 1	0	0	0	0	0	0	0	1	1	1	0	3
P04844	RPN2	Dolichyl-diphosphooligosaccharide--protein glycosyltransferase subunit 2	0	0	0	0	1	0	0	0	1	1	0	3
P62241	RPS8	40S ribosomal protein S8	0	0	0	0	0	0	0	0	1	1	0	2
P10301	RRAS	Ras-related protein R-Ras	0	0	0	0	0	0	0	0	1	0	0	1
P62070	RRAS2	Ras-related protein R-Ras2	0	0	0	0	1	0	0	1	1	1	0	4
Q9P2E9	RRBP1	Ribosome-binding protein 1	0	0	0	0	0	0	0	1	1	0	0	2
Q7LG56	RRM2B	Ribonucleoside-diphosphate reductase subunit M2 B	0	0	0	0	0	0	0	0	1	0	0	1
Q16799	RTN1	Reticulon-1	0	0	0	0	0	0	0	0	1	1	0	2
O75298	RTN2	Reticulon-2	0	0	0	0	0	0	0	0	1	0	0	1
O95197	RTN3	Reticulon-3	1	1	0	0	1	1	0	1	1	1	1	8
Q9NQC3	RTN4	Reticulon-4	0	0	0	0	1	0	0	1	1	1	0	4
P21817	RYR1	Ryanodine receptor 1	0	0	0	0	0	0	0	0	1	0	0	1
Q92736	RYR2	Ryanodine receptor 2	0	0	0	0	1	0	0	0	1	0	0	2
P60903	S100A10	Protein S100-A10	0	0	0	0	0	0	0	0	1	0	1	2
O95977	S1PR4	Sphingosine 1-phosphate receptor 4	0	0	0	0	0	0	0	0	1	0	0	1
Q9NTJ5	SACM1L	Phosphatidylinositide phosphatase SAC1	1	1	0	1	1	1	0	0	1	1	1	8
Q9Y512	SAMM50	Sorting and assembly machinery component 50 homolog	0	0	0	0	0	0	0	1	1	0	0	2
Q96BY9	SARAF	Store-operated calcium entry-associated regulatory factor	0	0	0	0	0	0	0	0	1	0	0	1
O15126	SCAMP1	Secretory carrier-associated membrane protein 1	0	0	0	0	0	0	0	0	1	0	0	1
O15127	SCAMP2	Secretory carrier-associated membrane protein 2	0	0	0	0	0	1	1	0	1	1	0	4
O14828	SCAMP3	Secretory carrier-associated membrane protein 3	0	0	0	0	0	0	0	0	1	1	0	2
Q969E2	SCAMP4	Secretory carrier-associated membrane protein 4	1	0	0	0	0	1	0	1	1	1	0	5
Q12770	SCAP	Sterol regulatory element-binding protein cleavage-activating protein	0	0	0	0	0	0	0	0	1	0	0	1
Q8WTV0	SCARB1	Scavenger receptor class B member 1	0	0	0	0	0	0	0	0	1	0	0	1
Q14108	SCARB2	Lysosome membrane protein 2	0	0	0	0	0	0	0	1	1	0	0	2
Q8NBX0	SCCPDH	Saccharopine dehydrogenase-like oxidoreductase	0	0	0	0	1	1	0	0	1	1	0	4
O00767	SCD	Acyl-CoA desaturase	0	0	0	0	0	0	0	0	1	0	0	1
Q9UI33	SCN11A	Sodium channel protein type 11 subunit alpha	0	0	0	0	0	0	0	0	1	0	0	1
Q9UQD0	SCN8A	Sodium channel protein type 8 subunit alpha	0	0	0	0	0	0	0	1	0	0	0	1
P31431	SDC4	Syndecan-4	0	0	0	0	0	0	0	0	1	0	0	1
O00560	SDCBP	Syntenin-1	0	1	0	0	0	1	0	0	1	1	0	4
Q9HCN8	SDF2L1	Stromal cell-derived factor 2-like protein 1	0	0	0	0	0	0	0	0	1	1	0	2
Q9BRK5	SDF4	45 kDa calcium-binding protein	0	0	0	0	0	0	0	0	1	0	0	1
Q99643	SDHC	Succinate dehydrogenase cytochrome b560 subunit, mitochondrial	0	0	0	0	0	0	0	0	1	0	0	1
O14521	SDHD	Succinate dehydrogenase [ubiquinone] cytochrome b small subunit, mitochondrial	0	0	0	0	0	0	0	0	1	0	0	1
P67812	SEC11A	Signal peptidase complex catalytic subunit SEC11A	0	1	0	0	1	1	0	0	1	1	0	5
Q9BY50	SEC11C	Signal peptidase complex catalytic subunit SEC11C	0	0	0	0	0	0	0	0	1	0	0	1
Q96IW7	SEC22A	Vesicle-trafficking protein SEC22a	0	0	0	0	0	0	0	0	1	1	0	2
O75396	SEC22B	Vesicle-trafficking protein SEC22b	1	1	0	0	1	1	0	1	1	1	1	8
P61619	SEC61A1	Protein transport protein Sec61 subunit alpha isoform 1	0	0	0	0	0	0	0	0	1	1	0	2
Q9H9S3	SEC61A2	Protein transport protein Sec61 subunit alpha isoform 2	0	0	0	0	0	0	0	0	1	1	0	2
P60468	SEC61B	Protein transport protein Sec61 subunit beta	0	0	0	0	0	0	0	0	1	1	0	2
P60059	SEC61G	Protein transport protein Sec61 subunit gamma	0	0	0	0	0	0	0	0	1	1	0	2
Q99442	SEC62	Translocation protein SEC62	0	0	0	0	0	0	0	1	1	1	0	3
Q9UGP8	SEC63	Translocation protein SEC63 homolog	0	0	0	0	0	0	0	0	1	0	0	1
Q9UBV2	SEL1L	Protein sel-1 homolog 1	0	0	0	0	0	0	0	0	1	0	0	1
P16109	SELP	P-selectin	0	0	0	0	0	0	0	0	1	0	0	1
Q14242	SELPLG	P-selectin glycoprotein ligand 1	0	0	0	0	0	0	0	0	1	0	1	2
Q9NPR2	SEMA4B	Semaphorin-4B	0	0	0	0	0	0	0	0	1	0	0	1
Q92854	SEMA4D	Semaphorin-4D	0	0	0	0	0	0	0	0	1	0	0	1
O75326	SEMA7A	Semaphorin-7A	1	1	0	1	1	1	0	1	1	1	1	9
O75920	SERF1A	Small EDRK-rich factor 1	0	0	0	0	0	0	0	0	1	0	0	1
Q9NRX5	SERINC1	Serine incorporator 1	0	0	0	0	1	0	0	0	1	1	1	4
Q13530	SERINC3	Serine incorporator 3	0	0	0	0	0	0	0	0	0	1	1	2
Q8WV19	SFT2D1	Vesicle transport protein SFT2A	0	0	0	0	0	0	1	0	1	1	0	3
O95562	SFT2D2	Vesicle transport protein SFT2B	1	0	0	0	0	0	1	0	1	1	1	5
Q587I9	SFT2D3	Vesicle transport protein SFT2C	0	0	0	0	0	0	0	0	1	0	0	1
Q9H9B4	SFXN1	Sideroflexin-1	0	0	0	1	0	0	0	1	1	0	0	3
Q96NB2	SFXN2	Sideroflexin-2	0	0	0	0	0	0	0	0	1	0	0	1
Q9BWM7	SFXN3	Sideroflexin-3	0	0	0	0	0	0	0	0	1	0	0	1
Q6P4A7	SFXN4	Sideroflexin-4	0	0	0	0	0	0	0	0	1	0	0	1
Q9BX95	SGPP1	Sphingosine-1-phosphate phosphatase 1	0	0	0	0	0	0	0	0	1	0	0	1
Q96DD7	SHISA4	Protein shisa-4	0	0	0	0	0	0	0	0	0	1	1	2
Q8N114	SHISA5	Protein shisa-5	0	0	0	0	0	0	0	0	0	1	0	1
Q8NBJ9	SIDT2	SID1 transmembrane family member 2	0	0	0	0	0	0	0	0	1	0	0	1
Q99720	SIGMAR1	Sigma non-opioid intracellular receptor 1	0	0	0	0	0	0	0	0	1	1	0	2
Q9H173	SIL1	Nucleotide exchange factor SIL1	0	0	0	0	0	0	0	0	1	0	0	1
P78324	SIRPA	Tyrosine-protein phosphatase non-receptor type substrate 1	0	0	0	0	0	0	0	0	1	0	0	1
P49281	SLC11A2	Natural resistance-associated macrophage protein 2	0	0	0	0	0	0	0	1	1	1	1	4
P55011	SLC12A2	Solute carrier family 12 member 2	0	0	0	0	0	0	0	0	0	0	1	1
Q9UP95	SLC12A4	Solute carrier family 12 member 4	0	0	0	0	0	0	0	0	1	0	0	1
Q9UHW9	SLC12A6	Solute carrier family 12 member 6	0	0	0	0	1	1	1	0	1	1	1	6
Q9Y666	SLC12A7	Solute carrier family 12 member 7	1	0	0	0	1	1	0	0	1	1	1	6
Q9BXP2	SLC12A9	Solute carrier family 12 member 9	0	0	0	0	0	0	0	0	1	0	0	1
Q13336	SLC14A1	Urea transporter 1	1	1	0	1	0	1	0	1	1	1	1	8
Q15849	SLC14A2	Urea transporter 2	0	0	0	0	0	0	0	0	1	0	0	1
Q8N697	SLC15A4	Solute carrier family 15 member 4	0	0	0	0	0	0	0	0	1	0	0	1
P53985	SLC16A1	Monocarboxylate transporter 1	1	0	0	0	1	1	0	1	1	1	1	7
Q8TF71	SLC16A10	Monocarboxylate transporter 10	0	0	0	0	0	1	0	0	0	1	0	2
O15427	SLC16A3	Monocarboxylate transporter 4	0	0	0	0	0	0	0	0	1	0	0	1
O60669	SLC16A7	Monocarboxylate transporter 2	0	0	0	0	1	0	0	0	1	1	0	3
P54219	SLC18A1	Chromaffin granule amine transporter	0	1	0	0	1	0	1	1	1	1	0	6
Q6NT16	SLC18B1	MFS-type transporter SLC18B1	0	0	0	0	0	0	0	1	1	0	0	2
P41440	SLC19A1	Folate transporter 1	1	1	0	1	1	1	0	1	1	1	1	9
P43003	SLC1A3	Excitatory amino acid transporter 1	0	0	0	0	0	0	0	0	1	0	0	1
P43007	SLC1A4	Neutral amino acid transporter A	0	0	0	0	0	0	0	0	1	0	1	2
Q15758	SLC1A5	Neutral amino acid transporter B(0)	0	0	0	0	0	1	0	1	1	0	1	4
P48664	SLC1A6	Excitatory amino acid transporter 4	0	0	0	0	0	0	0	0	1	0	0	1
O00341	SLC1A7	Excitatory amino acid transporter 5	1	0	0	0	0	0	0	0	0	0	0	1
Q8WUM9	SLC20A1	Sodium-dependent phosphate transporter 1	0	0	0	0	0	0	0	0	1	0	0	1
A1A5C7	SLC22A23	Solute carrier family 22 member 23	1	0	0	0	0	0	0	0	0	1	1	3
Q9H015	SLC22A4	Solute carrier family 22 member 4	0	0	0	0	0	0	0	0	1	0	0	1
P53007	SLC25A1	Tricarboxylate transport protein, mitochondrial	0	0	0	0	0	0	0	1	1	0	0	2
Q9UBX3	SLC25A10	Mitochondrial dicarboxylate carrier	0	0	0	0	0	0	0	0	1	0	0	1
Q02978	SLC25A11	Mitochondrial 2-oxoglutarate/malate carrier protein	0	0	0	0	0	1	0	1	1	0	0	3
O75746	SLC25A12	Calcium-binding mitochondrial carrier protein Aralar1	0	0	0	0	0	0	0	0	1	0	0	1
Q9UJS0	SLC25A13	Calcium-binding mitochondrial carrier protein Aralar2	0	0	0	0	0	0	0	0	1	0	0	1
Q9Y619	SLC25A15	Mitochondrial ornithine transporter 1	0	0	0	0	0	0	0	0	1	0	0	1
P16260	SLC25A16	Graves disease carrier protein	1	0	0	0	0	0	0	0	0	0	0	1
O43808	SLC25A17	Peroxisomal membrane protein PMP34	0	0	0	0	0	0	0	0	1	0	0	1
Q9H1K4	SLC25A18	Mitochondrial glutamate carrier 2	0	0	0	0	0	0	0	0	1	0	0	1
Q9HC21	SLC25A19	Mitochondrial thiamine pyrophosphate carrier	0	0	0	0	0	0	0	0	1	0	0	1
O43772	SLC25A20	Mitochondrial carnitine/acylcarnitine carrier protein	0	0	0	0	0	0	0	0	1	0	0	1
Q9BQT8	SLC25A21	Mitochondrial 2-oxodicarboxylate carrier	0	0	0	0	0	0	0	1	1	0	0	2
Q9H936	SLC25A22	Mitochondrial glutamate carrier 1	0	0	0	0	0	0	0	0	1	0	0	1
Q6NUK1	SLC25A24	Calcium-binding mitochondrial carrier protein SCaMC-1	0	0	0	0	0	0	0	0	1	0	0	1
Q00325	SLC25A3	Phosphate carrier protein, mitochondrial	0	0	0	0	0	0	0	1	1	1	1	4
Q9BSK2	SLC25A33	Solute carrier family 25 member 33	0	0	0	0	0	0	0	0	1	0	0	1
Q96CQ1	SLC25A36	Solute carrier family 25 member 36	0	0	0	0	0	0	0	0	1	0	0	1
Q9NYZ2	SLC25A37	Mitoferrin-1	0	0	0	0	0	0	0	1	1	1	0	3
P12235	SLC25A4	ADP/ATP translocase 1	0	1	0	0	0	0	0	0	1	1	0	3
Q8TBP6	SLC25A40	Solute carrier family 25 member 40	0	0	0	0	0	0	0	0	1	0	0	1
Q96AG3	SLC25A46	Solute carrier family 25 member 46	0	0	0	0	0	0	0	0	1	0	0	1
P05141	SLC25A5	ADP/ATP translocase 2	0	0	0	0	0	0	0	1	1	1	1	4
P12236	SLC25A6	ADP/ATP translocase 3	0	0	0	0	0	0	0	1	1	1	0	3
P50443	SLC26A2	Sulfate transporter	0	0	0	0	0	0	0	0	1	0	0	1
Q9BXS9	SLC26A6	Solute carrier family 26 member 6	0	0	0	0	0	0	0	0	0	0	1	1
O14975	SLC27A2	Very long-chain acyl-CoA synthetase	0	0	0	0	0	0	0	0	1	1	0	2
Q6P1M0	SLC27A4	Long-chain fatty acid transport protein 4	1	0	0	0	0	0	0	0	1	1	0	3
Q99808	SLC29A1	Equilibrative nucleoside transporter 1	1	1	0	1	1	1	0	1	1	1	1	9
Q14542	SLC29A2	Equilibrative nucleoside transporter 2	0	0	0	0	0	0	0	0	1	0	0	1
P11166	SLC2A1	Solute carrier family 2, facilitated glucose transporter member 1	1	1	0	1	1	1	1	1	1	1	1	10
Q8TD20	SLC2A12	Solute carrier family 2, facilitated glucose transporter member 12	0	0	0	0	0	0	0	1	0	0	0	1
Q8TDB8	SLC2A14	Solute carrier family 2, facilitated glucose transporter member 14	0	1	0	1	0	0	0	1	1	1	1	6
P11169	SLC2A3	Solute carrier family 2, facilitated glucose transporter member 3	1	0	0	0	1	1	0	0	1	1	0	5
P14672	SLC2A4	Solute carrier family 2, facilitated glucose transporter member 4	1	0	0	0	1	0	0	1	0	1	1	5
Q9Y6M5	SLC30A1	Zinc transporter 1	0	1	0	0	1	1	0	1	1	1	1	7
Q8TAD4	SLC30A5	Zinc transporter 5	0	0	0	0	0	0	0	0	1	0	0	1
Q6NXT4	SLC30A6	Zinc transporter 6	0	0	0	0	0	0	0	0	1	0	0	1
Q8NEW0	SLC30A7	Zinc transporter 7	0	0	0	0	0	0	0	0	1	1	0	2
Q6PML9	SLC30A9	Zinc transporter 9	0	0	0	0	0	0	0	0	1	0	0	1
O15431	SLC31A1	High affinity copper uptake protein 1	0	0	0	0	0	0	0	0	1	1	1	3
O00400	SLC33A1	Acetyl-coenzyme A transporter 1	0	0	0	0	0	0	0	0	1	0	0	1
P78382	SLC35A1	CMP-sialic acid transporter	0	0	0	0	0	0	0	0	1	1	0	2
L0R6Q1	SLC35A4	#N/A	0	0	0	0	0	0	0	0	1	0	0	1
Q96G79	SLC35A4	Probable UDP-sugar transporter protein SLC35A4	0	0	0	0	0	0	0	0	1	0	0	1
Q8TB61	SLC35B2	Adenosine 3'-phospho 5'-phosphosulfate transporter 1	0	0	0	0	0	0	0	0	1	0	0	1
Q9NTN3	SLC35D1	UDP-glucuronic acid/UDP-N-acetylgalactosamine transporter	0	0	0	0	0	0	0	1	0	0	0	1
Q96K37	SLC35E1	Solute carrier family 35 member E1	0	0	0	0	0	0	0	0	1	0	0	1
Q8IXU6	SLC35F2	Solute carrier family 35 member F2	0	0	0	0	0	0	0	0	1	0	0	1
Q8N357	SLC35F6	Solute carrier family 35 member F6	0	0	0	0	0	0	0	0	1	0	0	1
Q7Z2H8	SLC36A1	Proton-coupled amino acid transporter 1	0	0	0	0	0	0	0	0	0	1	0	1
O43826	SLC37A4	Glucose-6-phosphate translocase	0	0	0	0	1	0	0	1	1	1	0	4
Q9H2H9	SLC38A1	Sodium-coupled neutral amino acid transporter 1	0	0	0	0	0	0	0	0	1	0	0	1
Q9HBR0	SLC38A10	Putative sodium-coupled neutral amino acid transporter 10	0	0	0	0	0	0	0	0	1	0	0	1
Q96QD8	SLC38A2	Sodium-coupled neutral amino acid transporter 2	0	0	0	0	0	0	0	0	1	0	0	1
Q99624	SLC38A3	Sodium-coupled neutral amino acid transporter 3	0	0	0	0	0	0	0	0	1	0	0	1
Q8WUX1	SLC38A5	Sodium-coupled neutral amino acid transporter 5	0	0	0	0	0	0	0	0	1	0	0	1
Q8IZM9	SLC38A6	Probable sodium-coupled neutral amino acid transporter 6	0	0	0	0	0	0	0	0	1	0	0	1
Q8NBW4	SLC38A9	Putative sodium-coupled neutral amino acid transporter 9	0	0	0	0	0	0	0	0	1	0	0	1
Q9NY26	SLC39A1	Zinc transporter ZIP1	0	0	0	0	0	0	0	0	1	0	0	1
Q9ULF5	SLC39A10	Zinc transporter ZIP10	0	0	0	0	0	0	0	0	1	0	0	1
Q8N1S5	SLC39A11	Zinc transporter ZIP11	0	0	0	0	0	0	0	0	1	1	0	2
Q15043	SLC39A14	Zinc transporter ZIP14	0	0	0	0	0	0	0	0	1	0	0	1
Q9BRY0	SLC39A3	Zinc transporter ZIP3	0	0	0	0	0	0	0	0	1	0	0	1
Q92504	SLC39A7	Zinc transporter SLC39A7	0	0	0	0	0	0	0	0	1	1	0	2
Q9NUM3	SLC39A9	Zinc transporter ZIP9	0	0	0	0	0	0	0	0	1	0	0	1
P08195	SLC3A2	4F2 cell-surface antigen heavy chain	0	0	0	0	0	0	0	0	1	1	1	3
Q9NP59	SLC40A1	Solute carrier family 40 member 1	1	1	0	1	1	0	0	1	1	1	1	8
Q96GZ6	SLC41A3	Solute carrier family 41 member 3	0	0	0	0	0	0	0	0	0	1	0	1
O75387	SLC43A1	Large neutral amino acids transporter small subunit 3	1	0	0	1	1	1	0	1	1	1	1	8
Q8N370	SLC43A2	Large neutral amino acids transporter small subunit 4	1	1	0	0	0	1	0	1	0	1	1	6
Q8NBI5	SLC43A3	Solute carrier family 43 member 3	1	1	0	0	0	0	0	0	1	1	1	5
Q8WWI5	SLC44A1	Choline transporter-like protein 1	0	0	0	0	0	0	0	0	1	1	1	3
Q8IWA5	SLC44A2	Choline transporter-like protein 2	0	0	0	0	0	0	0	0	1	1	1	3
Q9UMX9	SLC45A2	Membrane-associated transporter protein	0	0	0	0	0	0	0	0	1	0	0	1
Q5BKX6	SLC45A4	Solute carrier family 45 member 4	0	0	0	0	0	0	0	0	0	0	1	1
Q6P1K1	SLC48A1	Heme transporter HRG1	0	0	0	0	0	0	0	0	1	0	0	1
P02730	SLC4A1	Band 3 anion transport protein	1	1	1	1	1	1	0	1	1	1	1	10
Q8NBS3	SLC4A11	Sodium bicarbonate transporter-like protein 11	0	0	0	0	0	0	0	0	1	0	0	1
P04920	SLC4A2	Anion exchange protein 2	0	0	0	0	0	0	0	1	1	1	1	4
Q9Y6M7	SLC4A7	Sodium bicarbonate cotransporter 3	0	0	0	0	0	0	0	0	1	0	0	1
Q9NWF4	SLC52A1	Solute carrier family 52, riboflavin transporter, member 1	0	0	0	0	0	0	0	0	1	1	0	2
Q9Y289	SLC5A6	Sodium-dependent multivitamin transporter	0	0	0	0	0	0	0	0	1	0	0	1
P23975	SLC6A2	Sodium-dependent noradrenaline transporter	0	0	0	0	0	0	0	0	1	1	0	2
P31645	SLC6A4	Sodium-dependent serotonin transporter	0	0	0	0	1	0	1	0	1	1	0	4
Q9Y345	SLC6A5	Sodium- and chloride-dependent glycine transporter 2	0	0	0	0	0	0	0	0	1	1	0	2
P31641	SLC6A6	Sodium- and chloride-dependent taurine transporter	0	0	0	0	0	0	0	0	1	0	0	1
P48029	SLC6A8	Sodium- and chloride-dependent creatine transporter 1	0	0	0	0	0	0	0	0	1	1	1	3
P48067	SLC6A9	Sodium- and chloride-dependent glycine transporter 1	0	0	0	0	0	0	0	0	1	0	0	1
P30825	SLC7A1	High affinity cationic amino acid transporter 1	0	0	0	0	0	0	0	0	1	1	1	3
Q01650	SLC7A5	Large neutral amino acids transporter small subunit 1	0	0	0	0	0	0	0	1	1	0	0	2
Q9GIP4	SLC7A5P2	Putative L-type amino acid transporter 1-like protein IMAA	0	0	0	0	0	0	0	0	1	0	0	1
Q92536	SLC7A6	Y+L amino acid transporter 2	0	0	0	0	0	0	0	0	0	0	1	1
Q9UHI5	SLC7A8	Large neutral amino acids transporter small subunit 2	0	0	0	0	0	0	0	0	1	0	0	1
Q92581	SLC9A6	Sodium/hydrogen exchanger 6	0	0	0	0	0	0	0	0	0	1	1	2
Q96T83	SLC9A7	Sodium/hydrogen exchanger 7	0	0	0	0	0	0	0	0	1	0	1	2
Q86UD5	SLC9B2	Mitochondrial sodium/hydrogen exchanger 9B2	0	0	0	0	0	0	0	0	1	0	0	1
Q14BN4	SLMAP	Sarcolemmal membrane-associated protein	0	0	0	0	0	0	0	0	1	0	0	1
Q0VAQ4	SMAGP	Small cell adhesion glycoprotein	0	0	0	0	0	0	0	0	0	0	1	1
B2RUZ4	SMIM1	Small integral membrane protein 1	0	0	0	0	0	1	1	1	1	1	1	6
Q96EX1	SMIM12	Small integral membrane protein 12	0	0	0	0	0	0	0	0	1	0	0	1
Q8N5G0	SMIM20	Small integral membrane protein 20	0	0	0	0	0	0	0	0	1	0	0	1
O75264	SMIM24	Transmembrane protein C19orf77	0	0	0	0	0	0	0	0	0	1	0	1
Q8WVI0	SMIM4	Small integral membrane protein 4	0	0	0	0	0	0	0	0	1	0	0	1
Q71RC9	SMIM5	Small integral membrane protein 5	0	0	0	0	0	1	0	0	1	1	1	4
Q9BQ49	SMIM7	Small integral membrane protein 7	0	0	0	0	0	0	0	0	1	0	0	1
Q96KF7	SMIM8	Small integral membrane protein 8	0	0	0	0	0	0	0	0	1	0	0	1
Q9NXE4	SMPD4	Sphingomyelin phosphodiesterase 4	0	0	0	0	0	0	0	0	1	0	0	1
Q92485	SMPDL3B	Acid sphingomyelinase-like phosphodiesterase 3b	0	0	0	0	0	0	0	0	1	1	1	3
O00161	SNAP23	Synaptosomal-associated protein 23	1	1	0	0	1	1	0	1	1	1	1	8
P35610	SOAT1	Sterol O-acyltransferase 1	0	0	0	0	0	0	0	1	1	0	0	2
O75908	SOAT2	Sterol O-acyltransferase 2	1	1	0	0	0	1	1	0	1	1	0	6
Q99523	SORT1	Sortilin	0	0	0	0	0	0	0	0	1	0	0	1
Q9UBP0	SPAST	Spastin	0	0	0	0	0	0	1	0	1	0	0	2
Q9Y6A9	SPCS1	Signal peptidase complex subunit 1	0	0	0	0	0	0	0	0	1	1	0	2
Q15005	SPCS2	Signal peptidase complex subunit 2	0	0	0	0	1	0	0	0	1	1	0	3
P61009	SPCS3	Signal peptidase complex subunit 3	0	0	0	0	1	0	0	1	1	1	0	4
Q5M775	SPECC1	Cytospin-B	0	0	0	0	0	0	0	0	1	0	0	1
Q9UQ90	SPG7	Paraplegin	0	0	0	0	0	0	0	0	1	1	0	2
O43291	SPINT2	Kunitz-type protease inhibitor 2	0	0	0	0	0	0	0	0	1	0	0	1
P16150	SPN	Leukosialin	0	0	0	0	0	0	0	0	1	0	1	2
Q9H2V7	SPNS1	Protein spinster homolog 1	0	0	0	0	0	0	0	0	1	0	0	1
Q8TCT8	SPPL2A	Signal peptide peptidase-like 2A	0	0	0	0	0	0	0	0	1	1	1	3
Q8TCT7	SPPL2B	Signal peptide peptidase-like 2B	0	0	0	0	0	0	0	0	1	1	0	2
O15269	SPTLC1	Serine palmitoyltransferase 1	0	0	0	0	0	0	0	0	1	1	0	2
Q14534	SQLE	Squalene monooxygenase	0	0	0	0	0	0	0	0	1	0	0	1
Q9Y5M8	SRPRB	Signal recognition particle receptor subunit beta	0	0	0	0	0	0	0	1	1	0	0	2
P43307	SSR1	Translocon-associated protein subunit alpha	0	0	0	0	1	0	0	0	1	1	0	3
P43308	SSR2	Translocon-associated protein subunit beta	0	0	0	0	0	0	0	0	0	1	0	1
Q9UNL2	SSR3	Translocon-associated protein subunit gamma	0	0	0	0	0	0	0	0	1	1	0	2
P51571	SSR4	Translocon-associated protein subunit delta	1	0	0	0	1	0	0	0	1	1	0	4
Q16842	ST3GAL2	CMP-N-acetylneuraminate-beta-galactosamide-alpha-2,3-sialyltransferase 2	0	0	0	0	0	0	0	0	1	0	0	1
Q11206	ST3GAL4	CMP-N-acetylneuraminate-beta-galactosamide-alpha-2,3-sialyltransferase 4	0	0	0	0	0	0	0	0	1	0	0	1
Q9NRC1	ST7	Suppressor of tumorigenicity 7 protein	0	0	0	0	0	0	0	0	1	0	0	1
Q8TDW4	ST7L	Suppressor of tumorigenicity 7 protein-like	0	0	0	0	0	0	0	0	1	0	0	1
Q14849	STARD3	StAR-related lipid transfer protein 3	0	0	0	0	0	0	0	0	1	0	0	1
O95772	STARD3NL	MLN64 N-terminal domain homolog	0	0	0	0	0	0	0	0	1	0	0	1
Q658P3	STEAP3	Metalloreductase STEAP3	0	1	0	0	0	0	0	0	1	1	1	4
Q13586	STIM1	Stromal interaction molecule 1	0	0	0	0	0	0	0	0	1	0	0	1
Q9P246	STIM2	Stromal interaction molecule 2	0	0	0	0	0	0	0	0	1	0	0	1
O75716	STK16	Serine/threonine-protein kinase 16	0	0	0	1	0	0	0	0	0	1	0	2
Q8WU08	STK32A	Serine/threonine-protein kinase 32A	0	0	0	0	0	0	0	0	1	0	0	1
P27105	STOM	Erythrocyte band 7 integral membrane protein	1	1	0	1	1	1	1	0	1	1	1	9
Q9UJZ1	STOML2	Stomatin-like protein 2, mitochondrial	0	0	0	0	0	0	0	1	1	0	0	2
Q8TAV4	STOML3	Stomatin-like protein 3	0	0	0	0	1	0	0	0	0	1	0	2
P46977	STT3A	Dolichyl-diphosphooligosaccharide--protein glycosyltransferase subunit STT3A	0	0	0	0	0	0	0	0	1	1	0	2
Q8TCJ2	STT3B	Dolichyl-diphosphooligosaccharide--protein glycosyltransferase subunit STT3B	0	0	0	0	0	0	0	0	1	0	0	1
O60499	STX10	Syntaxin-10	0	0	0	0	0	1	0	0	1	1	0	3
Q86Y82	STX12	Syntaxin-12	0	0	0	0	0	0	0	0	1	1	0	2
O14662	STX16	Syntaxin-16	0	0	0	0	0	0	1	0	1	1	0	3
P56962	STX17	Syntaxin-17	0	0	0	0	0	0	0	0	1	0	0	1
Q9P2W9	STX18	Syntaxin-18	0	0	0	0	0	0	0	0	1	1	0	2
P32856	STX2	Syntaxin-2	0	0	0	1	1	0	0	0	1	1	0	4
Q13277	STX3	Syntaxin-3	0	0	0	0	0	0	0	0	1	0	0	1
Q12846	STX4	Syntaxin-4	1	1	0	1	1	1	0	1	1	1	1	9
Q13190	STX5	Syntaxin-5	0	0	0	0	0	0	0	0	1	1	0	2
O43752	STX6	Syntaxin-6	0	1	0	0	1	0	1	1	1	1	0	6
O15400	STX7	Syntaxin-7	1	1	1	1	1	1	1	1	1	1	1	11
Q9UNK0	STX8	Syntaxin-8	0	0	0	0	1	0	0	1	1	0	0	3
Q9UBS9	SUCO	SUN domain-containing ossification factor	1	0	0	0	0	0	0	0	0	0	0	1
O94901	SUN1	SUN domain-containing protein 1	0	0	0	0	0	0	0	0	1	0	0	1
Q9UH99	SUN2	SUN domain-containing protein 2	0	0	0	0	0	0	0	0	1	0	0	1
Q15526	SURF1	Surfeit locus protein 1	0	0	0	0	0	0	0	0	1	0	0	1
O15260	SURF4	Surfeit locus protein 4	0	0	0	0	0	1	0	0	1	1	0	3
Q8NHG7	SVIP	Small VCP/p97-interacting protein	1	1	0	0	1	1	0	1	1	1	1	8
Q8NF91	SYNE1	Nesprin-1	0	0	0	0	0	0	0	0	1	0	0	1
Q8WXH0	SYNE2	Nesprin-2	0	0	0	0	0	0	0	0	1	0	0	1
Q6ZMZ3	SYNE3	Nesprin-3	0	0	0	0	0	0	0	0	1	0	0	1
O43759	SYNGR1	Synaptogyrin-1	0	0	0	0	1	0	1	0	1	1	0	4
O43760	SYNGR2	Synaptogyrin-2	0	1	0	0	1	1	1	0	1	1	0	6
P57105	SYNJ2BP	Synaptojanin-2-binding protein	0	0	0	0	0	0	0	0	1	0	0	1
Q16563	SYPL1	Synaptophysin-like protein 1	1	1	0	0	0	0	1	0	1	1	1	6
Q8N2H4	SYS1	Protein SYS1 homolog	0	0	0	0	0	0	0	0	1	0	0	1
Q86TM6	SYVN1	E3 ubiquitin-protein ligase synoviolin	0	0	0	0	0	0	0	0	1	0	0	1
O75410	TACC1	Transforming acidic coiled-coil-containing protein 1	0	0	0	0	0	0	0	0	1	0	0	1
Q9UL54	TAOK2	Serine/threonine-protein kinase TAO2	0	0	0	0	0	0	0	0	1	1	0	2
O15533	TAPBP	Tapasin	0	0	0	0	0	0	0	0	1	0	0	1
Q9BX59	TAPBPL	Tapasin-related protein	0	0	0	0	0	0	0	0	1	0	0	1
Q6NXT6	TAPT1	Transmembrane anterior posterior transformation protein 1 homolog	0	0	0	0	0	1	0	0	1	1	0	3
Q9Y4P3	TBL2	Transducin beta-like protein 2	0	0	0	0	0	0	0	0	1	0	0	1
P24557	TBXAS1	Thromboxane-A synthase	0	0	0	0	0	0	0	0	1	0	0	1
P57738	TCTA	T-cell leukemia translocation-altered gene protein	0	0	0	0	0	0	0	0	0	1	0	1
Q9Y2W6	TDRKH	Tudor and KH domain-containing protein	0	0	0	0	0	0	0	0	1	0	0	1
Q9NZ01	TECR	Very-long-chain enoyl-CoA reductase	0	0	0	0	0	0	0	1	1	1	0	3
Q96BS2	TESC	Calcineurin B homologous protein 3	0	0	0	0	0	0	1	0	1	0	0	2
Q9NXF1	TEX10	Testis-expressed sequence 10 protein	0	0	0	0	0	0	0	0	1	0	0	1
Q8IWB9	TEX2	Testis-expressed sequence 2 protein	0	0	0	0	0	0	0	0	1	1	0	2
Q9Y6I9	TEX264	Testis-expressed sequence 264 protein	0	0	0	0	0	0	0	0	1	0	0	1
Q9UP52	TFR2	Transferrin receptor protein 2	0	0	0	0	0	0	0	0	1	0	1	2
P02786	TFRC	Transferrin receptor protein 1	0	1	0	1	0	0	0	1	1	1	1	6
P36897	TGFBR1	TGF-beta receptor type-1	0	0	0	0	0	0	0	0	1	0	0	1
O43493	TGOLN2	Trans-Golgi network integral membrane protein 2	0	0	0	0	0	0	0	0	1	0	0	1
Q8WUY1	THEM6	Protein THEM6	1	0	0	0	1	1	0	1	1	1	0	6
Q9NS62	THSD1	Thrombospondin type-1 domain-containing protein 1	0	0	0	0	0	0	0	0	1	0	0	1
Q99595	TIMM17A	Mitochondrial import inner membrane translocase subunit Tim17-A	0	0	0	0	0	0	0	0	1	0	0	1
O60830	TIMM17B	Mitochondrial import inner membrane translocase subunit Tim17-B	0	0	0	0	0	0	0	0	1	0	0	1
Q9BVV7	TIMM21	Mitochondrial import inner membrane translocase subunit Tim21	0	0	0	0	0	0	0	0	1	0	0	1
Q9Y584	TIMM22	Mitochondrial import inner membrane translocase subunit Tim22	0	0	0	0	0	0	0	0	1	0	0	1
O14925	TIMM23	Mitochondrial import inner membrane translocase subunit Tim23	0	0	0	0	0	0	0	0	1	0	0	1
Q5SRD1	TIMM23B	Putative mitochondrial import inner membrane translocase subunit Tim23B	0	0	0	0	0	0	0	0	1	0	0	1
Q3ZCQ8	TIMM50	Mitochondrial import inner membrane translocase subunit TIM50	0	0	0	0	0	0	0	0	1	0	0	1
Q9NPL8	TIMMDC1	Complex I assembly factor TIMMDC1, mitochondrial	0	0	0	0	0	0	0	0	1	0	0	1
Q96CP7	TLCD1	TLC domain-containing protein 1	0	0	0	0	0	0	0	0	0	1	0	1
O76062	TM7SF2	Delta(14)-sterol reductase	0	0	0	0	0	0	0	0	1	0	0	1
Q9NS93	TM7SF3	Transmembrane 7 superfamily member 3	0	0	0	0	0	0	0	0	1	0	0	1
Q99805	TM9SF2	Transmembrane 9 superfamily member 2	0	0	0	0	0	0	0	0	1	1	1	3
Q9HD45	TM9SF3	Transmembrane 9 superfamily member 3	0	0	0	0	1	0	0	1	1	1	1	5
Q92544	TM9SF4	Transmembrane 9 superfamily member 4	0	0	0	0	0	0	0	0	1	1	0	2
Q969X1	TMBIM1	Protein lifeguard 3	1	0	0	0	1	1	0	0	1	1	1	6
P55061	TMBIM6	Bax inhibitor 1	0	0	0	0	0	0	0	0	1	0	0	1
Q7Z5M5	TMC3	Transmembrane channel-like protein 3	0	0	0	0	0	0	0	0	0	1	0	1
Q7Z403	TMC6	Transmembrane channel-like protein 6	0	0	0	0	0	1	0	0	1	1	1	4
Q8IU68	TMC8	Transmembrane channel-like protein 8	0	0	0	0	0	1	0	0	0	1	1	3
O75069	TMCC2	Transmembrane and coiled-coil domains protein 2	0	0	0	1	1	0	1	1	1	1	0	6
Q9UM00	TMCO1	Transmembrane and coiled-coil domain-containing protein 1	0	0	0	0	1	0	0	0	1	1	0	3
Q96DC7	TMCO6	Transmembrane and coiled-coil domain-containing protein 6	0	0	0	0	0	0	0	0	1	0	0	1
Q13445	TMED1	Transmembrane emp24 domain-containing protein 1	0	0	0	0	1	1	0	1	1	1	0	5
P49755	TMED10	Transmembrane emp24 domain-containing protein 10	1	0	0	1	0	0	0	1	1	1	0	5
Q15363	TMED2	Transmembrane emp24 domain-containing protein 2	0	0	0	0	1	0	0	0	1	1	0	3
Q9Y3Q3	TMED3	Transmembrane emp24 domain-containing protein 3	0	0	0	0	0	0	0	0	1	1	0	2
Q7Z7H5	TMED4	Transmembrane emp24 domain-containing protein 4	0	0	0	0	0	1	0	0	1	1	0	3
Q9Y3A6	TMED5	Transmembrane emp24 domain-containing protein 5	0	0	0	0	1	0	0	0	1	1	0	3
Q9Y3B3	TMED7	Transmembrane emp24 domain-containing protein 7	1	0	0	0	0	0	0	1	1	1	0	4
Q9BVK6	TMED9	Transmembrane emp24 domain-containing protein 9	1	1	0	0	0	1	0	1	1	1	0	6
Q96IK0	TMEM101	Transmembrane protein 101	0	0	0	0	0	0	0	0	0	1	0	1
Q9NUM4	TMEM106B	Transmembrane protein 106B	0	0	0	0	0	0	0	1	1	0	0	2
Q9BVC6	TMEM109	Transmembrane protein 109	1	0	0	0	0	0	0	1	1	1	0	4
P17152	TMEM11	Transmembrane protein 11, mitochondrial	0	0	0	0	0	0	0	0	1	0	0	1
Q12893	TMEM115	Transmembrane protein 115	0	0	0	0	0	0	0	0	1	0	0	1
Q9BXJ8	TMEM120A	Transmembrane protein 120A	0	0	0	0	0	0	0	0	1	0	0	1
Q9H061	TMEM126A	Transmembrane protein 126A	0	0	0	0	0	0	0	0	1	0	0	1
Q8IUX1	TMEM126B	Complex I assembly factor TMEM126B, mitochondrial	0	0	0	0	0	0	0	0	1	0	0	1
Q5BJH2	TMEM128	Transmembrane protein 128	0	0	0	0	0	0	0	0	1	0	0	1
Q92545	TMEM131	Transmembrane protein 131	0	0	0	0	0	0	0	0	1	0	0	1
Q9NPI0	TMEM138	Transmembrane protein 138	0	0	0	0	0	0	0	0	0	1	0	1
Q9P0S9	TMEM14C	Transmembrane protein 14C	0	0	0	0	0	0	0	0	1	1	0	2
Q9NX00	TMEM160	Transmembrane protein 160	0	0	0	0	0	0	0	0	1	0	0	1
Q9NX61	TMEM161A	Transmembrane protein 161A	0	0	0	0	0	0	0	0	1	0	0	1
Q8NDZ6	TMEM161B	Transmembrane protein 161B	0	0	0	0	0	0	0	0	1	0	0	1
Q8TC26	TMEM163	Transmembrane protein 163	0	0	0	0	0	0	0	0	1	0	0	1
Q5U3C3	TMEM164	Transmembrane protein 164	0	0	0	0	0	0	0	0	1	0	0	1
Q9HC07	TMEM165	Transmembrane protein 165	0	0	0	0	0	0	0	0	1	1	0	2
Q8TBQ9	TMEM167A	Protein kish-A	0	0	0	0	0	0	0	0	0	1	0	1
Q9H0V1	TMEM168	Transmembrane protein 168	0	0	0	0	0	0	0	0	1	0	0	1
Q86WV6	TMEM173	Stimulator of interferon genes protein	0	0	0	0	0	0	0	0	1	0	0	1
Q9BSA9	TMEM175	Transmembrane protein 175	0	0	0	0	0	0	0	0	1	0	0	1
Q7Z7N9	TMEM179B	Transmembrane protein 179B	0	0	0	0	0	0	0	1	1	1	1	4
Q9NVA4	TMEM184C	Transmembrane protein 184C	0	0	0	0	0	0	0	0	1	0	0	1
Q96B77	TMEM186	Transmembrane protein 186	0	0	0	0	0	0	0	0	1	0	0	1
Q8IY95	TMEM192	Transmembrane protein 192	0	0	0	0	0	0	0	0	1	0	0	1
Q8N511	TMEM199	Transmembrane protein 199	0	0	0	0	0	0	0	0	1	0	0	1
Q9UHN6	TMEM2	Transmembrane protein 2	0	0	0	0	0	0	0	0	0	0	1	1
Q5SNT2	TMEM201	Transmembrane protein 201	0	0	0	0	0	0	0	0	1	0	0	1
Q6UW68	TMEM205	Transmembrane protein 205	0	0	0	0	0	0	0	1	1	1	0	3
Q96SK2	TMEM209	Transmembrane protein 209	0	0	0	0	0	0	0	0	1	0	0	1
Q6NUQ4	TMEM214	Transmembrane protein 214	0	0	0	0	0	0	0	0	1	0	0	1
Q9H0R3	TMEM222	Transmembrane protein 222	1	0	0	0	1	0	0	0	1	1	0	4
A0PJW6	TMEM223	Transmembrane protein 223	0	0	0	0	0	0	0	0	1	0	0	1
Q96A57	TMEM230	Transmembrane protein 230	0	0	0	0	0	0	0	0	1	0	0	1
Q96Q45	TMEM237	Transmembrane protein 237	0	0	0	0	0	0	0	0	1	1	1	3
Q9NWH2	TMEM242	Transmembrane protein 242	0	0	0	0	0	0	0	0	1	0	0	1
Q9H330	TMEM245	Transmembrane protein 245	0	0	0	0	0	0	0	0	1	1	0	2
Q8N2U0	TMEM256	Transmembrane protein 256	0	0	0	0	0	0	0	0	1	0	0	1
P61165	TMEM258	Transmembrane protein 258	0	0	0	0	0	0	0	0	1	0	0	1
Q4ZIN3	TMEM259	Membralin	0	0	0	0	0	0	0	0	1	0	0	1
Q8WUH6	TMEM263	UPF0444 transmembrane protein C12orf23	0	0	0	0	0	0	0	0	1	0	0	1
Q9NV96	TMEM30A	Cell cycle control protein 50A	0	0	0	0	0	1	0	1	1	1	1	5
P57088	TMEM33	Transmembrane protein 33	0	0	0	0	0	0	0	0	1	1	0	2
Q8NCS4	TMEM35B	Uncharacterized protein ZMYM6NB	0	0	0	0	0	0	0	0	1	0	0	1
Q9NVV0	TMEM38B	Trimeric intracellular cation channel type B	0	0	0	0	0	0	0	0	1	0	0	1
Q8WWA1	TMEM40	Transmembrane protein 40	0	0	0	0	0	0	0	0	1	0	0	1
Q96HV5	TMEM41A	Transmembrane protein 41A	0	0	0	0	0	0	0	0	1	0	0	1
Q5BJD5	TMEM41B	Transmembrane protein 41B	0	0	0	0	0	0	0	0	1	1	0	2
Q9BTV4	TMEM43	Transmembrane protein 43	0	0	0	0	0	0	0	0	1	1	0	2
Q9NWC5	TMEM45A	Transmembrane protein 45A	0	0	0	0	0	0	0	0	0	1	0	1
O95807	TMEM50A	Transmembrane protein 50A	0	0	0	0	0	1	0	0	0	1	0	2
P56557	TMEM50B	Transmembrane protein 50B	0	0	0	0	0	1	1	0	1	1	0	4
Q86T03	TMEM55B	Type 1 phosphatidylinositol 4,5-bisphosphate 4-phosphatase	1	0	0	0	0	0	0	0	1	1	0	3
Q96MV1	TMEM56	Transmembrane protein 56	1	0	0	0	0	0	0	0	1	1	1	4
Q8N5G2	TMEM57	Macoilin	0	0	0	0	0	0	0	0	1	0	0	1
Q9BXS4	TMEM59	Transmembrane protein 59	0	0	0	0	0	0	0	0	1	0	0	1
O94886	TMEM63A	Transmembrane protein 63A	0	0	0	0	0	0	0	0	1	0	0	1
Q5T3F8	TMEM63B	Transmembrane protein 63B	0	0	0	0	1	1	0	1	0	1	1	5
Q96MH6	TMEM68	Transmembrane protein 68	0	0	0	0	0	0	0	0	1	0	0	1
Q9BUB7	TMEM70	Transmembrane protein 70, mitochondrial	0	0	0	0	0	0	0	0	1	0	0	1
Q9P0T7	TMEM9	Transmembrane protein 9	0	0	0	0	0	0	0	0	1	0	1	2
Q6ZNR0	TMEM91	Transmembrane protein 91	0	0	0	0	0	0	0	0	1	0	0	1
Q12767	TMEM94	Uncharacterized protein KIAA0195	0	0	0	0	0	0	0	0	0	1	1	2
Q5BJF2	TMEM97	Transmembrane protein 97	0	0	0	0	1	0	0	0	1	0	0	2
Q9NQ34	TMEM9B	Transmembrane protein 9B	0	0	0	0	0	0	0	0	1	1	1	3
P42167	TMPO	Lamina-associated polypeptide 2, isoforms beta/gamma	0	0	0	0	0	0	0	0	1	0	0	1
Q6ZT21	TMPPE	Transmembrane protein with metallophosphoesterase domain	0	0	0	0	0	0	0	0	1	1	0	2
Q7RTY8	TMPRSS7	Transmembrane protease serine 7	0	0	0	0	0	0	0	0	1	0	0	1
Q8IUR5	TMTC1	Transmembrane and TPR repeat-containing protein 1	0	0	0	0	0	0	0	0	0	1	0	1
Q5T4D3	TMTC4	Transmembrane and TPR repeat-containing protein 4	0	0	0	0	0	0	0	0	1	0	0	1
Q9BVT8	TMUB1	Transmembrane and ubiquitin-like domain-containing protein 1	0	0	0	0	0	0	0	0	1	0	0	1
Q71RG4	TMUB2	Transmembrane and ubiquitin-like domain-containing protein 2	0	0	0	0	0	0	0	0	1	0	0	1
Q9H3N1	TMX1	Thioredoxin-related transmembrane protein 1	1	0	0	0	0	1	0	1	1	1	0	5
Q9Y320	TMX2	Thioredoxin-related transmembrane protein 2	0	0	0	0	0	0	0	0	1	1	0	2
Q96JJ7	TMX3	Protein disulfide-isomerase TMX3	0	0	0	0	1	0	0	0	1	1	0	3
Q9H1E5	TMX4	Thioredoxin-related transmembrane protein 4	1	0	0	0	1	1	0	0	1	1	0	5
O00220	TNFRSF10A	Tumor necrosis factor receptor superfamily member 10A	0	0	0	0	0	0	0	0	1	0	0	1
Q92956	TNFRSF14	Tumor necrosis factor receptor superfamily member 14	0	0	0	0	0	0	0	0	0	0	1	1
Q9Y275	TNFSF13B	Tumor necrosis factor ligand superfamily member 13B	0	0	0	0	0	0	0	0	1	0	0	1
Q15388	TOMM20	Mitochondrial import receptor subunit TOM20 homolog	0	0	0	0	0	0	0	0	1	0	0	1
Q9NS69	TOMM22	Mitochondrial import receptor subunit TOM22 homolog	0	0	0	0	0	0	0	1	1	0	0	2
O96008	TOMM40	Mitochondrial import receptor subunit TOM40 homolog	0	0	0	0	0	0	0	1	1	0	0	2
Q9P0U1	TOMM7	Mitochondrial import receptor subunit TOM7 homolog	0	0	0	0	0	0	0	0	1	0	0	1
O94826	TOMM70	Mitochondrial import receptor subunit TOM70	0	0	0	0	0	0	0	0	1	0	0	1
Q8NFQ8	TOR1AIP2	Torsin-1A-interacting protein 2	0	0	0	0	0	0	1	1	1	0	0	3
O14657	TOR1B	Torsin-1B	0	0	0	0	0	0	0	0	1	0	0	1
Q5JU69	TOR2A	Torsin-2A	0	0	0	0	0	0	0	0	1	1	0	2
Q8N2E6	TOR2A	Prosalusin	0	0	0	0	0	0	0	0	1	1	0	2
Q9ULQ1	TPCN1	Two pore calcium channel protein 1	0	0	0	0	0	0	0	0	1	0	0	1
Q8NHX9	TPCN2	Two pore calcium channel protein 2	0	0	0	0	0	0	0	0	1	0	0	1
O60704	TPST2	Protein-tyrosine sulfotransferase 2	0	0	0	0	0	0	0	0	1	0	0	1
Q9Y228	TRAF3IP3	TRAF3-interacting JNK-activating modulator	0	0	0	0	0	0	0	0	1	0	0	1
Q15629	TRAM1	Translocating chain-associated membrane protein 1	0	0	0	0	0	0	0	0	1	0	0	1
Q9NSU2	TREX1	Three prime repair exonuclease 1	0	0	0	0	0	0	0	0	1	0	0	1
P0CF51	TRGC1	T-cell receptor gamma chain C region 1	0	0	0	0	0	0	0	0	0	1	0	1
P03986	TRGC2	T-cell receptor gamma-2 chain C region	0	0	0	0	0	0	0	0	0	1	0	1
Q8IWR1	TRIM59	Tripartite motif-containing protein 59	0	0	0	0	0	0	0	0	1	0	0	1
Q13507	TRPC3	Short transient receptor potential channel 3	0	0	0	0	0	0	0	0	1	0	0	1
Q9UBN4	TRPC4	Short transient receptor potential channel 4	0	0	0	0	0	0	0	0	1	0	0	1
Q9UL62	TRPC5	Short transient receptor potential channel 5	0	0	0	0	0	0	0	0	1	0	0	1
Q8NER1	TRPV1	Transient receptor potential cation channel subfamily V member 1	0	0	0	0	0	0	0	0	0	1	0	1
Q9Y5S1	TRPV2	Transient receptor potential cation channel subfamily V member 2	0	0	0	0	0	0	0	0	1	1	1	3
P16473	TSHR	Thyrotropin receptor	1	0	0	0	0	0	0	0	0	0	0	1
O95857	TSPAN13	Tetraspanin-13	0	0	0	0	0	0	0	0	1	0	0	1
Q8NG11	TSPAN14	Tetraspanin-14	1	0	0	0	0	0	0	0	1	0	0	2
Q12999	TSPAN31	Tetraspanin-31	0	0	0	0	0	0	0	0	1	0	0	1
P62079	TSPAN5	Tetraspanin-5	0	0	0	0	0	0	0	0	1	0	0	1
P30536	TSPO	Translocator protein	0	0	0	0	0	0	0	0	1	1	0	2
Q8NBP0	TTC13	Tetratricopeptide repeat protein 13	0	0	0	0	0	0	0	0	1	0	0	1
Q9C0H2	TTYH3	Protein tweety homolog 3	0	0	0	0	0	0	0	0	1	0	0	1
Q9NYZ1	TVP23B	Golgi apparatus membrane protein TVP23 homolog B	0	0	0	0	0	0	0	0	0	1	0	1
Q96ET8	TVP23C	Golgi apparatus membrane protein TVP23 homolog C	0	0	0	0	0	1	0	0	0	1	1	3
O95881	TXNDC12	Thioredoxin domain-containing protein 12	0	0	0	0	0	0	0	0	1	0	0	1
Q9P2K2	TXNDC16	Thioredoxin domain-containing protein 16	0	0	0	0	0	0	0	0	1	0	0	1
Q9NV66	TYW1	tRNA wybutosine-synthesizing protein 1 homolog	0	0	0	0	0	0	0	0	1	0	0	1
Q6NUM6	TYW1B	tRNA wybutosine-synthesizing protein 1 homolog B	0	0	0	0	0	0	0	0	1	0	0	1
Q9GZZ9	UBA5	Ubiquitin-like modifier-activating enzyme 5	0	0	1	0	0	1	1	0	1	1	1	6
Q8NBM4	UBAC2	Ubiquitin-associated domain-containing protein 2	0	0	0	0	0	0	0	0	1	0	0	1
Q9Y385	UBE2J1	Ubiquitin-conjugating enzyme E2 J1	0	0	0	0	0	0	0	0	1	0	0	1
Q8N2K1	UBE2J2	Ubiquitin-conjugating enzyme E2 J2	0	0	0	0	0	0	0	0	1	0	0	1
Q9Y5Z9	UBIAD1	UbiA prenyltransferase domain-containing protein 1	0	0	0	0	0	0	0	0	1	0	0	1
Q6ZT12	UBR3	E3 ubiquitin-protein ligase UBR3	0	0	0	0	0	0	0	0	1	0	0	1
Q5T4S7	UBR4	E3 ubiquitin-protein ligase UBR4	1	0	0	1	1	1	1	1	1	1	1	9
O00124	UBXN8	UBX domain-containing protein 8	0	0	0	0	0	0	0	0	1	0	0	1
P09936	UCHL1	Ubiquitin carboxyl-terminal hydrolase isozyme L1	0	0	0	0	1	0	0	0	0	0	0	1
Q16739	UGCG	Ceramide glucosyltransferase	0	0	0	0	0	0	0	0	1	0	0	1
Q9NYU2	UGGT1	UDP-glucose:glycoprotein glucosyltransferase 1	1	0	0	0	1	1	0	1	1	1	0	6
Q53HI1	UNC50	Protein unc-50 homolog	0	0	0	0	0	0	0	0	1	0	0	1
Q8N2C7	UNC80	Protein unc-80 homolog	0	0	0	0	0	0	0	0	0	1	0	1
Q9H1C4	UNC93B1	Protein unc-93 homolog B1	0	0	0	0	0	0	0	0	1	0	0	1
Q6UW78	UQCC3	UPF0723 protein C11orf83	0	0	0	0	0	0	0	0	1	0	0	1
Q9UDW1	UQCR10	Cytochrome b-c1 complex subunit 9	0	0	0	0	0	0	0	0	1	0	0	1
O14957	UQCR11	Cytochrome b-c1 complex subunit 10	0	0	0	0	0	0	0	0	1	0	0	1
Q9NZ43	USE1	Vesicle transport protein USE1	1	0	0	0	1	0	0	1	1	1	0	5
Q96IX5	USMG5	Up-regulated during skeletal muscle growth protein 5	0	0	0	0	0	0	0	0	1	0	0	1
O94966	USP19	Ubiquitin carboxyl-terminal hydrolase 19	0	0	0	0	0	1	1	0	1	1	0	4
Q8NFA0	USP32	Ubiquitin carboxyl-terminal hydrolase 32	0	0	0	0	0	0	0	0	1	0	0	1
Q86UV5	USP48	Ubiquitin carboxyl-terminal hydrolase 48	0	0	0	0	0	0	0	0	1	0	0	1
O14607	UTY	Histone demethylase UTY	0	0	0	0	0	0	0	0	1	0	0	1
P63027	VAMP2	Vesicle-associated membrane protein 2	0	0	0	0	0	0	0	0	1	1	1	3
Q15836	VAMP3	Vesicle-associated membrane protein 3	0	0	0	0	1	1	1	1	1	1	0	6
O75379	VAMP4	Vesicle-associated membrane protein 4	0	0	0	0	0	0	0	0	1	0	0	1
P51809	VAMP7	Vesicle-associated membrane protein 7	0	0	0	0	1	0	0	1	1	1	0	4
Q9BV40	VAMP8	Vesicle-associated membrane protein 8	0	0	0	0	1	1	0	0	1	1	0	4
Q8TAA9	VANGL1	Vang-like protein 1	0	0	0	0	0	0	0	0	1	0	0	1
Q9P0L0	VAPA	Vesicle-associated membrane protein-associated protein A	1	0	0	1	1	1	0	1	1	1	0	7
O95292	VAPB	Vesicle-associated membrane protein-associated protein B/C	1	0	0	1	1	1	0	1	1	1	0	7
P21796	VDAC1	Voltage-dependent anion-selective channel protein 1	0	0	0	0	0	0	0	1	1	1	0	3
Q9BQB6	VKORC1	Vitamin K epoxide reductase complex subunit 1	0	0	0	0	0	0	0	0	1	0	0	1
Q8N0U8	VKORC1L1	Vitamin K epoxide reductase complex subunit 1-like protein 1	0	0	0	0	1	0	0	0	1	1	0	3
Q3ZAQ7	VMA21	Vacuolar ATPase assembly integral membrane protein VMA21	0	0	0	0	0	0	0	0	1	1	0	2
Q96GC9	VMP1	Vacuole membrane protein 1	0	0	0	0	0	0	0	0	1	0	0	1
Q86Y07	VRK2	Serine/threonine-protein kinase VRK2	0	0	0	0	0	0	0	0	1	0	0	1
Q96IQ7	VSIG2	V-set and immunoglobulin domain-containing protein 2	0	0	0	0	0	0	0	0	1	0	0	1
Q96AJ9	VTI1A	Vesicle transport through interaction with t-SNAREs homolog 1A	0	0	0	0	1	0	1	0	1	1	0	4
Q9UEU0	VTI1B	Vesicle transport through interaction with t-SNAREs homolog 1B	0	0	0	1	1	0	0	1	1	1	0	5
Q5T9L3	WLS	Protein wntless homolog	0	0	0	0	0	0	0	0	1	0	0	1
O00258	WRB	Tail-anchored protein insertion receptor WRB	0	0	0	0	0	0	0	0	1	0	0	1
P55808	XG	Glycoprotein Xg	0	0	0	0	0	0	0	0	0	1	1	2
P51811	XK	Membrane transport protein XK	1	1	0	0	1	1	0	1	1	1	1	8
Q9UBH6	XPR1	Xenotropic and polytropic retrovirus receptor 1	0	0	0	0	0	0	0	0	1	0	0	1
Q8NBI6	XXYLT1	Xyloside xylosyltransferase 1	0	0	0	0	0	0	0	0	1	1	0	2
O95070	YIF1A	Protein YIF1A	0	0	0	0	0	0	0	0	1	1	0	2
Q5BJH7	YIF1B	Protein YIF1B	0	0	0	0	0	0	0	0	1	1	0	2
Q9BWQ6	YIPF2	Protein YIPF2	0	0	0	0	0	0	1	0	1	0	0	2
Q9GZM5	YIPF3	Protein YIPF3	0	0	0	0	0	0	0	0	1	0	0	1
Q9BSR8	YIPF4	Protein YIPF4	0	0	0	0	0	0	0	0	1	0	0	1
Q969M3	YIPF5	Protein YIPF5	0	0	0	0	0	1	0	0	1	1	0	3
Q96EC8	YIPF6	Protein YIPF6	0	0	0	0	0	1	0	0	1	1	0	3
O15498	YKT6	Synaptobrevin homolog YKT6	0	0	0	0	0	0	1	0	1	1	0	3
Q401N2	ZACN	Zinc-activated ligand-gated ion channel	0	0	0	0	0	0	0	1	0	0	0	1
Q8IUH4	ZDHHC13	Palmitoyltransferase ZDHHC13	0	0	0	0	0	0	0	0	1	0	0	1
Q8IZN3	ZDHHC14	Probable palmitoyltransferase ZDHHC14	0	0	0	0	0	0	0	0	0	1	0	1
Q8IUH5	ZDHHC17	Palmitoyltransferase ZDHHC17	0	0	0	0	0	0	0	0	1	0	0	1
Q9NUE0	ZDHHC18	Palmitoyltransferase ZDHHC18	0	0	0	0	0	0	0	0	0	1	0	1
Q9UIJ5	ZDHHC2	Palmitoyltransferase ZDHHC2	0	0	0	0	0	0	0	0	1	1	1	3
Q5W0Z9	ZDHHC20	Probable palmitoyltransferase ZDHHC20	0	0	0	0	0	0	0	0	1	1	1	3
Q8IYP9	ZDHHC23	Palmitoyltransferase ZDHHC23	0	0	0	0	0	0	0	0	1	0	0	1
Q9NYG2	ZDHHC3	Palmitoyltransferase ZDHHC3	0	0	0	0	0	0	0	0	0	1	1	2
Q9C0B5	ZDHHC5	Palmitoyltransferase ZDHHC5	0	0	0	0	0	0	0	0	1	1	1	3
O95159	ZFPL1	Zinc finger protein-like 1	0	0	0	0	0	0	0	0	1	1	0	2
Q5T4F4	ZFYVE27	Protrudin	0	0	0	0	0	0	0	0	0	1	0	1
O75844	ZMPSTE24	CAAX prenyl protease 1 homolog	0	0	0	0	0	0	0	0	1	1	0	2

## Sheet: Data S3C
Uniprot	Entry name	Protein Name	pmid 16861337	pmid 18346024	pmid 18494517	pmid 19778645	pmid 22954596	pmid 24555563	pmid 18614565	pmid 27006477	pmid 27452463	pmid 28689405	This Study	Total	Found in UK sample	Found in Senegal sample	UK Peptides	Senegal peptides	Total Peptides	Unaltered UK Donor 1	Unaltered UK Donor 2	Unaltered UK Donor 3	Unaltered UK Donor 4	Unaltered UK Donor 5	Unaltered UK Donor 6	Unaltered UK Donor 7	Unaltered UK Donor 8	Unaltered UK Donor 9	Unaltered Senegal Donor 1	Unaltered Senegal Donor 2	Unaltered Senegal Donor 3	Unaltered Senegal Donor 4	Unaltered Senegal Donor 5	Unaltered Senegal Donor 6	Unaltered Senegal Donor 7	Unaltered Senegal Donor 8	Unaltered Senegal Donor 9	Uniprot	Name	Top 3 normalised UK Donor 1	Top 3 normalised UK Donor 2	Top 3 normalised UK Donor 3	Top 3 normalised UK Donor 4	Top 3 normalised UK Donor 5	Top 3 normalised UK Donor 6	Top 3 normalised UK Donor 7	Top 3 normalised UK Donor 8	Top 3 normalised UK Donor 9	Top 3 normalised Senegal Donor 1
Q9NP58	ABCB6	ATP-binding cassette sub-family B member 6, mitochondrial	1	1	0	1	1	1	0	1	1	1	1	9	1	1	58	52	110	13160.9	15935.8	12225	11883	9115.4	15702.7	13307.5	9311.97	7664.95	14661.3	11363.1	13015.1	19238	14540.2	13214.8	17131.4	13656.1	8225.61	Q9NP58	ABCB6	11373.3	13293.6	9935.74	9614.22	8508.6	11585.2	11968.3	9708.17	6795.15	14661.3
P33527	ABCC1	Multidrug resistance-associated protein 1	1	0	0	0	1	1	0	0	1	1	1	6	1	1	86	65	151	17505.2	14919.7	20416.1	20562.7	20222.7	24309.8	18170.6	16892.7	16667.6	30209.9	24233.3	22850.1	30165.9	20548.2	17928.9	23711.1	19907.2	19469	P33527	ABCC1	15184.7	12576.9	16605.1	16644	18972.5	17961.5	16347.4	17726.5	14718.2	30209.9
O15439	ABCC4	Multidrug resistance-associated protein 4	1	1	0	1	1	1	0	1	1	1	1	9	1	1	121	92	213	32023.8	33068.2	31025.8	34765.7	37155.1	36783.5	29548.3	36398.1	32169.2	38867.7	39892.1	39237.2	38669.2	34261.6	29116.6	42256	31705.1	35704.1	O15439	ABCC4	27753.2	27801.9	25229.2	28137.4	34815.3	27163.8	26580.3	38148.6	28440.9	38867.7
O15440	ABCC5	Multidrug resistance-associated protein 5	0	0	0	0	1	1	0	0	1	1	1	5	1	1	26	11	37	3733.77	3798.38	4123.75	3651.11	4153.78	4339.22	3988.43	3166.78	3227.85	3527.32	2771.72	2813.66	2643.6	1940.25	2078.32	3947.57	3859.44	2076.71	O15440	ABCC5	3240.86	3205.54	3355.09	2955.31	3902.41	3204.08	3588.37	3324.33	2854.15	3527.32
Q9UNQ0	ABCG2	ATP-binding cassette sub-family G member 2	1	1	0	1	1	1	0	1	1	1	1	9	1	1	25	14	39	4488.97	8097.59	7145.22	6974.34	4947.99	6375.34	5601.67	4845.95	5775.29	8208.6	10057.7	9434.63	10143.6	8058.79	7409.88	7125.43	6262.41	7258.26	Q9UNQ0	ABCG2	3863.48	6673.13	5802.35	5640.09	4595.05	4697.61	5035.85	5025.43	5141.43	8208.6
O95870	ABHD16A	Abhydrolase domain-containing protein 16A	0	0	0	0	0	1	0	0	1	1	1	4	0	1	0	2	2	0	0	0	0	0	0	0	0	0	169.003	138.558	148.672	197.441	116.277	117.73	170.059	171.334	117.786	O95870	ABHD16A	0	0	0	0	0	0	0	0	0	169.003
P22303	ACHE	Acetylcholinesterase	1	1	0	1	0	1	0	0	0	1	1	6	1	1	96	68	164	19086.6	27961.2	22194	22607	20422.6	26652.7	20880.5	13645.4	20034.5	20550.5	20631.3	20763.6	21124.4	15391.2	18000.8	17080.3	15599.2	14676.7	P22303	ACHE	16533.6	23493.1	18047	18296.2	19127.5	19683.5	18783.5	14292.9	17712.4	20550.5
Q16570	ACKR1	Duffy antigen/chemokine receptor	1	0	0	0	0	0	0	0	1	1	1	4	1	0	2	0	2	166.695	278.757	177.083	320.075	171.386	197.785	285.396	153.777	151.806	0	0	0	0	0	0	0	0	0	Q16570	ACKR1	139.115	213.296	143.176	257.946	153.212	144.217	255.873	152.275	138.971	0
O95573	ACSL3	Long-chain-fatty-acid--CoA ligase 3	1	1	0	1	0	0	0	1	1	1	1	7	0	1	0	3	3	0	0	0	0	0	0	0	0	0	563.815	603.923	627.965	713.082	464.585	507.912	599.639	597.387	456.254	O95573	ACSL3	0	0	0	0	0	0	0	0	0	563.815
O60488	ACSL4	Long-chain-fatty-acid--CoA ligase 4	0	1	0	1	0	0	1	1	1	1	1	7	1	1	3	6	9	254.809	234.014	219.635	249.217	183.318	285.059	215.003	162.363	194.685	2010.59	1745.35	2044.62	2455.69	1861.73	1690.5	2015.5	1967.26	1691.89	O60488	ACSL4	223.555	203.024	178.926	201.971	174.446	211.393	193.612	173.284	170.213	2010.59
Q9UKU0	ACSL6	Long-chain-fatty-acid--CoA ligase 6	1	1	0	1	1	0	0	0	1	1	1	7	0	1	0	2	2	0	0	0	0	0	0	0	0	0	557.074	624.488	792.952	793.955	413.233	435.278	541.148	624.783	562.599	Q9UKU0	ACSL6	0	0	0	0	0	0	0	0	0	557.074
Q96BI3	APH1A	Gamma-secretase subunit APH-1A	0	0	0	0	1	0	0	0	1	1	1	4	1	1	1	2	3	51.9624	40.2079	38.174	57.4422	30.4657	49.1395	49.1157	24.6771	33.9506	484.284	441.082	475.147	557.673	389.274	385.641	537.839	483.895	433.027	Q96BI3	APH1A	45.5888	34.8833	31.0984	46.5524	28.9913	36.4406	44.2291	26.337	29.683	484.284
P29972	AQP1	Aquaporin-1	1	1	0	1	1	1	0	1	1	1	1	9	1	1	18	15	33	5550.02	4582.28	4819.63	4148.94	4299.93	6891.45	5607.85	4617.19	4455.64	6310.15	5642.42	6162.33	5518.52	4289.17	3505.18	4062.09	3296.5	3379.24	P29972	AQP1	4771.59	3726.72	3913.74	3353.71	3971.16	5073.49	5040.11	4764.51	3970.73	6310.15
Q93070	ART4	Ecto-ADP-ribosyltransferase 4	1	1	0	0	0	0	0	1	1	1	1	6	1	1	29	23	52	6939.79	9388.02	11125.8	11538.6	5663.75	12453.2	8258.56	6912.19	9572.61	12942.4	13726.4	13032	13235.5	7632.83	9918.39	11322.8	11692.7	9486.65	Q93070	ART4	5952.03	7712.97	9034.82	9330.96	5245.26	9167.08	7424.12	7138.22	8516.51	12942.4
Q8NHH9	ATL2	Atlastin-2	0	0	0	0	0	1	0	0	1	1	1	4	0	1	0	3	3	0	0	0	0	0	0	0	0	0	510.884	490.856	355.571	658.797	363.103	457.415	526.537	435.651	510.77	Q8NHH9	ATL2	0	0	0	0	0	0	0	0	0	510.884
Q6DD88	ATL3	Atlastin-3	1	1	0	1	1	1	0	0	1	1	1	8	1	1	2	3	5	175.943	252.605	174.955	228.178	169.728	194.109	180.632	129.697	164.793	616.439	586.249	662.634	784.971	512.756	631.961	704.312	644.815	581.238	Q6DD88	ATL3	154.362	219.154	142.527	184.92	161.514	143.946	162.66	138.421	144.078	616.439
Q9Y2G3	ATP11B	Probable phospholipid-transporting ATPase IF	0	0	0	1	0	0	0	0	1	1	1	4	0	1	0	2	2	0	0	0	0	0	0	0	0	0	463.202	437.659	500.501	505.363	386.758	377.983	395.323	376.676	366.652	Q9Y2G3	ATP11B	0	0	0	0	0	0	0	0	0	463.202
Q8NB49	ATP11C	Probable phospholipid-transporting ATPase IG	0	0	0	1	1	0	0	0	1	1	1	5	1	1	11	10	21	1267.29	1329.25	1232.32	1507.41	1324.98	1530.69	1315.19	1110.5	1270.97	3355.06	2992.75	3068.95	3536.61	2435.94	2433.94	3414.73	2803.2	2464.4	Q8NB49	ATP11C	1111.85	1153.22	1003.91	1221.64	1260.86	1135.12	1184.34	1185.2	1111.21	3355.06
P05023	ATP1A1	Sodium/potassium-transporting ATPase subunit alpha-1	1	1	0	1	1	1	1	1	1	1	1	10	1	1	27	20	47	4127.95	4382.51	3356.78	3830.19	4019.57	3398.53	3502	2922.8	3352.77	4765.99	4521.78	5101.36	5915.11	5425.07	5409.12	4999.68	4590.76	4935.53	P05023	ATP1A1	3598.15	3742.62	2731.95	3101.84	3794.1	2514.4	3151.84	3086.94	2948.65	4765.99
P14415	ATP1B2	Sodium/potassium-transporting ATPase subunit beta-2	0	0	0	0	0	1	0	1	0	1	1	4	1	1	12	7	19	2812.42	3192.9	2181.66	3080.42	3576.66	2661.02	2831.08	2011.13	2919.23	1965.06	2197.47	2549.01	2564.31	2376.88	2120.62	1823.07	1789.66	1932.8	P14415	ATP1B2	2436.84	2680.38	1774.22	2493.13	3353.93	1965.01	2546.9	2109.79	2579.69	1965.06
P54709	ATP1B3	Sodium/potassium-transporting ATPase subunit beta-3	0	0	0	0	0	0	0	1	1	1	1	4	1	1	6	4	10	1440.05	1105.12	859.672	1179.65	1095.28	1195.34	956.102	637.191	792.747	1338.86	976.023	1136.53	1450.27	933.379	849.785	936.212	855.44	881.626	P54709	ATP1B3	1246.37	927.448	698.977	954.605	1024.86	882.656	859.983	665.909	701.69	1338.86
P20020	ATP2B1	Plasma membrane calcium-transporting ATPase 1	1	1	0	0	1	1	0	1	1	1	1	8	1	1	35	28	63	6839.51	7192.37	5961.84	7811.7	6419.06	8125.56	7527.64	5698.45	5658.23	11354.4	10800	13012.9	13437.4	7302.11	9269.79	10541.3	10176.7	8310.26	P20020	ATP2B1	5910.78	6006.23	4847.09	6320.62	6002.36	5996.12	6770.47	5953.61	5012.1	11354.4
P23634	ATP2B4	Plasma membrane calcium-transporting ATPase 4	1	1	0	1	1	1	0	1	1	1	1	9	1	1	37	30	67	9454.88	10303.6	8538.6	10937.6	9145.33	12144.7	11002.2	8196.32	7672.39	11999.1	11059.3	15659.2	14394.5	6126.08	10454.5	10533.9	11820.8	8648.96	P23634	ATP2B4	8234.6	8771.44	6949.04	8857.2	8629.28	8984.79	9901.92	8658.1	6751.82	11999.1
Q15904	ATP6AP1	V-type proton ATPase subunit S1	0	1	0	0	0	0	0	0	1	1	1	4	1	1	4	2	6	954.649	1342.97	1045.45	1045.17	1217.56	1282.5	1255.32	593.392	1129.72	246.993	299.581	426.463	371.274	303.285	514.95	309.251	372.231	463.078	Q15904	ATP6AP1	837.553	1165.13	851.675	847.029	1158.64	951.07	1130.43	633.307	987.713	246.993
Q93050	ATP6V0A1	V-type proton ATPase 116 kDa subunit a isoform 1	0	1	0	0	0	1	1	0	1	1	1	6	1	1	3	6	9	322.212	587.652	271.121	380.211	486.78	351.106	393.135	227.853	311.818	2481.17	3023.81	3055.95	2850.8	2237.51	2066.23	2323.5	2169.72	2277.84	Q93050	ATP6V0A1	281.833	506.326	220.74	308.031	461.062	259.973	353.913	241.89	273.423	2481.17
Q04656	ATP7A	Copper-transporting ATPase 1	1	1	0	0	1	1	1	1	1	1	1	9	1	1	47	40	87	13175.5	16668.9	14581.9	16889.2	17220.3	20289.2	14541.8	12421.2	12196.4	13811.9	14822.6	13934.9	13920.9	10932.3	9740.56	11318	12648.1	9730.4	Q04656	ATP7A	11429.7	14044.8	11858.9	13670.4	16155.4	14989.6	13082.5	13027	10773.3	13811.9
P50895	BCAM	Basal cell adhesion molecule	1	1	0	1	1	1	1	1	1	1	1	10	1	1	121	67	188	24742	23210.5	33806.4	34838.8	21859.6	15402.1	42136	22547.5	18901.4	34291.8	11393	34303.7	19199.7	18107.8	13905.7	10749.8	22245.7	16682.6	P50895	BCAM	21394.3	19373.9	27477.9	28187.8	20423.4	11363.8	37896.2	23546.2	16745.3	34291.8
Q5VW32	BROX	BRO1 domain-containing protein BROX	0	1	1	0	0	1	1	0	1	1	1	7	1	1	2	9	11	379.418	470.492	381.606	391.662	248.305	345.431	339.889	275.821	309.9	4088.8	3865.1	4216.04	4720.38	3203.38	3391.13	3915.36	3950.9	3555.83	Q5VW32	BROX	332.879	408.187	310.875	317.411	236.288	256.163	306.073	294.374	270.945	4088.8
P35613	BSG	Basigin	1	1	0	1	1	1	0	0	1	1	1	8	1	1	77	55	132	28188	21666.6	27360.5	30497.9	22008.2	30947.5	23034.4	17200.1	21737.1	21854.3	16913.7	26873.6	25949.4	15168.1	16226.6	29060	21324.5	19022.3	P35613	BSG	24369.5	18096.6	22235.3	24674.2	20562.7	22835.9	20715.4	17949.3	19260.1	21854.3
P16070	CD44	CD44 antigen	1	1	0	1	1	1	0	1	1	1	1	9	1	1	178	61	239	49764.8	46742.7	41991	57520	34154.7	55804.8	38066.2	53530.1	76721.9	35713	29541.5	30059.3	47750.5	29431.7	24528.3	33166.6	28394.6	30859.6	P16070	CD44	43215.8	39410.2	34154.8	46560.4	32072.9	41234.6	34248.2	56256.1	67682.6	35713
Q08722	CD47	Leukocyte surface antigen CD47	1	1	0	1	1	1	0	0	1	1	1	8	1	1	129	47	176	30805.4	27482.3	28480.1	31341	23560.2	32532.7	27365.8	23169.1	27084.1	17784.5	21793.8	22981.6	21662.1	17336.4	14479.3	19792.7	18176.9	18569.4	Q08722	CD47	26728.8	23076.6	23155.9	25364	22061	24019.4	24615.5	24258.9	23950.3	17784.5
P08174	CD55	Complement decay-accelerating factor	1	1	0	0	1	1	0	1	1	1	1	8	1	1	105	18	123	29438.7	39498.1	32586.2	35047.1	34618.4	40685	28926.4	20264.6	28595.8	6698.47	11641.6	8376.12	13820.8	6602.67	9550.79	7997.51	9503.26	7506.33	P08174	CD55	25435.2	32911.4	26487.3	28353.9	32331.5	30015.5	26014.9	21132.3	25335.3	6698.47
P19256	CD58	Lymphocyte function-associated antigen 3	1	1	0	1	1	1	0	0	1	1	1	8	1	1	35	16	51	10394.8	11857	9975.94	13024.9	8511.34	13943.7	9852.58	7205.27	10413.7	5762.1	7008.01	5311.23	6519.47	4477.17	5481.7	5148.33	5236.01	4442.92	P19256	CD58	8981.71	9892.09	8108.32	10538.9	7947.7	10289.5	8860.81	7516.98	9226.97	5762.1
P13987	CD59	CD59 glycoprotein	1	1	0	0	0	1	1	0	1	1	1	7	1	1	52	10	62	9961.88	9837.38	9424.43	12064.4	7635.6	14916.8	9102.27	6005.92	8717.13	5072.79	6451.32	4879.21	7664.22	4013.87	4362.89	4737.38	5952.42	4414.75	P13987	CD59	8646.93	8280.43	7664.89	9764.8	7171.93	11020.7	8188.92	6305.88	7686.11	5072.79
P27701	CD82	CD82 antigen	0	1	0	0	0	0	0	1	1	1	1	5	0	1	0	3	3	0	0	0	0	0	0	0	0	0	637.486	539.335	439.561	318.676	432.153	366.806	230.627	519.322	324.019	P27701	CD82	0	0	0	0	0	0	0	0	0	637.486
P14209	CD99	CD99 antigen	1	1	0	0	1	1	0	1	1	1	1	8	1	1	18	19	37	4898.87	1111.41	6493.49	4339.49	7322.78	6152.76	3842.26	6328.59	3463.85	7771.97	1619.58	2016.59	6277.1	3012.78	5490.13	4191.4	4280.86	6344.79	P14209	CD99	4212.7	912.586	5271.52	3508.52	6799.22	4532.73	3454.07	6558.87	3082.01	7771.97
P60953	CDC42	Cell division control protein 42 homolog	1	1	1	0	1	1	1	1	1	1	1	10	1	1	7	9	16	1863.78	2327.79	1802.08	1971.96	1931.14	1863.54	1776.62	1806.01	1555.54	2561.94	3334	2764.78	2436.52	1569.19	2176.77	1954.65	2412.34	1841.61	P60953	CDC42	1625.01	1985.72	1466.84	1596.95	1822.99	1378.94	1598.99	1907.7	1368.51	2561.94
Q8N5K1	CISD2	CDGSH iron-sulfur domain-containing protein 2	1	1	0	0	1	0	0	1	1	1	1	7	1	1	1	2	3	71.0568	106.013	94.3737	68.0512	70.5839	59.5211	58.4831	60.7475	56.0513	900.763	784.789	833.484	1072.74	578.009	656.444	915.24	951.281	752.19	Q8N5K1	CISD2	62.3411	91.9741	76.8815	55.1502	67.168	44.1393	52.6645	64.8337	49.0056	900.763
Q9NY35	CLDND1	Claudin domain-containing protein 1	0	1	0	0	0	0	0	0	1	1	1	4	1	1	4	4	8	709.213	757.17	654.796	929.016	642.682	879.931	682.84	581.139	636.685	1944.9	2129.99	1937.77	2121.35	1752.39	1682.56	1898.07	1818.61	1597.05	Q9NY35	CLDND1	622.222	656.901	533.429	752.895	611.579	652.535	614.903	620.229	556.653	1944.9
P09543	CNP	2',3'-cyclic-nucleotide 3'-phosphodiesterase	1	1	0	1	1	1	1	1	1	1	1	10	1	1	26	30	56	4619.01	4575.09	4508.61	4891.84	4517.36	5905.68	4197.19	4161.3	4768.66	14481.9	12322.1	13881.6	14586.9	8570.05	12255	11695.1	10876.3	9014.79	P09543	CNP	4025.98	3904.07	3669.67	3961.66	4266.17	4370.42	3777.48	4396.73	4192.28	14481.9
P50416	CPT1A	Carnitine O-palmitoyltransferase 1, liver isoform	1	0	0	0	1	1	0	1	1	1	1	7	0	1	0	2	2	0	0	0	0	0	0	0	0	0	453.887	392.181	403.116	508.009	371.046	389.642	534.509	557.496	456.538	P50416	CPT1A	0	0	0	0	0	0	0	0	0	453.887
P17927	CR1	Complement receptor type 1	1	0	0	0	1	1	0	0	0	1	1	5	1	1	81	18	99	19475.6	18463.7	20242.8	25408	25939.9	29605.2	16788.4	19108	28344.6	3603.82	7690.68	8785.3	11054.5	3150.18	5698.44	8549.52	6602.54	7991	P17927	CR1	16824.4	15389.7	16454.5	20557.3	24230.6	21845.6	15098.5	19945.3	25111.1	3603.82
O60888	CUTA	Protein CutA	0	0	0	0	0	0	1	0	1	1	1	4	1	1	1	2	3	56.2932	67.015	64.9076	75.0702	56.7794	80.6829	89.344	66.6486	53.8907	475.667	443.434	560.146	675.227	471.857	377.504	492.219	491.309	428.799	O60888	CUTA	49.3884	58.1405	52.8769	60.8385	54.0315	59.8324	80.4549	71.1317	47.1166	475.667
P78310	CXADR	Coxsackievirus and adenovirus receptor	0	0	0	0	0	1	0	1	1	1	1	5	1	1	11	8	19	1953.9	1487.77	2475.51	3325.39	1691.8	2419.36	1874.53	1860.71	2151.69	2415.21	2294.85	2956.11	2922.48	1654.1	1837.35	2345.12	2814.33	1748.95	P78310	CXADR	1702.7	1268.86	2014.51	2692.9	1596.07	1790.02	1687.03	1966.61	1892.16	2415.21
P00387	CYB5R3	NADH-cytochrome b5 reductase 3	1	1	1	1	1	1	1	1	1	1	1	11	1	1	1	5	6	111.599	129.655	137.382	111.038	106.182	128.211	119.43	97.3352	137.976	1509.4	1046.67	1549.52	1316.67	860.863	1013.64	1298.76	1174.53	916.811	P00387	CYB5R3	97.9105	112.485	111.918	89.9876	101.043	95.078	107.548	103.882	120.632	1509.4
Q53TN4	CYBRD1	Cytochrome b reductase 1	1	1	0	1	1	1	0	1	1	1	1	9	1	1	2	2	4	399.947	431.167	375.822	400.141	302.931	384.443	393.851	287.948	355.3	1138.1	847.099	1164.95	1175.23	667.194	745.084	999.666	761.282	770.5	Q53TN4	CYBRD1	344.256	357.049	305.387	323.716	282.46	283.477	354.186	299.167	314.572	1138.1
O60884	DNAJA2	DnaJ homolog subfamily A member 2	0	0	0	0	0	1	1	0	1	1	1	5	1	1	1	3	4	329.367	323.797	328.161	321.227	285.982	431.823	341.751	322.247	334.584	1423.5	1235.39	1569.21	1914.48	1386.64	1270.26	1453.2	1294.33	1007.03	O60884	DNAJA2	288.967	280.918	267.336	260.329	272.142	320.229	307.749	343.923	292.526	1423.5
Q8WW22	DNAJA4	DnaJ homolog subfamily A member 4	0	0	1	0	0	1	1	0	1	1	1	6	1	1	3	5	8	391.176	312.367	422.94	328.371	304.262	450.385	394.618	350.04	326.059	1668	1550	1881.24	1812.78	1281.86	1414.14	1374.3	1422.68	1163.43	Q8WW22	DNAJA4	343.195	271.001	344.548	266.119	289.537	333.994	355.356	373.585	285.073	1668
P25686	DNAJB2	DnaJ homolog subfamily B member 2	0	1	1	0	1	1	1	0	1	1	1	8	1	1	1	7	8	31.4356	56.1681	37.6824	52.4798	58.6734	55.8172	42.4964	41.2106	38.0582	1528.16	1247.07	1569.65	1470.56	907.106	1133.57	1188.15	1308.32	972.171	P25686	DNAJB2	27.5798	48.73	30.6979	42.5308	55.8339	41.3926	38.2683	43.9826	33.2742	1528.16
O95834	EML2	Echinoderm microtubule-associated protein-like 2	0	0	1	0	0	1	1	0	1	1	1	6	0	1	0	4	4	0	0	0	0	0	0	0	0	0	1164.19	1149.25	1329.94	1332.09	1104.51	822.801	1146.26	993.142	1135.5	O95834	EML2	0	0	0	0	0	0	0	0	0	1164.19
O94919	ENDOD1	Endonuclease domain-containing 1 protein	1	1	1	1	1	1	1	1	1	1	1	11	1	1	6	8	14	830.172	891.103	653.244	838.6	675.876	895.735	849.132	715.394	699.796	2075.77	1722.61	1544.13	2607.41	1515.22	1842.77	2495.04	2035.72	1864.61	O94919	ENDOD1	728.345	773.098	532.165	679.62	643.167	664.254	764.65	763.515	611.831	2075.77
P17813	ENG	Endoglin	0	0	0	0	0	0	1	0	1	1	1	4	1	1	21	7	28	4913.83	5099.78	4689.23	5479.62	4193.77	4865.56	4992.32	3696.38	4157.98	3032.04	2615.48	2552.08	3075.58	2013.38	2384.66	2393.66	2593.21	2107.94	P17813	ENG	4287.51	4358.19	3817.24	4438.33	3961.05	3601.55	4493.63	3910.83	3653.79	3032.04
P16452	EPB42	Erythrocyte membrane protein band 4.2	1	1	0	1	1	1	1	1	1	1	1	10	1	1	70	70	140	15741.3	22995.4	18147.9	18421.4	18244.9	18719.6	15072.2	14449.3	14228	23026.4	23393.8	23763.9	28421.1	20616.5	17732.2	26486.6	19037.1	18542.2	P16452	EPB42	13645.2	19333.9	14757.5	14909	17102.8	13826.7	13558.9	15145.5	12574.2	23026.4
Q96PL5	ERMAP	Erythroid membrane-associated protein	1	1	0	1	1	1	0	1	1	1	1	9	1	1	27	28	55	7018.05	9400.72	8351.91	9678.64	6136.14	9486.21	7208.39	6053.56	9719.74	9892.38	11857.6	10470.3	12886.8	9467.8	7460.6	10368	9695.78	10731	Q96PL5	ERMAP	6093.92	7932.18	6792.24	7835	5764.13	7009.46	6485.5	6355.11	8575.34	9892.38
Q9Y624	F11R	Junctional adhesion molecule A	1	1	0	1	0	1	0	1	1	1	1	8	1	1	46	18	64	16793.3	17626.2	17056.9	16272.4	16901.6	17820.1	13655	10501.1	12584.7	8676.83	5108.65	8752.24	9616.12	3813.76	5901	5601.61	4993.69	6300.99	Q9Y624	F11R	14565.8	14853.8	13872.1	13171	15868	13166.7	12284.8	11023	11109.7	8676.83
Q9H0X4	FAM234A	Protein ITFG3	0	0	0	0	0	1	0	0	1	1	1	4	1	1	17	8	25	3619.4	2831.84	3083.91	3663.26	3650.63	4131.36	3020.97	2692.95	3031.86	5017.67	3583.46	1963.69	2515.73	2109.55	1350.43	2161.6	2362.48	1956.66	Q9H0X4	FAM234A	3128.76	2355.91	2506.74	2963.72	3411.86	3048.11	2716.76	2810.42	2688.25	5017.67
Q9NUQ9	FAM49B	Protein FAM49B	0	0	1	1	0	0	1	0	1	1	1	6	1	1	1	4	5	42.8187	38.7727	35.8272	48.9531	38.2213	47.3946	47.2418	36.835	33.7413	1489.12	1664.29	1574.27	1508.51	1047.19	1156.49	1627.14	1614.58	1410.11	Q9NUQ9	FAM49B	37.5666	33.6382	29.1866	39.6727	36.3716	35.1466	42.5416	39.3127	29.5	1489.12
P25445	FAS	Tumor necrosis factor receptor superfamily member 6	0	0	0	0	1	0	0	1	1	1	1	5	1	1	28	10	38	15183.9	13336.2	7692.39	15447.5	7558.09	15593.3	9793.39	6545.34	6202.86	3060.52	2721.33	5428.07	3086.39	2977.69	1900.13	4278.83	4446.91	4060.51	P25445	FAS	13118.4	11142.5	6251.58	12499.2	7061.23	11502.7	8807.09	6814.12	5515.35	3060.52
Q14254	FLOT2	Flotillin-2	1	1	0	1	1	1	0	1	1	1	1	9	0	1	0	7	7	0	0	0	0	0	0	0	0	0	2493.03	2952.96	1334.44	3933.12	2555.8	1309.14	1499.56	994.086	1124.37	Q14254	FLOT2	0	0	0	0	0	0	0	0	0	2493.03
Q9H4G4	GLIPR2	Golgi-associated plant pathogenesis-related protein 1	1	1	0	0	0	1	1	1	1	1	1	8	1	1	6	6	12	1342.29	970.196	1492.14	924.611	756.685	1556.51	1110.44	1036.29	1209.3	4130.44	1928.8	2479.42	3433.3	2205.8	2225.61	2645.16	2586.55	1629.87	Q9H4G4	GLIPR2	1170.2	825.52	1214.7	748.684	713.263	1152.39	999.457	1096.42	1061.77	4130.44
Q14344	GNA13	Guanine nucleotide-binding protein subunit alpha-13	1	1	0	1	1	1	0	1	1	1	1	9	0	1	0	2	2	0	0	0	0	0	0	0	0	0	542.363	508.457	446.46	467.942	353.707	351.918	327.661	365.343	435.749	Q14344	GNA13	0	0	0	0	0	0	0	0	0	542.363
P04899	GNAI2	Guanine nucleotide-binding protein G(i) subunit alpha-2	1	1	0	1	1	1	0	1	1	1	1	9	1	1	1	9	10	626.404	604.531	556.687	641.804	490.186	654.367	581.713	597.628	550.721	3094.72	2246.7	2527.9	2526.32	1585.05	2012.41	1830.54	2133.58	2173.92	P04899	GNAI2	549.57	524.475	453.505	520.132	466.463	485.262	523.837	637.827	481.495	3094.72
P08754	GNAI3	Guanine nucleotide-binding protein G(k) subunit alpha	1	1	0	1	1	1	0	1	1	1	1	9	1	1	2	6	8	287.605	259.39	248.454	261.84	216.931	357.989	233.18	284.062	240.03	2130.58	1731.91	1734.16	1741.43	1095.95	1388.98	1049.41	1499.43	1463.86	P08754	GNAI3	252.328	225.04	202.403	212.201	206.433	265.476	209.98	303.169	209.858	2130.58
P63218	GNG5	Guanine nucleotide-binding protein G(I)/G(S)/G(O) subunit gamma-5	1	0	0	0	1	1	0	1	1	1	1	7	1	1	3	2	5	462.574	399.608	395.408	533.011	394	625.42	482.631	511.866	470.128	1641.85	1330.05	1230.98	1540.73	876.723	1070.54	1054.26	1098.92	1244.69	P63218	GNG5	404.869	342.606	321.962	431.83	373.368	463.437	434.525	543.843	412.167	1641.85
P43250	GRK6	G protein-coupled receptor kinase 6	0	0	0	1	1	1	0	1	1	1	1	7	1	1	1	7	8	31.9412	34.2564	36.2283	41.1893	26.9214	39.0746	30.3927	23.0782	30.4729	2090.37	1838.43	2133.6	2185.74	1433.51	1840.12	1790.1	1797.63	1628.1	P43250	GRK6	28.0234	29.72	29.5134	33.3807	25.6185	28.9767	27.3689	24.6306	26.6424	2090.37
P02724	GYPA	Glycophorin-A	1	1	0	1	1	1	1	1	1	1	1	10	1	1	169	405	574	36733.3	41617.7	40860	43523	35125.1	40244.2	39071.3	33405	36906.9	94039.9	116945	100045	110569	81562.1	82075.4	96124.5	109710	90780.5	P02724	GYPA	31944.4	35255	33241.8	35236.1	33045.2	29755	35156.6	35173.3	32523	94039.9
P04921	GYPC	Glycophorin-C	1	1	0	1	1	1	1	1	1	1	1	10	1	1	193	154	347	51326.1	49675.9	55406.2	61321.3	40034.9	52984.4	44230.1	40241.1	55724.3	38610.9	36524.2	39536.4	47678.5	38336.7	35690.7	40713.2	39128	41013.1	P04921	GYPC	44808.5	42473.1	45098.9	49666.5	37833.7	39218.2	39809.3	42583.3	48950	38610.9
P30460	HLA-B	HLA class I histocompatibility antigen, B-8 alpha chain	0	1	0	0	1	0	0	0	1	1	1	5	1	1	1	1	2	20.6452	70.9063	19.5225	31.4907	85.3281	39.2384	30.3773	19.8418	53.2903	9.30166	208.841	31.5304	20.6935	11.8185	11.6252	60.9924	42.078	315.648	P30460	HLA-B	18.1129	61.5165	15.904	25.5208	81.1986	29.0982	27.355	21.1765	46.5916	9.30166
Q53GQ0	HSD17B12	Estradiol 17-beta-dehydrogenase 12	1	1	0	0	1	0	0	1	1	1	1	7	1	1	1	1	2	114.276	177.339	121.955	184.253	177.113	193.786	170.448	168.459	162.019	281.019	240.303	252.309	324.412	213.363	237.144	321.605	336.335	264.593	Q53GQ0	HSD17B12	100.259	153.855	99.3506	149.323	168.542	143.707	153.49	179.79	141.653	281.019
Q14773	ICAM4	Intercellular adhesion molecule 4	1	1	0	0	1	1	0	1	1	1	1	8	1	1	44	58	102	23053.3	25560.9	8569.25	33284.4	15356.2	28357.4	22948.6	7340.79	10049.6	22837.7	19772.6	21419.3	41046.9	13498.9	18859.8	20508.3	22140.2	17370.9	Q14773	ICAM4	19891.4	21250.8	6964.31	26924.5	14327.2	20914.7	20636.4	7643.59	8909	22837.7
P05556	ITGB1	Integrin beta-1	0	0	0	0	0	0	0	1	1	1	1	4	1	1	1	2	3	31.8913	45.0671	27.0536	54.4818	27.0153	39.7165	35.0658	28.3477	39.971	304.063	376.586	387.744	437.921	317.575	300.608	310.845	418.187	317.243	P05556	ITGB1	27.9796	39.099	22.0392	44.1532	25.7079	29.4527	31.577	30.2545	34.9466	304.063
O15554	KCNN4	Intermediate conductance calcium-activated potassium channel protein 4	1	1	0	0	1	1	0	0	1	1	1	7	1	1	16	11	27	3293.13	3746.7	2752.69	3425.29	3366.97	5195.08	4102.64	2671.08	3173.34	3033.54	3559.53	2935.44	3209.59	2278.06	2173.56	2550.77	2574.11	2490.78	O15554	KCNN4	2875.61	3214.12	2241.06	2774.68	3186.24	3847.08	3693.07	2832.6	2785.54	3033.54
P23276	KEL	Kell blood group glycoprotein	1	1	0	1	1	1	0	1	1	1	1	9	1	1	77	70	147	16267.3	17380.1	17231.4	18619.4	14160.3	20026.7	14963.4	12131.9	16498.3	16335.3	16561.8	19591.2	24747.4	16406.4	15211.5	18287.2	18680.9	19863.4	P23276	KEL	14083.1	14572.1	14009.8	15066.9	13255.1	14786.9	13459.6	12698.9	14594.9	16335.3
P01116	KRAS	GTPase KRas	1	1	0	1	1	1	1	1	1	1	1	10	0	1	0	2	2	0	0	0	0	0	0	0	0	0	606.384	737.888	686.822	759.012	509.135	501.756	699.544	491.333	472.667	P01116	KRAS	0	0	0	0	0	0	0	0	0	606.384
P11279	LAMP1	Lysosome-associated membrane glycoprotein 1	0	1	0	0	0	0	0	1	1	1	1	5	1	1	9	3	12	6691.14	3676.04	1536.51	4001.68	2945.15	1957.38	2414.56	1024.17	1186.21	1358.88	612.473	369.517	1246.96	508.236	894.778	1119.32	577.653	510.072	P11279	LAMP1	5813.29	3104.55	1250.33	3239.63	2766.54	1446.69	2172.51	1076.29	1046.34	1358.88
Q12907	LMAN2	Vesicular integral-membrane protein VIP36	1	1	0	0	1	1	0	0	1	1	1	7	1	1	2	2	4	147.323	348.097	206.269	219.559	487.661	241.116	252.009	214.853	144.386	664.25	649.303	952.973	707.789	553.968	761.786	632.134	952.978	780.128	Q12907	LMAN2	129.253	302	168.037	177.935	464.061	178.806	226.936	229.305	126.236	664.25
Q9UIQ6	LNPEP	Leucyl-cystinyl aminopeptidase	0	1	0	0	1	0	1	0	1	1	1	6	1	1	2	5	7	142.775	150.096	93.4691	189.066	301.44	193.305	246.016	129.424	150.11	1022.44	937.744	977.162	1072.71	526.354	1031.5	1173.21	1011.56	989.197	Q9UIQ6	LNPEP	125.262	130.219	76.1446	153.223	286.852	143.35	221.539	138.13	131.241	1022.44
Q6P1A2	LPCAT3	Lysophospholipid acyltransferase 5	1	0	0	0	1	1	0	1	1	1	1	7	1	1	1	1	2	19.858	26.003	19.1605	20.0404	27.7578	23.1006	17.4549	16.2276	81.9864	99.4897	392.574	270.752	593.969	507.145	87.8592	424.05	515.433	712.914	Q6P1A2	LPCAT3	17.4223	22.5595	15.6091	16.2412	26.4145	17.1308	15.7183	17.3191	71.6806	99.4897
Q8N9N7	LRRC57	Leucine-rich repeat-containing protein 57	1	1	0	1	1	0	0	1	1	1	1	8	1	1	4	7	11	784.084	639.869	881.783	688.162	664.978	911.396	636.376	607.001	727.147	3066.81	2914.68	2440.23	2591.57	1948.52	2231.23	2377.3	2194	2169.15	Q8N9N7	LRRC57	687.91	555.134	718.344	557.701	632.796	675.868	573.061	647.831	635.744	3066.81
Q9H8H3	METTL7A	Methyltransferase-like protein 7A	1	1	0	1	1	1	0	1	1	1	1	9	1	1	2	1	3	365.731	531.304	360.609	499.568	584.91	301.869	216.916	139.822	227.067	1047.03	1046.74	481.038	924.771	423.341	813.612	830.188	560.929	627.716	Q9H8H3	METTL7A	319.43	455.516	293.575	404.638	553.661	223.504	195.243	148.33	199.666	1047.03
A6NFX1	MFSD2B	Major facilitator superfamily domain-containing protein 2B	0	0	0	0	1	0	0	1	0	1	1	4	1	1	8	4	12	1283.45	2745.15	1863.66	1994.83	1945.5	2017.2	1908.73	2135.53	2022.09	2416.24	1619.57	2344.43	2929.3	1765.89	2330.18	2414.89	2257.78	2221.3	A6NFX1	MFSD2B	1114.17	2314.17	1515.99	1614.78	1828.17	1490.5	1717.32	2245.22	1784.02	2416.24
Q00013	MPP1	55 kDa erythrocyte membrane protein	1	1	1	0	1	1	1	1	1	1	1	10	1	1	43	39	82	10124.7	11005.9	10909	12157.6	10871.6	12622.8	8537.27	8430.7	9800.17	19407.8	20139	20659.1	21035.5	15737.1	15903.4	16603.2	18412.9	17523.2	Q00013	MPP1	8736.32	9157.84	8864.92	9834.85	10143.2	9310.95	7677.43	8789.93	8686.83	19407.8
Q96S97	MYADM	Myeloid-associated differentiation marker	0	1	0	0	1	0	0	0	1	1	1	5	1	1	2	6	8	53.9887	97.9578	119.506	85.658	83.5595	73.5639	60.6575	64.6958	72.8292	510.902	538.3	734.455	875.694	619.615	761.811	742.523	658.473	768.723	Q96S97	MYADM	47.3665	84.9856	97.3555	69.4191	79.5156	54.5531	54.6225	69.0476	63.6745	510.902
Q92542	NCSTN	Nicastrin	1	1	0	0	1	0	0	0	1	1	1	6	1	1	10	28	38	1786.51	1814.23	1766.28	1912.76	1538.13	1656.6	1650.26	1141.46	1231.37	12125	11346.5	12923.6	14627.2	11122.4	9930.22	11078.6	12407.4	11476.8	Q92542	NCSTN	1546.82	1526.33	1436.11	1548.06	1440.87	1222.96	1484.47	1195.75	1088.24	12125
Q15223	NECTIN1	Poliovirus receptor-related protein 1	0	0	0	0	1	0	0	0	1	1	1	4	1	1	27	16	43	6962.17	6756.92	6454.41	7164.88	5433.68	7142.73	7131.05	4790.02	6607.8	8892.64	4511.24	6699.96	8742.93	4709.78	7104.44	7429.61	7922.03	4416.13	Q15223	NECTIN1	5986.51	5564.03	5242.46	5793.42	5043.44	5261.4	6410.9	4961.25	5881.2	8892.64
Q9Y639	NPTN	Neuroplastin	1	0	0	0	1	0	0	1	0	1	1	5	1	1	19	17	36	7768.26	6679.97	7045.23	8791.82	7032.72	9650.3	8557.78	6959.35	7045.02	7112.43	5467.67	7975.18	6973.91	4380.56	5420.39	7274.79	6333.79	5084.39	Q9Y639	NPTN	6741.84	5637.9	5730.06	7116.68	6600.39	7131.87	7698.99	7308.62	6218.8	7112.43
P01111	NRAS	GTPase NRas	1	1	1	1	1	1	0	1	1	1	1	10	1	1	1	5	6	267.324	301.382	252.454	293.982	234.868	268.113	257.201	221.002	236.335	2896.1	2793.17	2777.51	3251.97	2361.88	2327.93	2431.14	2116.99	1945.79	P01111	NRAS	234.535	261.471	205.662	238.249	223.502	198.826	231.611	235.868	206.627	2896.1
Q99497	PARK7	Protein DJ-1	0	1	1	0	0	1	1	1	1	1	1	8	1	1	5	5	10	1667.8	2515.62	1796.59	2245.17	1897.39	2194.46	1715.5	1620.6	1795.56	1798.36	1991.67	1721.44	1744.06	1440.07	1074.84	1637.47	1293.38	1602.3	Q99497	PARK7	1453.44	2143.05	1462.24	1818.22	1790.38	1623.74	1544.02	1712.25	1579.04	1798.36
P13667	PDIA4	Protein disulfide-isomerase A4	0	0	0	1	1	1	0	1	1	1	1	7	0	1	0	2	2	0	0	0	0	0	0	0	0	0	167.778	220.835	187.284	202.486	161.567	171.805	237.994	198.662	154.825	P13667	PDIA4	0	0	0	0	0	0	0	0	0	167.778
Q9BTU6	PI4K2A	Phosphatidylinositol 4-kinase type 2-alpha	1	1	0	0	1	1	1	1	1	1	1	9	1	1	1	1	2	52.6561	67.0166	37.9063	60.8696	50.0266	55.8214	66.6402	46.5233	43.5257	209.446	233.882	211.022	268.846	160.121	166.031	255.722	198.078	208.261	Q9BTU6	PI4K2A	46.1974	58.1419	30.8803	49.3301	47.6056	41.3957	60.01	49.6527	38.0545	209.446
Q92508	PIEZO1	Piezo-type mechanosensitive ion channel component 1	1	1	0	1	1	1	0	1	1	1	1	9	1	1	76	54	130	15734.8	15793.1	13291.2	19816.7	18484.7	15984.6	9915.06	12309.2	13673.2	13971.4	13668.4	12792.7	17890.7	10921.8	11278.3	18858.3	13914.3	13835.1	Q92508	PIEZO1	13624	13234.2	10807	16036.4	17293.3	11801	8916.56	12868.8	12102.2	13971.4
Q04941	PLP2	Proteolipid protein 2	0	1	0	0	0	0	1	0	1	1	1	5	1	1	1	2	3	232.775	241.832	228.029	275.057	185.163	237.191	183.436	150.597	168.531	1486.15	1824.05	1000.12	1929.08	845.279	1123.99	1188.42	36.7444	1129.67	Q04941	PLP2	204.223	209.807	185.764	222.912	176.202	175.895	165.186	160.727	147.346	1486.15
O15162	PLSCR1	Phospholipid scramblase 1	1	1	0	1	1	1	0	1	1	1	1	9	1	1	2	1	3	222.829	160.448	178.625	267.43	300.665	266.77	316.445	246.089	237.406	413.364	368.664	392.332	444.578	242.471	339.901	408.15	355.313	283.446	O15162	PLSCR1	191.895	132.09	145.087	216.267	279.784	196.447	284.544	256.268	210.75	413.364
Q9NRQ2	PLSCR4	Phospholipid scramblase 4	1	1	0	0	1	1	0	1	1	1	1	8	1	1	3	4	7	249.404	221.797	242.44	248.831	226.459	261.027	236.615	208.786	256.852	879.784	860.876	814.624	930.107	737.97	767.401	873.755	822.128	810.307	Q9NRQ2	PLSCR4	218.813	192.425	197.504	201.658	215.499	193.571	213.074	222.83	224.565	879.784
P23284	PPIB	Peptidyl-prolyl cis-trans isomerase B	1	1	0	1	1	1	1	1	1	1	1	10	1	1	3	1	4	534.739	665.213	522.719	457.202	580.881	504.148	492.783	548.825	397.313	497.155	598.28	557.855	504.537	426.831	487.088	500.956	516.732	449.762	P23284	PPIB	446.266	509.001	422.632	368.456	519.284	367.605	441.807	543.465	363.72	497.155
P35813	PPM1A	Protein phosphatase 1A	0	0	1	0	0	1	1	0	1	1	1	6	1	1	1	3	4	115.55	121.015	126.868	128.407	108.564	115.387	101.147	90.8423	94.5804	1144.25	1132.98	1238.93	1456.96	1094.61	1126.59	1285.38	1227.87	957.254	P35813	PPM1A	101.377	104.989	103.353	104.064	103.31	85.5681	91.0836	96.9528	82.6915	1144.25
P62191	PSMC1	26S protease regulatory subunit 4	1	1	1	1	1	1	1	1	1	1	1	11	0	1	0	11	11	0	0	0	0	0	0	0	0	0	3514.15	4524.58	4557.62	5657.22	4070.91	3183	4016.51	3035.24	3017.98	P62191	PSMC1	0	0	0	0	0	0	0	0	0	3514.15
P61026	RAB10	Ras-related protein Rab-10	1	1	0	0	1	1	1	1	1	1	1	9	1	1	2	3	5	181.694	174.958	137.009	174.333	131.182	175.571	393.036	149.052	166.053	1122.98	1235.64	883.746	841.808	693.323	822.848	744.825	1051.43	987.286	P61026	RAB10	159.408	151.789	111.614	141.283	124.833	130.199	353.932	159.078	145.18	1122.98
P61106	RAB14	Ras-related protein Rab-14	1	1	1	0	1	1	1	1	1	1	1	10	1	1	2	6	8	172.294	236.943	167.745	224.368	169.603	223.877	161.947	136.586	162.362	1908.04	2355.25	1971.3	1915.07	1549.15	1500.41	1984.52	1779.12	1497.96	P61106	RAB14	151.161	205.566	136.653	181.833	161.395	166.022	145.835	145.773	141.953	1908.04
Q9NP72	RAB18	Ras-related protein Rab-18	0	1	1	0	1	0	1	1	1	1	1	8	1	1	1	5	6	220.641	183.043	225.527	261.224	241.869	263.505	207.448	210.598	249.163	2594.92	2568.9	2370.72	2613.86	1852.06	2039.44	2376.57	2365.58	1977.52	Q9NP72	RAB18	193.578	158.803	183.725	211.702	230.164	195.409	186.808	224.764	217.843	2594.92
Q9H0U4	RAB1B	Ras-related protein Rab-1B	0	1	1	0	1	1	1	1	1	1	1	9	0	1	0	3	3	0	0	0	0	0	0	0	0	0	998.977	1241.15	813.207	841.9	684.984	560.633	848.027	558.635	532.073	Q9H0U4	RAB1B	0	0	0	0	0	0	0	0	0	998.977
Q9UL25	RAB21	Ras-related protein Rab-21	1	1	0	1	1	1	1	1	1	1	1	10	0	1	0	3	3	0	0	0	0	0	0	0	0	0	404.18	386.995	401.934	450.38	324.328	333.174	400.619	349.472	322.263	Q9UL25	RAB21	0	0	0	0	0	0	0	0	0	404.18
Q15286	RAB35	Ras-related protein Rab-35	1	1	0	1	1	1	1	1	1	1	1	10	1	1	2	3	5	1049.76	926.042	1014.74	956.499	721.211	1141.26	858.39	785.07	941.776	1392.01	1546.31	1154.01	1206.38	750.93	1151.2	1032.68	1254.24	946.696	Q15286	RAB35	920.998	803.41	826.657	775.168	686.308	846.329	772.987	837.878	823.393	1392.01
P20339	RAB5A	Ras-related protein Rab-5A	0	0	1	1	1	1	0	1	1	1	1	8	1	1	1	3	4	352.752	318.559	217.547	388.537	303.878	385.777	272.654	259.584	289.479	1002.07	1195.87	942.05	722.541	514.687	762.914	707.719	838.646	794.606	P20339	RAB5A	309.484	276.373	177.225	314.879	289.172	286.082	245.527	277.045	253.091	1002.07
P61020	RAB5B	Ras-related protein Rab-5B	1	1	1	1	1	1	0	1	1	1	1	10	1	1	3	6	9	233.662	245.638	266.219	246.696	298.675	354.654	240.269	221.836	254.317	2114.48	2616.34	1981.69	1930.07	1349.71	1615.66	1855.89	1797.02	1682.13	P61020	RAB5B	205.001	213.109	216.875	199.928	284.221	263.002	216.364	236.758	222.349	2114.48
P51148	RAB5C	Ras-related protein Rab-5C	1	1	1	1	1	1	1	1	1	1	1	11	1	1	3	6	9	447.9	390.136	454.66	476.191	532.606	593.4	401.654	389.335	442.128	2965.03	3700.01	2850.62	2527.33	1921.13	2212.09	2537.52	2563.61	2364.18	P51148	RAB5C	391.053	334.012	370.135	385.712	503.901	439.452	361.549	412.624	388.302	2965.03
P61006	RAB8A	Ras-related protein Rab-8A	1	1	1	1	1	1	1	1	1	1	1	11	1	1	9	7	16	1965.88	2513.36	1697.99	2021.25	1621.76	1875.79	1577.68	1448.32	1543.91	6133.68	6524.79	5888.33	6301	5218.41	4748.05	5833.32	4759.69	5115.06	P61006	RAB8A	1710.19	2140.22	1381.87	1636.74	1526.49	1387.02	1419.64	1525.98	1360.99	6133.68
P63000	RAC1	Ras-related C3 botulinum toxin substrate 1	1	1	0	0	1	1	1	1	1	1	1	9	1	1	17	21	38	5856.32	5861.77	5762.18	5797.2	5692.81	6960.26	5240.81	5191.63	5304.99	12810.1	14126.5	13360.3	12507	8176.8	9870.72	9776.63	10228.8	8870.12	P63000	RAC1	5092.35	4977.77	4687.73	4694.21	5360.76	5145.68	4716.03	5461.43	4676.55	12810.1
P62834	RAP1A	Ras-related protein Rap-1A	1	0	0	0	1	1	0	1	1	1	1	7	1	1	5	8	13	1402.37	1111.2	1162.1	1277.07	1014.7	1644.89	1098.82	1111.05	1167.82	4591.62	4610.47	4275.78	4781.55	2855.76	4027.51	2753.32	3820.75	4306.85	P62834	RAP1A	1215.78	934.358	945.029	1033.59	951.144	1214.89	988.529	1165.01	1031.63	4591.62
P61225	RAP2B	Ras-related protein Rap-2b	1	1	0	1	1	1	1	1	1	1	1	10	1	1	8	11	19	1023.46	1193.51	1136.09	1253.5	1121.65	1428.36	1223.48	1184.33	1321.42	4671.32	4624.2	6288.69	5779.91	4727.89	4403.3	5483.6	4348.5	4278.23	P61225	RAP2B	891.471	1015.82	924.647	1015.14	1056.79	1056.99	1101.03	1250.22	1162.73	4671.32
Q8IUW5	RELL1	RELT-like protein 1	0	0	0	0	1	1	0	0	0	1	1	4	1	1	9	12	21	3156.17	3226.59	2545.61	3207.51	2485.03	3147.35	3044.03	2283.83	2858.43	2131.78	2516.74	2369.23	2989.7	1678.34	1961.7	1840.96	2299.27	2196.39	Q8IUW5	RELL1	2730.65	2702.67	2069.98	2595.53	2329.25	2323.68	2738.29	2390.7	2528.21	2131.78
Q02094	RHAG	Ammonium transporter Rh type A	1	1	0	0	0	1	0	0	1	1	1	6	1	1	13	17	30	4962.84	4886.91	4166.22	5630.09	4741.05	5656.38	4774.39	4303.6	4154.39	3541.23	3613.05	4207.05	3846.22	3206.51	2324.24	2808.74	3505.14	3000.27	Q02094	RHAG	4183.08	3838.42	3373.74	4542.32	4292.42	4139.55	4284.54	4324.04	3769.75	3541.23
P18577	RHCE	Blood group Rh(CE) polypeptide	1	1	0	0	1	0	1	0	1	1	1	7	1	1	15	16	31	3647.79	4069.28	2994.3	3531.48	2694.39	4239.36	3268	2886.26	2972.67	6123.27	8881.68	7243.29	8133.36	6011.56	5160.23	6196.11	6041.87	5604.23	P18577	RHCE	3156.36	3405.85	2434.7	2857.62	2521.09	3129.68	2939.58	3017.19	2629.37	6123.27
O75695	RP2	Protein XRP2	0	1	0	1	1	0	1	1	1	1	1	8	1	1	1	2	3	55.191	60.811	47.9444	63.3778	50.5003	66.1942	51.6315	44.5496	52.0253	435.146	444.509	530.52	503.511	372.332	405.939	484.127	399.414	387.516	O75695	RP2	48.4214	52.758	39.0579	51.3628	48.0563	49.0879	46.4946	47.5462	45.4856	435.146
O95197	RTN3	Reticulon-3	1	1	0	0	1	1	0	1	1	1	1	8	1	1	2	2	4	217.63	302.957	229.375	304.746	224.389	296.067	240.914	222.768	258.356	935.471	786.142	757.872	999.578	504.606	978.962	947.502	1084.43	888.498	O95197	RTN3	190.936	262.838	186.86	246.973	213.53	219.556	216.945	237.752	225.88	935.471
Q9NTJ5	SACM1L	Phosphatidylinositide phosphatase SAC1	1	1	0	1	1	1	0	0	1	1	1	8	0	1	0	5	5	0	0	0	0	0	0	0	0	0	1712.88	1727.86	1837.39	2438.08	1304.69	1632.72	1652.07	1857.73	1534.92	Q9NTJ5	SACM1L	0	0	0	0	0	0	0	0	0	1712.88
O75396	SEC22B	Vesicle-trafficking protein SEC22b	1	1	0	0	1	1	0	1	1	1	1	8	0	1	0	3	3	0	0	0	0	0	0	0	0	0	349.931	290.756	298.316	416.827	235.285	269.978	288.975	372.011	290.559	O75396	SEC22B	0	0	0	0	0	0	0	0	0	349.931
O75326	SEMA7A	Semaphorin-7A	1	1	0	1	1	1	0	1	1	1	1	9	1	1	85	62	147	23629.8	30182.3	24147.7	32026.4	19893.5	34598.4	21095.5	14001.5	21266.2	28387.5	26191.6	26445.6	23991.4	17733.7	16835	16998.2	17778.2	15940.1	O75326	SEMA7A	20427.1	25182.1	19626.7	25911.8	18583.5	25530.9	18971.8	14602.2	18832	28387.5
Q9NRX5	SERINC1	Serine incorporator 1	0	0	0	0	1	0	0	0	1	1	1	4	1	1	1	4	5	181.639	341.388	269.379	233.551	287.756	320.573	233.161	170.448	209.929	976.362	945.973	1031.98	1142.54	664.299	814.92	1305.43	1072.01	1119.24	Q9NRX5	SERINC1	159.359	296.179	219.449	189.275	273.83	237.729	209.963	181.913	183.541	976.362
O95562	SFT2D2	Vesicle transport protein SFT2B	1	0	0	0	0	0	1	0	1	1	1	5	1	1	1	2	3	90.0819	105.169	84.2952	96.7241	67.4262	81.3348	71.4425	61.6486	55.8533	675.344	757.911	415.516	720.335	349.618	502.076	605.534	592.165	448.261	O95562	SFT2D2	79.0326	91.2419	68.671	78.3873	64.1631	60.3158	64.3345	65.7954	48.8325	675.344
P49281	SLC11A2	Natural resistance-associated macrophage protein 2	0	0	0	0	0	0	0	1	1	1	1	4	1	1	3	1	4	459.071	685.27	498.271	522.826	611.047	508.029	565.472	314.876	464.022	271.158	215.118	185.798	319.235	222.626	150.726	287.308	225.226	212.6	P49281	SLC11A2	396.91	570.073	404.988	423.033	570.852	374.952	508.61	328.223	411.391	271.158
Q9UHW9	SLC12A6	Solute carrier family 12 member 6	0	0	0	0	1	1	1	0	1	1	1	6	1	1	17	15	32	2068.33	2085.98	2053.11	2883.29	3298.99	3366.85	2967.43	1607.32	2495.73	4562.71	5795.43	5017.5	4102.65	2262.21	3674.1	6991.3	4979.05	4991.99	Q9UHW9	SLC12A6	1808.43	1794.15	1671.78	2335.79	3127.25	2493.59	2671.52	1706.72	2189.08	4562.71
Q9Y666	SLC12A7	Solute carrier family 12 member 7	1	0	0	0	1	1	0	0	1	1	1	6	1	1	32	19	51	5137.51	6952.99	7337.4	5162.95	5455.44	7030.39	5669.92	5772.01	4417.48	8579.53	5890.9	6014.47	6981.33	6008.81	3980.67	8020.04	6425.52	5775.56	Q9Y666	SLC12A7	4477.41	5929.56	5972.01	4181.1	5154.4	5202.3	5103.15	6101.09	3883.88	8579.53
Q13336	SLC14A1	Urea transporter 1	1	1	0	1	0	1	0	1	1	1	1	8	1	1	53	22	75	17309.2	10778.8	13526.8	15594.9	11003.3	18651.4	9826.09	13996.8	12650.6	10981.5	9524.12	11193.1	12458.8	6287.42	7469.29	11821.8	9396.68	7963.56	Q13336	SLC14A1	15016.2	9066.48	11000.6	12622.8	10322.9	13780.3	8840.03	14698.9	11168.6	10981.5
P53985	SLC16A1	Monocarboxylate transporter 1	1	0	0	0	1	1	0	1	1	1	1	7	1	1	18	5	23	10089.9	2958.59	7162.2	6599.09	4951.82	8679.76	2793.21	3930.07	8851.15	2427.31	2125.33	1494.83	2691.97	1789.34	1537.02	4215.27	1664.41	1610.45	P53985	SLC16A1	8783.81	2491.15	5827.96	5343.02	4664.97	6420.35	2513.03	4144.55	7783.92	2427.31
P41440	SLC19A1	Folate transporter 1	1	1	0	1	1	1	0	1	1	1	1	9	1	1	9	3	12	1620.43	1088.46	1359.79	1436.34	1463.85	2046.33	1540.28	1290.31	1236.05	614.2	409.183	680.042	541.272	467.809	448.326	489.587	511.663	304.111	P41440	SLC19A1	1415.94	934.289	1107.06	1163.57	1385.67	1515.56	1386.63	1368.68	1084.45	614.2
Q15758	SLC1A5	Neutral amino acid transporter B(0)	0	0	0	0	0	1	0	1	1	0	1	4	1	1	1	2	3	497.054	632.16	323.613	567.689	292.731	503.703	348.543	276.003	246.521	338.917	531.869	247.693	239.686	242.203	247.783	163.331	496.142	278.59	Q15758	SLC1A5	436.086	548.446	263.631	460.068	278.564	373.533	313.866	294.568	215.533	338.917
Q00325	SLC25A3	Phosphate carrier protein, mitochondrial	0	0	0	0	0	0	0	1	1	1	1	4	1	1	1	1	2	22.3512	59.5382	19.8304	55.1525	46.1356	40.099	47.387	24.1957	22.0856	237.176	116.889	153.469	292.492	131.854	256.677	144.487	121.472	85.3944	Q00325	SLC25A3	19.6096	51.6538	16.1548	44.6968	43.9029	29.7364	42.6724	25.8232	19.3094	237.176
P05141	SLC25A5	ADP/ATP translocase 2	0	0	0	0	0	0	0	1	1	1	1	4	1	1	1	2	3	59.0883	94.8972	69.2879	52.7469	78.3253	67.42	82.8655	79.976	45.5649	443.75	364.979	309.835	433.766	251.815	534.089	394.642	356.078	277.736	P05141	SLC25A5	49.3121	72.6124	56.021	42.5084	70.0196	49.16	74.2934	79.195	41.7124	443.75
Q99808	SLC29A1	Equilibrative nucleoside transporter 1	1	1	0	1	1	1	0	1	1	1	1	9	1	1	40	43	83	14382.6	13513.8	12123.1	14263.7	9522.95	13144.7	11250.3	9361.93	10125.9	11841.9	11447.4	11355.6	12177.4	8830.17	8323.29	9272.25	9334.81	8437.56	Q99808	SLC29A1	12483.4	11367.1	9858.16	11543.9	8918.55	9707.53	10120.1	9810.89	8946.86	11841.9
P11166	SLC2A1	Solute carrier family 2, facilitated glucose transporter member 1	1	1	0	1	1	1	1	1	1	1	1	10	1	1	355	207	562	68893.3	67789	69086.8	74525.1	66336	100960	72550.2	55341.1	71073.8	77997.2	89209.5	85209.8	91152.9	65629.9	59437.5	79278.1	69124.6	59509.6	P11166	SLC2A1	59701.4	56736.1	56172	60303.3	62001.2	74532.7	65255.4	57859.2	62894.7	77997.2
Q8TDB8	SLC2A14	Solute carrier family 2, facilitated glucose transporter member 14	0	1	0	1	0	0	0	1	1	1	1	6	1	1	21	19	40	7626.83	6980.22	6682.93	7353.46	6248.02	6638.99	7045.15	5821.16	5827.95	8104.88	6168.3	6092.69	7927.67	4502.11	6064.06	5295.87	7228.08	5228.22	Q8TDB8	SLC2A14	6589.18	5810.44	5432.33	5949.37	5832.92	4897.86	6336.33	6076.89	5164.46	8104.88
P14672	SLC2A4	Solute carrier family 2, facilitated glucose transporter member 4	1	0	0	0	1	0	0	1	0	1	1	5	1	1	8	5	13	1249.17	1018.73	1323.85	1702.42	1438.49	2088.64	1580.62	1158.66	1493.75	1225.16	886.892	1488.08	1082.3	972.386	926.566	1212.86	1432.15	1077.87	P14672	SLC2A4	1071.33	827.332	1074.92	1375.72	1325.37	1537.84	1420.26	1196.57	1332.85	1225.16
Q9Y6M5	SLC30A1	Zinc transporter 1	0	1	0	0	1	1	0	1	1	1	1	7	1	1	26	20	46	6483.27	10432.9	6454.8	8182.72	6013.3	7376.04	6884.08	5313.45	5258.97	6525.65	6562.56	8428.92	7629.54	7330.76	4425.22	5131.58	6764.2	6981.46	Q9Y6M5	SLC30A1	5594.39	8672.47	5246.25	6619.65	5602.6	5440.61	6190.75	5534.99	4664.85	6525.65
Q9NP59	SLC40A1	Solute carrier family 40 member 1	1	1	0	1	1	0	0	1	1	1	1	8	1	1	72	53	125	28515.4	31872	26592	32023.7	25087	30659.8	26370.6	24143.1	28668	29819.6	20315.6	20847.2	19516.2	16817.3	18419.4	21773	15996.5	17374.3	Q9NP59	SLC40A1	24565.3	26323	21604.1	25899.4	23329.1	22590.8	23709.5	25066.4	25469.8	29819.6
O75387	SLC43A1	Large neutral amino acids transporter small subunit 3	1	0	0	1	1	1	0	1	1	1	1	8	1	1	22	7	29	7472.21	6215.44	7414.92	7516.18	6097.53	16286.1	7162.17	4119.71	6928.01	3172.1	1213.28	2032.48	1397.55	1808.83	2210.02	5002.62	4961.55	4061.12	O75387	SLC43A1	6469.56	5213.2	6028.33	6082.39	5709.09	12023.5	6442.22	4306.18	6130.62	3172.1
Q8N370	SLC43A2	Large neutral amino acids transporter small subunit 4	1	1	0	0	0	1	0	1	0	1	1	6	1	1	32	13	45	11571.6	23260.7	9788.42	13189.7	15939.5	15720.9	12224.5	8493.05	13962.5	6613.39	8093.32	5126.29	6452.23	6080.97	3211.99	5243.24	3288.36	5454.42	Q8N370	SLC43A2	10011.6	19476	7957.61	10673.3	14911.5	11606.3	10995.6	8877.75	12354.2	6613.39
Q8NBI5	SLC43A3	Solute carrier family 43 member 3	1	1	0	0	0	0	0	0	1	1	1	5	1	1	29	14	43	13248.5	11363	11618	12073.7	9646.11	13545.4	11138	9153.52	8258.35	8520.89	4771.39	9753.17	7947.75	4733.36	4327.73	6040.38	6744.82	5955.02	Q8NBI5	SLC43A3	11481	9548.51	9447.59	9771.67	9043.28	10004.1	10019.6	9591.63	7296.75	8520.89
P02730	SLC4A1	Band 3 anion transport protein	1	1	1	1	1	1	0	1	1	1	1	10	1	1	927	620	1547	226088	230830	239832	232881	215183	276546	220580	185752	217954	184839	218479	205900	280168	181088	162580	218819	167829	170871	P02730	SLC4A1	196700	195725	195113	188551	202574	204480	198487	195697	191980	184839
P04920	SLC4A2	Anion exchange protein 2	0	0	0	0	0	0	0	1	1	1	1	4	1	1	5	14	19	186.96	175.592	117.576	546.091	126.472	379.309	92.589	157.728	554.578	1573.56	7735.92	1291.57	6097.89	8113.22	4608.64	10486	3565.98	6055.67	P04920	SLC4A2	164.028	152.339	95.7832	442.564	120.351	281.286	83.3771	168.338	484.867	1573.56
B2RUZ4	SMIM1	Small integral membrane protein 1	0	0	0	0	0	1	1	1	1	1	1	6	1	1	1	6	7	164.639	171.36	104.824	178.121	121.549	150.28	107.479	79.1708	137.611	553.636	435.1	332.124	658.077	513.539	468.029	468.011	620.626	466.136	B2RUZ4	SMIM1	144.445	148.667	85.3948	144.353	115.667	111.444	96.7857	84.4962	120.313	553.636
Q71RC9	SMIM5	Small integral membrane protein 5	0	0	0	0	0	1	0	0	1	1	1	4	1	1	2	1	3	461.592	412.192	419.56	451.491	275.266	583.846	521.505	291.84	387.423	384.892	244.2	268.82	228.853	281.731	236.77	257.761	255.035	283.677	Q71RC9	SMIM5	404.974	357.607	341.794	365.898	261.944	432.965	469.619	311.471	338.723	384.892
O00161	SNAP23	Synaptosomal-associated protein 23	1	1	0	0	1	1	0	1	1	1	1	8	0	1	0	2	2	0	0	0	0	0	0	0	0	0	299.066	350.005	306.215	300.585	247.819	236.361	251.572	273.023	304.108	O00161	SNAP23	0	0	0	0	0	0	0	0	0	299.066
Q658P3	STEAP3	Metalloreductase STEAP3	0	1	0	0	0	0	0	0	1	1	1	4	1	1	2	1	3	369.285	197.508	219.508	129.893	184.903	315.912	147.941	84.4732	172.41	223.451	737.725	394.34	402.243	310.975	480.172	1161.33	801.284	260.044	Q658P3	STEAP3	323.989	171.353	178.822	105.268	175.955	234.272	133.222	90.1553	150.738	223.451
P27105	STOM	Erythrocyte band 7 integral membrane protein	1	1	0	1	1	1	1	0	1	1	1	9	1	1	75	63	138	18748.5	26446.1	19345	24926.5	19191.2	24057.4	21717.6	15557.1	23764.8	33484	24959.3	27637.8	25652.3	18626.6	19262.5	26847.8	18769.4	19088	P27105	STOM	16209	22095.5	15726.2	20168.5	17940.8	17753.3	19533.5	16257.7	21040.9	33484
Q12846	STX4	Syntaxin-4	1	1	0	1	1	1	0	1	1	1	1	9	1	1	1	2	3	58.2269	65.8301	68.7988	73.1441	67.776	83.4071	80.8771	62.9866	68.5622	250.548	211.066	246.623	256.93	200.106	243.219	216.803	208.448	189.324	Q12846	STX4	51.0849	57.1125	56.0469	59.2776	64.496	61.8526	72.8304	67.2234	59.9438	250.548
O15400	STX7	Syntaxin-7	1	1	1	1	1	1	1	1	1	1	1	11	1	1	4	4	8	307.518	369.103	227.487	385.884	187.316	279.512	497.515	200.852	233.957	304.052	378.064	493.28	462.964	267.313	479.618	479.16	444.309	357.449	O15400	STX7	269.798	320.224	185.322	312.729	178.251	207.279	448.016	214.362	204.548	304.052
Q8NHG7	SVIP	Small VCP/p97-interacting protein	1	1	0	0	1	1	0	1	1	1	1	8	1	1	1	2	3	222.178	197.383	207.253	219.052	191.776	243.036	217.744	147.894	204.596	240.719	209.194	245.675	248.933	193.577	201.159	266.872	218.381	229.969	Q8NHG7	SVIP	194.926	171.244	168.839	177.525	182.495	180.229	196.08	157.842	178.878	240.719
Q16563	SYPL1	Synaptophysin-like protein 1	1	1	0	0	0	0	1	0	1	1	1	6	1	1	4	2	6	327.886	421.687	386.23	542.302	238.58	611.541	372.966	371.75	295.666	352.574	320.152	289.796	290.813	198.519	204.249	376.651	419.417	229.503	Q16563	SYPL1	286.353	362.371	314.476	439.293	226.238	452.896	335.736	394.487	259.272	352.574
P02786	TFRC	Transferrin receptor protein 1	0	1	0	1	0	0	0	1	1	1	1	6	1	1	4	21	25	273.545	286.181	267.058	264.356	235.06	268.294	211.594	233.69	191.526	3106.53	18285.7	4010.56	8790.27	6113.63	4521.35	3060.64	6696.72	8428.89	P02786	TFRC	238.655	244.944	217.383	214.09	221.511	198.589	190.442	246.869	167.983	3106.53
Q9HD45	TM9SF3	Transmembrane 9 superfamily member 3	0	0	0	0	1	0	0	1	1	1	1	5	1	1	1	2	3	200.682	122.082	158.553	194.539	93.1005	173.621	89.8304	64.087	150.006	1427.4	1416.83	1332.34	1499.6	1052.21	1018.46	1055.79	1431.18	1165.61	Q9HD45	TM9SF3	176.067	105.915	129.165	157.659	88.5949	128.753	80.893	68.3978	131.15	1427.4
Q969X1	TMBIM1	Protein lifeguard 3	1	0	0	0	1	1	0	0	1	1	1	6	1	1	9	7	16	1161.22	1873.2	837.419	1045.68	1137	1242.64	1120.92	992.847	889.597	1915	1401.97	1439.48	1980.55	1271.94	1820.79	1206.78	1866.59	1531.06	Q969X1	TMBIM1	1001.42	1560.74	680.353	845.839	1058.12	916.506	1007.9	1033.32	791.366	1915
Q7Z403	TMC6	Transmembrane channel-like protein 6	0	0	0	0	0	1	0	0	1	1	1	4	1	1	8	7	15	1106.25	1378.45	987.148	1305.58	1064.77	1433.99	1320.02	1014.56	1011.44	1738.06	1166.85	1390.5	1528.28	1116.62	1307.99	1406.15	1617.44	1260.17	Q7Z403	TMC6	970.559	1195.91	804.18	1058.07	1013.24	1063.41	1188.69	1082.8	884.301	1738.06
Q7Z7N9	TMEM179B	Transmembrane protein 179B	0	0	0	0	0	0	0	1	1	1	1	4	1	1	1	1	2	20.2091	36.8045	13.5047	44.1549	32.0555	33.3254	19.6011	16.9033	28.2968	122.565	119.585	113.324	145.082	113.19	124.947	171.502	130.778	95.9777	Q7Z7N9	TMEM179B	17.7303	31.9306	11.0016	35.7841	30.5042	24.7133	17.6509	18.0403	24.7399	122.565
Q9NV96	TMEM30A	Cell cycle control protein 50A	0	0	0	0	0	1	0	1	1	1	1	5	1	1	17	9	26	3890.82	3748.75	3517.14	4367.43	3966.54	4739.45	4111.38	3080.84	3725.81	3198.27	2948.34	3181.87	3675.5	2537.11	2405.8	3138.43	2682.01	2378.32	Q9NV96	TMEM30A	3369.89	3139.82	2859.87	3534.46	3713.06	3498.84	3697.78	3217.08	3301.98	3198.27
Q96MV1	TMEM56	Transmembrane protein 56	1	0	0	0	0	0	0	0	1	1	1	4	1	1	1	4	5	547.033	621.571	593.866	517.783	592.19	657.676	495.227	466.297	512.631	797.733	791.097	872.716	1043.53	717.301	732.786	844.626	799.788	712.644	Q96MV1	TMEM56	456.526	475.607	480.156	417.278	529.394	479.552	443.998	461.743	469.288	797.733
Q5T3F8	TMEM63B	Transmembrane protein 63B	0	0	0	0	1	1	0	1	0	1	1	5	1	1	24	15	39	4336.91	5248.77	4944.34	4600.26	5317.51	6121.82	5351.66	2919.25	5065.21	5816.39	6364.01	6132.77	5927.91	4188.26	4498.9	6137.01	5460.21	4573.79	Q5T3F8	TMEM63B	3760.98	4424.55	4020.92	3723.54	4993.39	4522.24	4814.54	3060.31	4475.73	5816.39
Q9GZZ9	UBA5	Ubiquitin-like modifier-activating enzyme 5	0	0	1	0	0	1	1	0	1	1	1	6	0	1	0	3	3	0	0	0	0	0	0	0	0	0	663.428	624.745	790.516	1001.03	821.065	572.997	867.148	577.198	573.559	Q9GZZ9	UBA5	0	0	0	0	0	0	0	0	0	663.428
Q5T4S7	UBR4	E3 ubiquitin-protein ligase UBR4	1	0	0	1	1	1	1	1	1	1	1	9	1	1	75	58	133	10340.3	14763.4	12264.1	13693.4	15703	16011.8	13011	11508.9	11771.2	14276.6	13678.9	14511	14857.5	10885.3	12128.8	9996.84	17219	12138.8	Q5T4S7	UBR4	9027.01	12655.2	9984.4	11091.7	14871.4	11856.1	11711.9	12203.3	10337.6	14276.6
P51811	XK	Membrane transport protein XK	1	1	0	0	1	1	0	1	1	1	1	8	1	1	27	25	52	8044.38	8151.51	7976.1	8994.7	6658.94	9474.7	6837.84	6183.78	8349.41	11137.7	11941.5	11188.4	14494	8673.12	8225.17	10709.3	11573.1	11075.1	P51811	XK	6957.31	6809.65	6484	7277.75	6220.49	6992.5	6149.97	6456.91	7395.57	11137.7
[truncated: 35 more columns]

## Sheet: Data S3D
Uniprot	Entry name	Protein Name	pmid 16861337	pmid 18346024	pmid 18494517	pmid 19778645	pmid 22954596	pmid 24555563	pmid 18614565	pmid 27006477	pmid 27452463	pmid 28689405	This Study	Total	Found in UK sample	Found in Senegal sample	UK Peptides	Senegal peptides	Total Peptides	Unaltered UK Donor 1	Unaltered UK Donor 2	Unaltered UK Donor 3	Unaltered UK Donor 4	Unaltered UK Donor 5	Unaltered UK Donor 6	Unaltered UK Donor 7	Unaltered UK Donor 8	Unaltered UK Donor 9	Unaltered Senegal Donor 1	Unaltered Senegal Donor 2	Unaltered Senegal Donor 3	Unaltered Senegal Donor 4	Unaltered Senegal Donor 5	Unaltered Senegal Donor 6	Unaltered Senegal Donor 7	Unaltered Senegal Donor 8	Unaltered Senegal Donor 9	Uniprot	Name	Top 3 normalised UK Donor 1	Top 3 normalised UK Donor 2	Top 3 normalised UK Donor 3	Top 3 normalised UK Donor 4	Top 3 normalised UK Donor 5	Top 3 normalised UK Donor 6	Top 3 normalised UK Donor 7	Top 3 normalised UK Donor 8	Top 3 normalised UK Donor 9	Top 3 normalised Senegal Donor 1
Q5T0T0	MARCH8	E3 ubiquitin-protein ligase MARCH8	0	0	0	0	0	1	0	0	1	0	1	3	1	1	10	6	16	1951.86	3026.82	1833.26	2495.08	1902.15	2777.48	2230.17	1619.63	1680.9	1279.71	1786.31	748.204	1265.86	775.085	1271.99	1045.02	1451.41	1103.81	Q5T0T0	MARCH8	1707.74	2608.35	1492.85	2021.49	1803.94	2057.92	2007.8	1721.22	1473.05	1279.71
Q8IZY2	ABCA7	ATP-binding cassette sub-family A member 7	0	0	0	0	0	0	0	0	1	1	1	3	1	1	57	28	85	10804.7	16962.7	14691.1	11994.1	8987.83	9736.24	11702.7	7056.37	10086.8	9385.9	7881.86	6922.01	6210.58	3993.85	5862.55	10007.1	8529.36	3459.07	Q8IZY2	ABCA7	9405.98	14455.3	11958.1	9712.19	8466.86	7200.41	10532	7440.81	8880.34	9385.9
Q9NP58	ABCB6	ATP-binding cassette sub-family B member 6, mitochondrial	1	1	0	1	1	1	0	1	1	1	1	9	1	1	58	52	110	13160.9	15935.8	12225	11883	9115.4	15702.7	13307.5	9311.97	7664.95	14661.3	11363.1	13015.1	19238	14540.2	13214.8	17131.4	13656.1	8225.61	Q9NP58	ABCB6	11373.3	13293.6	9935.74	9614.22	8508.6	11585.2	11968.3	9708.17	6795.15	14661.3
P33527	ABCC1	Multidrug resistance-associated protein 1	1	0	0	0	1	1	0	0	1	1	1	6	1	1	86	65	151	17505.2	14919.7	20416.1	20562.7	20222.7	24309.8	18170.6	16892.7	16667.6	30209.9	24233.3	22850.1	30165.9	20548.2	17928.9	23711.1	19907.2	19469	P33527	ABCC1	15184.7	12576.9	16605.1	16644	18972.5	17961.5	16347.4	17726.5	14718.2	30209.9
O15439	ABCC4	Multidrug resistance-associated protein 4	1	1	0	1	1	1	0	1	1	1	1	9	1	1	121	92	213	32023.8	33068.2	31025.8	34765.7	37155.1	36783.5	29548.3	36398.1	32169.2	38867.7	39892.1	39237.2	38669.2	34261.6	29116.6	42256	31705.1	35704.1	O15439	ABCC4	27753.2	27801.9	25229.2	28137.4	34815.3	27163.8	26580.3	38148.6	28440.9	38867.7
O15440	ABCC5	Multidrug resistance-associated protein 5	0	0	0	0	1	1	0	0	1	1	1	5	1	1	26	11	37	3733.77	3798.38	4123.75	3651.11	4153.78	4339.22	3988.43	3166.78	3227.85	3527.32	2771.72	2813.66	2643.6	1940.25	2078.32	3947.57	3859.44	2076.71	O15440	ABCC5	3240.86	3205.54	3355.09	2955.31	3902.41	3204.08	3588.37	3324.33	2854.15	3527.32
Q9UNQ0	ABCG2	ATP-binding cassette sub-family G member 2	1	1	0	1	1	1	0	1	1	1	1	9	1	1	25	14	39	4488.97	8097.59	7145.22	6974.34	4947.99	6375.34	5601.67	4845.95	5775.29	8208.6	10057.7	9434.63	10143.6	8058.79	7409.88	7125.43	6262.41	7258.26	Q9UNQ0	ABCG2	3863.48	6673.13	5802.35	5640.09	4595.05	4697.61	5035.85	5025.43	5141.43	8208.6
O95870	ABHD16A	Abhydrolase domain-containing protein 16A	0	0	0	0	0	1	0	0	1	1	1	4	0	1	0	2	2	0	0	0	0	0	0	0	0	0	169.003	138.558	148.672	197.441	116.277	117.73	170.059	171.334	117.786	O95870	ABHD16A	0	0	0	0	0	0	0	0	0	169.003
O00763	ACACB	Acetyl-CoA carboxylase 2	0	0	0	0	0	0	0	0	0	1	1	2	1	1	1	2	3	208.275	256.77	210.53	285.272	221.337	321.049	263.522	226.942	268.416	227.088	185.745	229.266	248.925	155.276	216.785	186.16	285.282	204.662	O00763	ACACB	182.728	222.767	171.508	231.191	210.625	238.082	237.304	242.207	234.676	227.088
P22303	ACHE	Acetylcholinesterase	1	1	0	1	0	1	0	0	0	1	1	6	1	1	96	68	164	19086.6	27961.2	22194	22607	20422.6	26652.7	20880.5	13645.4	20034.5	20550.5	20631.3	20763.6	21124.4	15391.2	18000.8	17080.3	15599.2	14676.7	P22303	ACHE	16533.6	23493.1	18047	18296.2	19127.5	19683.5	18783.5	14292.9	17712.4	20550.5
Q16570	ACKR1	Duffy antigen/chemokine receptor	1	0	0	0	0	0	0	0	1	1	1	4	1	0	2	0	2	166.695	278.757	177.083	320.075	171.386	197.785	285.396	153.777	151.806	0	0	0	0	0	0	0	0	0	Q16570	ACKR1	139.115	213.296	143.176	257.946	153.212	144.217	255.873	152.275	138.971	0
O95573	ACSL3	Long-chain-fatty-acid--CoA ligase 3	1	1	0	1	0	0	0	1	1	1	1	7	0	1	0	3	3	0	0	0	0	0	0	0	0	0	563.815	603.923	627.965	713.082	464.585	507.912	599.639	597.387	456.254	O95573	ACSL3	0	0	0	0	0	0	0	0	0	563.815
O60488	ACSL4	Long-chain-fatty-acid--CoA ligase 4	0	1	0	1	0	0	1	1	1	1	1	7	1	1	3	6	9	254.809	234.014	219.635	249.217	183.318	285.059	215.003	162.363	194.685	2010.59	1745.35	2044.62	2455.69	1861.73	1690.5	2015.5	1967.26	1691.89	O60488	ACSL4	223.555	203.024	178.926	201.971	174.446	211.393	193.612	173.284	170.213	2010.59
Q9UKU0	ACSL6	Long-chain-fatty-acid--CoA ligase 6	1	1	0	1	1	0	0	0	1	1	1	7	0	1	0	2	2	0	0	0	0	0	0	0	0	0	557.074	624.488	792.952	793.955	413.233	435.278	541.148	624.783	562.599	Q9UKU0	ACSL6	0	0	0	0	0	0	0	0	0	557.074
Q13443	ADAM9	Disintegrin and metalloproteinase domain-containing protein 9	0	0	0	0	0	0	0	0	0	1	1	2	1	1	2	3	5	275.746	288.945	273.869	358.996	196.339	212.598	196.749	244.726	230.794	999.956	1141.03	825.493	1137.53	1061.6	692.053	880.163	988.531	861.359	Q13443	ADAM9	241.923	250.681	223.107	290.938	186.837	157.657	177.174	261.187	201.783	999.956
Q9HCJ1	ANKH	Progressive ankylosis protein homolog	0	0	0	0	0	0	0	0	0	1	1	2	1	1	1	3	4	49.8112	59.8804	48.8059	72.1657	42.1475	54.0273	54.8199	37.9063	56.008	1147.88	823.091	1357.71	949.627	767.993	795.642	1061.42	943.416	920.571	Q9HCJ1	ANKH	43.7014	51.9507	39.7597	58.4847	40.1078	40.0653	49.3657	40.4561	48.9677	1147.88
Q4KMQ2	ANO6	Anoctamin-6	0	0	0	0	0	0	0	0	1	1	1	3	1	1	8	2	10	1513.18	1475.97	1339.17	1419.6	1549.33	1544.51	1460.47	1144.65	1129.53	454.925	299.911	463.264	341.723	263.902	332.162	368.208	379.116	279.531	Q4KMQ2	ANO6	1323.66	1272.09	1090.55	1150.11	1466.5	1144.38	1314.91	1216.82	991.045	454.925
Q96BI3	APH1A	Gamma-secretase subunit APH-1A	0	0	0	0	1	0	0	0	1	1	1	4	1	1	1	2	3	51.9624	40.2079	38.174	57.4422	30.4657	49.1395	49.1157	24.6771	33.9506	484.284	441.082	475.147	557.673	389.274	385.641	537.839	483.895	433.027	Q96BI3	APH1A	45.5888	34.8833	31.0984	46.5524	28.9913	36.4406	44.2291	26.337	29.683	484.284
O14791	APOL1	Apolipoprotein L1	0	1	0	0	0	0	0	0	0	0	1	2	1	1	1	1	2	49.8486	68.8385	46.363	99.4169	49.8081	59.2874	83.6076	45.3017	65.3321	233.549	261.456	304.782	264.16	284.192	231.454	206.743	162.099	188.627	O14791	APOL1	43.7343	59.7225	37.7696	80.5696	47.3976	43.966	75.2893	48.3489	57.1198	233.549
P29972	AQP1	Aquaporin-1	1	1	0	1	1	1	0	1	1	1	1	9	1	1	18	15	33	5550.02	4582.28	4819.63	4148.94	4299.93	6891.45	5607.85	4617.19	4455.64	6310.15	5642.42	6162.33	5518.52	4289.17	3505.18	4062.09	3296.5	3379.24	P29972	AQP1	4771.59	3726.72	3913.74	3353.71	3971.16	5073.49	5040.11	4764.51	3970.73	6310.15
Q92482	AQP3	Aquaporin-3	0	0	0	0	0	0	0	0	0	1	1	2	1	1	5	4	9	2223.07	2136.08	2106.13	2635.93	1710.01	2310.79	1714.94	1861.78	1615.05	3038.42	1841.76	2711.16	2708.23	1731.69	1708.3	1897.24	1770.5	1560.56	Q92482	AQP3	1914.83	1775.73	1711.5	2132.24	1597.19	1703.8	1542.04	1938.32	1434.51	3038.42
Q93070	ART4	Ecto-ADP-ribosyltransferase 4	1	1	0	0	0	0	0	1	1	1	1	6	1	1	29	23	52	6939.79	9388.02	11125.8	11538.6	5663.75	12453.2	8258.56	6912.19	9572.61	12942.4	13726.4	13032	13235.5	7632.83	9918.39	11322.8	11692.7	9486.65	Q93070	ART4	5952.03	7712.97	9034.82	9330.96	5245.26	9167.08	7424.12	7138.22	8516.51	12942.4
Q8NHH9	ATL2	Atlastin-2	0	0	0	0	0	1	0	0	1	1	1	4	0	1	0	3	3	0	0	0	0	0	0	0	0	0	510.884	490.856	355.571	658.797	363.103	457.415	526.537	435.651	510.77	Q8NHH9	ATL2	0	0	0	0	0	0	0	0	0	510.884
Q6DD88	ATL3	Atlastin-3	1	1	0	1	1	1	0	0	1	1	1	8	1	1	2	3	5	175.943	252.605	174.955	228.178	169.728	194.109	180.632	129.697	164.793	616.439	586.249	662.634	784.971	512.756	631.961	704.312	644.815	581.238	Q6DD88	ATL3	154.362	219.154	142.527	184.92	161.514	143.946	162.66	138.421	144.078	616.439
P98196	ATP11A	Probable phospholipid-transporting ATPase IH	0	0	0	0	0	0	0	0	0	1	1	2	0	1	0	3	3	0	0	0	0	0	0	0	0	0	595.748	575.589	632.8	573.093	368.729	422.324	460.678	506.004	455.251	P98196	ATP11A	0	0	0	0	0	0	0	0	0	595.748
Q9Y2G3	ATP11B	Probable phospholipid-transporting ATPase IF	0	0	0	1	0	0	0	0	1	1	1	4	0	1	0	2	2	0	0	0	0	0	0	0	0	0	463.202	437.659	500.501	505.363	386.758	377.983	395.323	376.676	366.652	Q9Y2G3	ATP11B	0	0	0	0	0	0	0	0	0	463.202
Q8NB49	ATP11C	Probable phospholipid-transporting ATPase IG	0	0	0	1	1	0	0	0	1	1	1	5	1	1	11	10	21	1267.29	1329.25	1232.32	1507.41	1324.98	1530.69	1315.19	1110.5	1270.97	3355.06	2992.75	3068.95	3536.61	2435.94	2433.94	3414.73	2803.2	2464.4	Q8NB49	ATP11C	1111.85	1153.22	1003.91	1221.64	1260.86	1135.12	1184.34	1185.2	1111.21	3355.06
P05023	ATP1A1	Sodium/potassium-transporting ATPase subunit alpha-1	1	1	0	1	1	1	1	1	1	1	1	10	1	1	27	20	47	4127.95	4382.51	3356.78	3830.19	4019.57	3398.53	3502	2922.8	3352.77	4765.99	4521.78	5101.36	5915.11	5425.07	5409.12	4999.68	4590.76	4935.53	P05023	ATP1A1	3598.15	3742.62	2731.95	3101.84	3794.1	2514.4	3151.84	3086.94	2948.65	4765.99
P05026	ATP1B1	Sodium/potassium-transporting ATPase subunit beta-1	0	0	0	0	0	0	0	0	0	1	1	2	1	1	9	3	12	1646.49	1685.35	1593.88	972.719	990.125	1183.27	1114.74	1301	746.031	837.742	536.11	456.758	597.391	687.169	899.436	1198.23	823.403	732.139	P05026	ATP1B1	1425.54	1413.4	1295.95	787.36	928.108	874.031	1002.77	1363.21	658.646	837.742
P14415	ATP1B2	Sodium/potassium-transporting ATPase subunit beta-2	0	0	0	0	0	1	0	1	0	1	1	4	1	1	12	7	19	2812.42	3192.9	2181.66	3080.42	3576.66	2661.02	2831.08	2011.13	2919.23	1965.06	2197.47	2549.01	2564.31	2376.88	2120.62	1823.07	1789.66	1932.8	P14415	ATP1B2	2436.84	2680.38	1774.22	2493.13	3353.93	1965.01	2546.9	2109.79	2579.69	1965.06
P54709	ATP1B3	Sodium/potassium-transporting ATPase subunit beta-3	0	0	0	0	0	0	0	1	1	1	1	4	1	1	6	4	10	1440.05	1105.12	859.672	1179.65	1095.28	1195.34	956.102	637.191	792.747	1338.86	976.023	1136.53	1450.27	933.379	849.785	936.212	855.44	881.626	P54709	ATP1B3	1246.37	927.448	698.977	954.605	1024.86	882.656	859.983	665.909	701.69	1338.86
P20020	ATP2B1	Plasma membrane calcium-transporting ATPase 1	1	1	0	0	1	1	0	1	1	1	1	8	1	1	35	28	63	6839.51	7192.37	5961.84	7811.7	6419.06	8125.56	7527.64	5698.45	5658.23	11354.4	10800	13012.9	13437.4	7302.11	9269.79	10541.3	10176.7	8310.26	P20020	ATP2B1	5910.78	6006.23	4847.09	6320.62	6002.36	5996.12	6770.47	5953.61	5012.1	11354.4
P23634	ATP2B4	Plasma membrane calcium-transporting ATPase 4	1	1	0	1	1	1	0	1	1	1	1	9	1	1	37	30	67	9454.88	10303.6	8538.6	10937.6	9145.33	12144.7	11002.2	8196.32	7672.39	11999.1	11059.3	15659.2	14394.5	6126.08	10454.5	10533.9	11820.8	8648.96	P23634	ATP2B4	8234.6	8771.44	6949.04	8857.2	8629.28	8984.79	9901.92	8658.1	6751.82	11999.1
Q15904	ATP6AP1	V-type proton ATPase subunit S1	0	1	0	0	0	0	0	0	1	1	1	4	1	1	4	2	6	954.649	1342.97	1045.45	1045.17	1217.56	1282.5	1255.32	593.392	1129.72	246.993	299.581	426.463	371.274	303.285	514.95	309.251	372.231	463.078	Q15904	ATP6AP1	837.553	1165.13	851.675	847.029	1158.64	951.07	1130.43	633.307	987.713	246.993
Q93050	ATP6V0A1	V-type proton ATPase 116 kDa subunit a isoform 1	0	1	0	0	0	1	1	0	1	1	1	6	1	1	3	6	9	322.212	587.652	271.121	380.211	486.78	351.106	393.135	227.853	311.818	2481.17	3023.81	3055.95	2850.8	2237.51	2066.23	2323.5	2169.72	2277.84	Q93050	ATP6V0A1	281.833	506.326	220.74	308.031	461.062	259.973	353.913	241.89	273.423	2481.17
Q04656	ATP7A	Copper-transporting ATPase 1	1	1	0	0	1	1	1	1	1	1	1	9	1	1	47	40	87	13175.5	16668.9	14581.9	16889.2	17220.3	20289.2	14541.8	12421.2	12196.4	13811.9	14822.6	13934.9	13920.9	10932.3	9740.56	11318	12648.1	9730.4	Q04656	ATP7A	11429.7	14044.8	11858.9	13670.4	16155.4	14989.6	13082.5	13027	10773.3	13811.9
P50895	BCAM	Basal cell adhesion molecule	1	1	0	1	1	1	1	1	1	1	1	10	1	1	121	67	188	24742	23210.5	33806.4	34838.8	21859.6	15402.1	42136	22547.5	18901.4	34291.8	11393	34303.7	19199.7	18107.8	13905.7	10749.8	22245.7	16682.6	P50895	BCAM	21394.3	19373.9	27477.9	28187.8	20423.4	11363.8	37896.2	23546.2	16745.3	34291.8
Q5VW32	BROX	BRO1 domain-containing protein BROX	0	1	1	0	0	1	1	0	1	1	1	7	1	1	2	9	11	379.418	470.492	381.606	391.662	248.305	345.431	339.889	275.821	309.9	4088.8	3865.1	4216.04	4720.38	3203.38	3391.13	3915.36	3950.9	3555.83	Q5VW32	BROX	332.879	408.187	310.875	317.411	236.288	256.163	306.073	294.374	270.945	4088.8
P35613	BSG	Basigin	1	1	0	1	1	1	0	0	1	1	1	8	1	1	77	55	132	28188	21666.6	27360.5	30497.9	22008.2	30947.5	23034.4	17200.1	21737.1	21854.3	16913.7	26873.6	25949.4	15168.1	16226.6	29060	21324.5	19022.3	P35613	BSG	24369.5	18096.6	22235.3	24674.2	20562.7	22835.9	20715.4	17949.3	19260.1	21854.3
Q10589	BST2	Bone marrow stromal antigen 2	0	0	0	0	0	0	0	0	1	0	1	2	1	1	3	2	5	631.541	660.495	547.881	759.639	1161.28	565.82	755.055	515.487	535.108	488.638	463.036	528.175	1042.33	316.186	387.141	427.758	429.378	375.677	Q10589	BST2	541.38	539.694	444.9	614.003	1079.54	415.632	678.757	531.827	478.366	488.638
Q7KYR7	BTN2A1	Butyrophilin subfamily 2 member A1	0	0	0	0	0	0	0	0	0	1	1	2	1	1	8	5	13	1199.78	932.458	784.49	1078.49	804.519	1084.3	1209.87	628.922	746.643	1792.35	1221.58	1130.05	2171.95	1032.8	997.536	1634.29	864.94	873.337	Q7KYR7	BTN2A1	1047.4	798.903	638.622	873.61	761.889	802.795	1089.03	666.943	655.889	1792.35
O00421	CCRL2	C-C chemokine receptor-like 2	0	0	0	0	0	0	0	0	1	1	1	3	1	1	15	10	25	3833.64	4324.77	4388.19	4681.21	2930.74	4592.97	3452.95	3184.09	3479.55	3739.07	3013.19	3807.17	3821.74	3291.61	2398.53	2613.84	2789.7	2859.51	O00421	CCRL2	3315.23	3613.74	3565.7	3786.99	2739.63	3390.38	3105.28	3322.59	3080.55	3739.07
P48509	CD151	CD151 antigen	0	0	0	0	0	0	0	0	0	1	1	2	1	1	4	3	7	2610.23	1486.89	1497.93	1472.48	982.686	2965.34	962.725	1716.65	2281.81	907.566	593.17	757.172	384.428	687.559	510.965	663.875	496.394	495.075	P48509	CD151	2244.97	1224.98	1216.74	1190.67	912.366	2184.88	865.444	1777.89	2030.57	907.566
P16671	CD36	Platelet glycoprotein 4	0	0	0	0	0	0	0	0	1	1	1	3	1	1	6	2	8	851.087	842.265	772.274	1058.06	669.622	632.28	708.489	526.043	733.212	666.805	783.544	462.224	779.145	815.163	597.043	605.916	872.85	585.684	P16671	CD36	732.798	697.675	627.496	855.727	624.255	465.969	636.945	546.478	651.587	666.805
P28907	CD38	ADP-ribosyl cyclase 1	0	0	0	0	0	0	0	0	0	1	1	2	1	1	21	9	30	3360.1	2943.34	2723.82	4047.09	3426.57	3469.45	4622.56	2374.1	2262.41	2850.31	771.736	1540.84	1647.9	1954.13	1617.77	2880.98	2434.39	2167.21	P28907	CD38	2899.35	2448.97	2213.67	3274.29	3197.36	2559.41	4156.86	2474.35	2005.9	2850.31
P16070	CD44	CD44 antigen	1	1	0	1	1	1	0	1	1	1	1	9	1	1	178	61	239	49764.8	46742.7	41991	57520	34154.7	55804.8	38066.2	53530.1	76721.9	35713	29541.5	30059.3	47750.5	29431.7	24528.3	33166.6	28394.6	30859.6	P16070	CD44	43215.8	39410.2	34154.8	46560.4	32072.9	41234.6	34248.2	56256.1	67682.6	35713
Q08722	CD47	Leukocyte surface antigen CD47	1	1	0	1	1	1	0	0	1	1	1	8	1	1	129	47	176	30805.4	27482.3	28480.1	31341	23560.2	32532.7	27365.8	23169.1	27084.1	17784.5	21793.8	22981.6	21662.1	17336.4	14479.3	19792.7	18176.9	18569.4	Q08722	CD47	26728.8	23076.6	23155.9	25364	22061	24019.4	24615.5	24258.9	23950.3	17784.5
P08174	CD55	Complement decay-accelerating factor	1	1	0	0	1	1	0	1	1	1	1	8	1	1	105	18	123	29438.7	39498.1	32586.2	35047.1	34618.4	40685	28926.4	20264.6	28595.8	6698.47	11641.6	8376.12	13820.8	6602.67	9550.79	7997.51	9503.26	7506.33	P08174	CD55	25435.2	32911.4	26487.3	28353.9	32331.5	30015.5	26014.9	21132.3	25335.3	6698.47
P19256	CD58	Lymphocyte function-associated antigen 3	1	1	0	1	1	1	0	0	1	1	1	8	1	1	35	16	51	10394.8	11857	9975.94	13024.9	8511.34	13943.7	9852.58	7205.27	10413.7	5762.1	7008.01	5311.23	6519.47	4477.17	5481.7	5148.33	5236.01	4442.92	P19256	CD58	8981.71	9892.09	8108.32	10538.9	7947.7	10289.5	8860.81	7516.98	9226.97	5762.1
P13987	CD59	CD59 glycoprotein	1	1	0	0	0	1	1	0	1	1	1	7	1	1	52	10	62	9961.88	9837.38	9424.43	12064.4	7635.6	14916.8	9102.27	6005.92	8717.13	5072.79	6451.32	4879.21	7664.22	4013.87	4362.89	4737.38	5952.42	4414.75	P13987	CD59	8646.93	8280.43	7664.89	9764.8	7171.93	11020.7	8188.92	6305.88	7686.11	5072.79
P27701	CD82	CD82 antigen	0	1	0	0	0	0	0	1	1	1	1	5	0	1	0	3	3	0	0	0	0	0	0	0	0	0	637.486	539.335	439.561	318.676	432.153	366.806	230.627	519.322	324.019	P27701	CD82	0	0	0	0	0	0	0	0	0	637.486
P14209	CD99	CD99 antigen	1	1	0	0	1	1	0	1	1	1	1	8	1	1	18	19	37	4898.87	1111.41	6493.49	4339.49	7322.78	6152.76	3842.26	6328.59	3463.85	7771.97	1619.58	2016.59	6277.1	3012.78	5490.13	4191.4	4280.86	6344.79	P14209	CD99	4212.7	912.586	5271.52	3508.52	6799.22	4532.73	3454.07	6558.87	3082.01	7771.97
P60953	CDC42	Cell division control protein 42 homolog	1	1	1	0	1	1	1	1	1	1	1	10	1	1	7	9	16	1863.78	2327.79	1802.08	1971.96	1931.14	1863.54	1776.62	1806.01	1555.54	2561.94	3334	2764.78	2436.52	1569.19	2176.77	1954.65	2412.34	1841.61	P60953	CDC42	1625.01	1985.72	1466.84	1596.95	1822.99	1378.94	1598.99	1907.7	1368.51	2561.94
Q8N5K1	CISD2	CDGSH iron-sulfur domain-containing protein 2	1	1	0	0	1	0	0	1	1	1	1	7	1	1	1	2	3	71.0568	106.013	94.3737	68.0512	70.5839	59.5211	58.4831	60.7475	56.0513	900.763	784.789	833.484	1072.74	578.009	656.444	915.24	951.281	752.19	Q8N5K1	CISD2	62.3411	91.9741	76.8815	55.1502	67.168	44.1393	52.6645	64.8337	49.0056	900.763
Q07065	CKAP4	Cytoskeleton-associated protein 4	0	0	0	0	0	0	0	0	1	1	1	3	1	1	2	1	3	275.501	225.922	175.844	257.912	215.233	256.381	172.129	192.533	225.094	80.7954	88.0928	93.0923	93.24	80.2252	77.6151	67.7012	92.0232	74.4723	Q07065	CKAP4	229.919	172.869	142.174	207.85	192.409	186.943	154.323	190.653	206.062	80.7954
P51790	CLCN3	H(+)/Cl(-) exchange transporter 3	0	0	0	0	0	0	0	0	1	1	1	3	1	1	9	13	22	1909.41	2039.11	1501.74	2176.2	1940.37	2385.43	1857.84	1108.54	1799.48	4724.38	5749.25	4837.46	4732.84	4055.07	3847.67	5095.59	4956.15	4845.34	P51790	CLCN3	1666.5	1744.75	1222.47	1762.67	1833.13	1765.92	1672.32	1172.89	1582.91	4724.38
P51793	CLCN4	H(+)/Cl(-) exchange transporter 4	0	0	0	0	0	0	0	1	0	0	1	2	1	0	3	0	3	219.454	308.65	204.602	255.942	223.834	286.868	186.98	182.611	228.826	0	0	0	0	0	0	0	0	0	P51793	CLCN4	190.121	258.006	166.379	207.129	209.43	211.732	168.186	190.973	202.594	0
Q9NY35	CLDND1	Claudin domain-containing protein 1	0	1	0	0	0	0	0	0	1	1	1	4	1	1	4	4	8	709.213	757.17	654.796	929.016	642.682	879.931	682.84	581.139	636.685	1944.9	2129.99	1937.77	2121.35	1752.39	1682.56	1898.07	1818.61	1597.05	Q9NY35	CLDND1	622.222	656.901	533.429	752.895	611.579	652.535	614.903	620.229	556.653	1944.9
P09543	CNP	2',3'-cyclic-nucleotide 3'-phosphodiesterase	1	1	0	1	1	1	1	1	1	1	1	10	1	1	26	30	56	4619.01	4575.09	4508.61	4891.84	4517.36	5905.68	4197.19	4161.3	4768.66	14481.9	12322.1	13881.6	14586.9	8570.05	12255	11695.1	10876.3	9014.79	P09543	CNP	4025.98	3904.07	3669.67	3961.66	4266.17	4370.42	3777.48	4396.73	4192.28	14481.9
P50416	CPT1A	Carnitine O-palmitoyltransferase 1, liver isoform	1	0	0	0	1	1	0	1	1	1	1	7	0	1	0	2	2	0	0	0	0	0	0	0	0	0	453.887	392.181	403.116	508.009	371.046	389.642	534.509	557.496	456.538	P50416	CPT1A	0	0	0	0	0	0	0	0	0	453.887
P17927	CR1	Complement receptor type 1	1	0	0	0	1	1	0	0	0	1	1	5	1	1	81	18	99	19475.6	18463.7	20242.8	25408	25939.9	29605.2	16788.4	19108	28344.6	3603.82	7690.68	8785.3	11054.5	3150.18	5698.44	8549.52	6602.54	7991	P17927	CR1	16824.4	15389.7	16454.5	20557.3	24230.6	21845.6	15098.5	19945.3	25111.1	3603.82
O60888	CUTA	Protein CutA	0	0	0	0	0	0	1	0	1	1	1	4	1	1	1	2	3	56.2932	67.015	64.9076	75.0702	56.7794	80.6829	89.344	66.6486	53.8907	475.667	443.434	560.146	675.227	471.857	377.504	492.219	491.309	428.799	O60888	CUTA	49.3884	58.1405	52.8769	60.8385	54.0315	59.8324	80.4549	71.1317	47.1166	475.667
P78310	CXADR	Coxsackievirus and adenovirus receptor	0	0	0	0	0	1	0	1	1	1	1	5	1	1	11	8	19	1953.9	1487.77	2475.51	3325.39	1691.8	2419.36	1874.53	1860.71	2151.69	2415.21	2294.85	2956.11	2922.48	1654.1	1837.35	2345.12	2814.33	1748.95	P78310	CXADR	1702.7	1268.86	2014.51	2692.9	1596.07	1790.02	1687.03	1966.61	1892.16	2415.21
P00387	CYB5R3	NADH-cytochrome b5 reductase 3	1	1	1	1	1	1	1	1	1	1	1	11	1	1	1	5	6	111.599	129.655	137.382	111.038	106.182	128.211	119.43	97.3352	137.976	1509.4	1046.67	1549.52	1316.67	860.863	1013.64	1298.76	1174.53	916.811	P00387	CYB5R3	97.9105	112.485	111.918	89.9876	101.043	95.078	107.548	103.882	120.632	1509.4
Q53TN4	CYBRD1	Cytochrome b reductase 1	1	1	0	1	1	1	0	1	1	1	1	9	1	1	2	2	4	399.947	431.167	375.822	400.141	302.931	384.443	393.851	287.948	355.3	1138.1	847.099	1164.95	1175.23	667.194	745.084	999.666	761.282	770.5	Q53TN4	CYBRD1	344.256	357.049	305.387	323.716	282.46	283.477	354.186	299.167	314.572	1138.1
O60884	DNAJA2	DnaJ homolog subfamily A member 2	0	0	0	0	0	1	1	0	1	1	1	5	1	1	1	3	4	329.367	323.797	328.161	321.227	285.982	431.823	341.751	322.247	334.584	1423.5	1235.39	1569.21	1914.48	1386.64	1270.26	1453.2	1294.33	1007.03	O60884	DNAJA2	288.967	280.918	267.336	260.329	272.142	320.229	307.749	343.923	292.526	1423.5
Q8WW22	DNAJA4	DnaJ homolog subfamily A member 4	0	0	1	0	0	1	1	0	1	1	1	6	1	1	3	5	8	391.176	312.367	422.94	328.371	304.262	450.385	394.618	350.04	326.059	1668	1550	1881.24	1812.78	1281.86	1414.14	1374.3	1422.68	1163.43	Q8WW22	DNAJA4	343.195	271.001	344.548	266.119	289.537	333.994	355.356	373.585	285.073	1668
P25686	DNAJB2	DnaJ homolog subfamily B member 2	0	1	1	0	1	1	1	0	1	1	1	8	1	1	1	7	8	31.4356	56.1681	37.6824	52.4798	58.6734	55.8172	42.4964	41.2106	38.0582	1528.16	1247.07	1569.65	1470.56	907.106	1133.57	1188.15	1308.32	972.171	P25686	DNAJB2	27.5798	48.73	30.6979	42.5308	55.8339	41.3926	38.2683	43.9826	33.2742	1528.16
P98172	EFNB1	Ephrin-B1	0	0	0	0	0	1	0	0	0	1	1	3	1	1	23	8	31	6954.75	8107.85	5964.88	7560.87	5859.34	7353.64	6228.73	5558.35	6376.73	4914.77	4273.77	6230.22	4889.54	5105.4	4080.78	4845.34	3865.75	3220.48	P98172	EFNB1	5998.58	6732.55	4847.23	6115.53	5469.07	5423.64	5601.28	5796.67	5656.38	4914.77
O95834	EML2	Echinoderm microtubule-associated protein-like 2	0	0	1	0	0	1	1	0	1	1	1	6	0	1	0	4	4	0	0	0	0	0	0	0	0	0	1164.19	1149.25	1329.94	1332.09	1104.51	822.801	1146.26	993.142	1135.5	O95834	EML2	0	0	0	0	0	0	0	0	0	1164.19
O94919	ENDOD1	Endonuclease domain-containing 1 protein	1	1	1	1	1	1	1	1	1	1	1	11	1	1	6	8	14	830.172	891.103	653.244	838.6	675.876	895.735	849.132	715.394	699.796	2075.77	1722.61	1544.13	2607.41	1515.22	1842.77	2495.04	2035.72	1864.61	O94919	ENDOD1	728.345	773.098	532.165	679.62	643.167	664.254	764.65	763.515	611.831	2075.77
P17813	ENG	Endoglin	0	0	0	0	0	0	1	0	1	1	1	4	1	1	21	7	28	4913.83	5099.78	4689.23	5479.62	4193.77	4865.56	4992.32	3696.38	4157.98	3032.04	2615.48	2552.08	3075.58	2013.38	2384.66	2393.66	2593.21	2107.94	P17813	ENG	4287.51	4358.19	3817.24	4438.33	3961.05	3601.55	4493.63	3910.83	3653.79	3032.04
P16452	EPB42	Erythrocyte membrane protein band 4.2	1	1	0	1	1	1	1	1	1	1	1	10	1	1	70	70	140	15741.3	22995.4	18147.9	18421.4	18244.9	18719.6	15072.2	14449.3	14228	23026.4	23393.8	23763.9	28421.1	20616.5	17732.2	26486.6	19037.1	18542.2	P16452	EPB42	13645.2	19333.9	14757.5	14909	17102.8	13826.7	13558.9	15145.5	12574.2	23026.4
P54760	EPHB4	Ephrin type-B receptor 4	0	0	0	0	0	0	0	0	1	1	1	3	1	1	17	16	33	2791.94	2453.61	3105.13	3804.12	2565.54	3775.85	3236.08	1963.12	2205.75	6945.61	6797.15	6918.67	7364.65	4085.1	5642.82	5675.05	5550.85	5353.23	P54760	EPHB4	2440.1	2109.1	2528.25	3081.7	2429.85	2796.85	2913.18	2083.96	1935.38	6945.61
P19235	EPOR	Erythropoietin receptor	0	0	0	0	0	0	0	0	1	0	1	2	1	1	1	1	2	36.6609	49.5778	41.8467	49.1535	35.0494	50.6776	56.5037	33.2881	41.4407	72.6767	41.4135	76.703	48	43.8303	27.3714	35.391	33.2451	32.687	P19235	EPOR	32.1641	43.0124	34.0904	39.8351	33.3532	37.5812	50.882	35.5272	36.2315	72.6767
Q96PL5	ERMAP	Erythroid membrane-associated protein	1	1	0	1	1	1	0	1	1	1	1	9	1	1	27	28	55	7018.05	9400.72	8351.91	9678.64	6136.14	9486.21	7208.39	6053.56	9719.74	9892.38	11857.6	10470.3	12886.8	9467.8	7460.6	10368	9695.78	10731	Q96PL5	ERMAP	6093.92	7932.18	6792.24	7835	5764.13	7009.46	6485.5	6355.11	8575.34	9892.38
Q9Y624	F11R	Junctional adhesion molecule A	1	1	0	1	0	1	0	1	1	1	1	8	1	1	46	18	64	16793.3	17626.2	17056.9	16272.4	16901.6	17820.1	13655	10501.1	12584.7	8676.83	5108.65	8752.24	9616.12	3813.76	5901	5601.61	4993.69	6300.99	Q9Y624	F11R	14565.8	14853.8	13872.1	13171	15868	13166.7	12284.8	11023	11109.7	8676.83
Q9H0X4	FAM234A	Protein ITFG3	0	0	0	0	0	1	0	0	1	1	1	4	1	1	17	8	25	3619.4	2831.84	3083.91	3663.26	3650.63	4131.36	3020.97	2692.95	3031.86	5017.67	3583.46	1963.69	2515.73	2109.55	1350.43	2161.6	2362.48	1956.66	Q9H0X4	FAM234A	3128.76	2355.91	2506.74	2963.72	3411.86	3048.11	2716.76	2810.42	2688.25	5017.67
A2RU67	FAM234B	Uncharacterized protein KIAA1467	0	0	0	0	0	0	0	0	1	1	1	3	1	1	3	1	4	216.731	243.45	201.55	372.997	317.701	377.341	290.79	185.393	282.564	107.831	110.64	193.335	156.96	112.645	179.586	145.944	164.696	146.607	A2RU67	FAM234B	190.147	211.211	164.193	302.285	302.326	279.827	261.859	197.863	247.045	107.831
Q9NUQ9	FAM49B	Protein FAM49B	0	0	1	1	0	0	1	0	1	1	1	6	1	1	1	4	5	42.8187	38.7727	35.8272	48.9531	38.2213	47.3946	47.2418	36.835	33.7413	1489.12	1664.29	1574.27	1508.51	1047.19	1156.49	1627.14	1614.58	1410.11	Q9NUQ9	FAM49B	37.5666	33.6382	29.1866	39.6727	36.3716	35.1466	42.5416	39.3127	29.5	1489.12
P25445	FAS	Tumor necrosis factor receptor superfamily member 6	0	0	0	0	1	0	0	1	1	1	1	5	1	1	28	10	38	15183.9	13336.2	7692.39	15447.5	7558.09	15593.3	9793.39	6545.34	6202.86	3060.52	2721.33	5428.07	3086.39	2977.69	1900.13	4278.83	4446.91	4060.51	P25445	FAS	13118.4	11142.5	6251.58	12499.2	7061.23	11502.7	8807.09	6814.12	5515.35	3060.52
P55899	FCGRT	IgG receptor FcRn large subunit p51	0	0	0	0	0	0	0	0	1	1	1	3	0	1	0	2	2	0	0	0	0	0	0	0	0	0	966.102	1106.62	1402.23	1291.19	1000.72	1127.16	1134.31	1182.41	1052.99	P55899	FCGRT	0	0	0	0	0	0	0	0	0	966.102
Q14254	FLOT2	Flotillin-2	1	1	0	1	1	1	0	1	1	1	1	9	0	1	0	7	7	0	0	0	0	0	0	0	0	0	2493.03	2952.96	1334.44	3933.12	2555.8	1309.14	1499.56	994.086	1124.37	Q14254	FLOT2	0	0	0	0	0	0	0	0	0	2493.03
Q9H4G4	GLIPR2	Golgi-associated plant pathogenesis-related protein 1	1	1	0	0	0	1	1	1	1	1	1	8	1	1	6	6	12	1342.29	970.196	1492.14	924.611	756.685	1556.51	1110.44	1036.29	1209.3	4130.44	1928.8	2479.42	3433.3	2205.8	2225.61	2645.16	2586.55	1629.87	Q9H4G4	GLIPR2	1170.2	825.52	1214.7	748.684	713.263	1152.39	999.457	1096.42	1061.77	4130.44
Q14344	GNA13	Guanine nucleotide-binding protein subunit alpha-13	1	1	0	1	1	1	0	1	1	1	1	9	0	1	0	2	2	0	0	0	0	0	0	0	0	0	542.363	508.457	446.46	467.942	353.707	351.918	327.661	365.343	435.749	Q14344	GNA13	0	0	0	0	0	0	0	0	0	542.363
P04899	GNAI2	Guanine nucleotide-binding protein G(i) subunit alpha-2	1	1	0	1	1	1	0	1	1	1	1	9	1	1	1	9	10	626.404	604.531	556.687	641.804	490.186	654.367	581.713	597.628	550.721	3094.72	2246.7	2527.9	2526.32	1585.05	2012.41	1830.54	2133.58	2173.92	P04899	GNAI2	549.57	524.475	453.505	520.132	466.463	485.262	523.837	637.827	481.495	3094.72
P08754	GNAI3	Guanine nucleotide-binding protein G(k) subunit alpha	1	1	0	1	1	1	0	1	1	1	1	9	1	1	2	6	8	287.605	259.39	248.454	261.84	216.931	357.989	233.18	284.062	240.03	2130.58	1731.91	1734.16	1741.43	1095.95	1388.98	1049.41	1499.43	1463.86	P08754	GNAI3	252.328	225.04	202.403	212.201	206.433	265.476	209.98	303.169	209.858	2130.58
P63218	GNG5	Guanine nucleotide-binding protein G(I)/G(S)/G(O) subunit gamma-5	1	0	0	0	1	1	0	1	1	1	1	7	1	1	3	2	5	462.574	399.608	395.408	533.011	394	625.42	482.631	511.866	470.128	1641.85	1330.05	1230.98	1540.73	876.723	1070.54	1054.26	1098.92	1244.69	P63218	GNG5	404.869	342.606	321.962	431.83	373.368	463.437	434.525	543.843	412.167	1641.85
P13224	GP1BB	Platelet glycoprotein Ib beta chain	0	0	0	0	0	0	0	0	1	0	1	2	1	1	1	1	2	29.5392	63.6046	12.7184	66.0359	34.066	41.9091	31.0208	18.8247	27.649	42.3553	99.3925	184.613	170.322	53.7064	59.8527	54.8899	256.426	51.8393	P13224	GP1BB	25.916	55.1817	10.361	53.5169	32.4174	31.0787	27.9345	20.0909	24.1735	42.3553
P43250	GRK6	G protein-coupled receptor kinase 6	0	0	0	1	1	1	0	1	1	1	1	7	1	1	1	7	8	31.9412	34.2564	36.2283	41.1893	26.9214	39.0746	30.3927	23.0782	30.4729	2090.37	1838.43	2133.6	2185.74	1433.51	1840.12	1790.1	1797.63	1628.1	P43250	GRK6	28.0234	29.72	29.5134	33.3807	25.6185	28.9767	27.3689	24.6306	26.6424	2090.37
P02724	GYPA	Glycophorin-A	1	1	0	1	1	1	1	1	1	1	1	10	1	1	169	405	574	36733.3	41617.7	40860	43523	35125.1	40244.2	39071.3	33405	36906.9	94039.9	116945	100045	110569	81562.1	82075.4	96124.5	109710	90780.5	P02724	GYPA	31944.4	35255	33241.8	35236.1	33045.2	29755	35156.6	35173.3	32523	94039.9
P04921	GYPC	Glycophorin-C	1	1	0	1	1	1	1	1	1	1	1	10	1	1	193	154	347	51326.1	49675.9	55406.2	61321.3	40034.9	52984.4	44230.1	40241.1	55724.3	38610.9	36524.2	39536.4	47678.5	38336.7	35690.7	40713.2	39128	41013.1	P04921	GYPC	44808.5	42473.1	45098.9	49666.5	37833.7	39218.2	39809.3	42583.3	48950	38610.9
Q04756	HGFAC	Hepatocyte growth factor activator	0	0	0	0	0	0	0	0	1	0	1	2	1	1	1	2	3	85.7416	208.854	73.942	175.215	123.851	209.261	67.7603	143.909	122.931	393.456	401.466	364.932	444.618	571.229	346.746	205.006	192.914	243.201	Q04756	HGFAC	75.2247	181.196	60.2368	141.998	117.857	155.183	61.0187	153.589	107.478	393.456
P01891	HLA-A	HLA class I histocompatibility antigen, A-68 alpha chain	0	0	0	0	0	0	0	0	1	1	1	3	1	1	1	3	4	33.7817	299.141	7.40491	178.118	14.4442	41.8387	108.025	43.8638	32.3961	494.9	1310.57	642.28	841.077	635.732	385.66	2549.92	3033.75	2492.31	P01891	HLA-A	29.6381	259.527	6.03241	144.351	13.7452	31.0265	97.2773	46.8143	28.3239	494.9
P30460	HLA-B	HLA class I histocompatibility antigen, B-8 alpha chain	0	1	0	0	1	0	0	0	1	1	1	5	1	1	1	1	2	20.6452	70.9063	19.5225	31.4907	85.3281	39.2384	30.3773	19.8418	53.2903	9.30166	208.841	31.5304	20.6935	11.8185	11.6252	60.9924	42.078	315.648	P30460	HLA-B	18.1129	61.5165	15.904	25.5208	81.1986	29.0982	27.355	21.1765	46.5916	9.30166
P04222	HLA-C	HLA class I histocompatibility antigen, Cw-3 alpha chain	0	0	0	0	0	0	0	0	1	1	1	3	1	1	3	3	6	383.158	603.426	278.182	487.703	591.317	585.164	367.859	288.903	549.14	325.444	869.848	403.323	430.529	281.538	310.836	638.272	727.013	2156.46	P04222	HLA-C	336.161	523.517	226.621	395.245	562.7	433.943	331.26	308.336	480.112	325.444
Q53GQ0	HSD17B12	Estradiol 17-beta-dehydrogenase 12	1	1	0	0	1	0	0	1	1	1	1	7	1	1	1	1	2	114.276	177.339	121.955	184.253	177.113	193.786	170.448	168.459	162.019	281.019	240.303	252.309	324.412	213.363	237.144	321.605	336.335	264.593	Q53GQ0	HSD17B12	100.259	153.855	99.3506	149.323	168.542	143.707	153.49	179.79	141.653	281.019
P13598	ICAM2	Intercellular adhesion molecule 2	0	0	0	0	0	0	0	0	1	0	1	2	0	1	0	2	2	0	0	0	0	0	0	0	0	0	410.251	558.975	413.797	431.161	303.898	360.214	513.413	704.775	361.32	P13598	ICAM2	0	0	0	0	0	0	0	0	0	410.251
P32942	ICAM3	Intercellular adhesion molecule 3	0	0	0	0	0	0	0	0	1	1	1	3	1	1	10	5	15	1828	2736.96	2899.82	2596.83	1654.33	3499.24	2488.84	841.866	2437.71	1318.36	860.354	800.047	671.067	946.598	879.253	950.093	1825.95	1512.58	P32942	ICAM3	1584	2319.43	2356.7	2102.24	1554.13	2585.74	2239.25	881.832	2154.86	1318.36
Q14773	ICAM4	Intercellular adhesion molecule 4	1	1	0	0	1	1	0	1	1	1	1	8	1	1	44	58	102	23053.3	25560.9	8569.25	33284.4	15356.2	28357.4	22948.6	7340.79	10049.6	22837.7	19772.6	21419.3	41046.9	13498.9	18859.8	20508.3	22140.2	17370.9	Q14773	ICAM4	19891.4	21250.8	6964.31	26924.5	14327.2	20914.7	20636.4	7643.59	8909	22837.7
P06213	INSR	Insulin receptor	0	0	0	0	0	0	0	0	0	1	1	2	1	1	13	4	17	1203.74	1378.22	1191.03	1437.63	1132.98	1306.94	1266.46	939.033	1111.37	944.335	882.785	765.748	972.74	597.343	691.54	812.345	719.481	647.483	P06213	INSR	1052.39	1184.14	969.798	1164.66	1072.64	968.168	1140.12	996.942	974.709	944.335
P08514	ITGA2B	Integrin alpha-IIb	0	1	0	0	0	0	0	0	1	0	1	3	1	1	8	11	19	536.382	1246.91	290.275	2010.86	339.734	1186.32	1146.7	472.31	768.861	1809.53	4075.11	6808.6	6629.78	2721.47	2390.57	2340.48	8727.61	1954.25	P08514	ITGA2B	467.978	1066.73	236.228	1628.65	320.541	878.315	1032.11	499.502	675.603	1809.53
P05556	ITGB1	Integrin beta-1	0	0	0	0	0	0	0	1	1	1	1	4	1	1	1	2	3	31.8913	45.0671	27.0536	54.4818	27.0153	39.7165	35.0658	28.3477	39.971	304.063	376.586	387.744	437.921	317.575	300.608	310.845	418.187	317.243	P05556	ITGB1	27.9796	39.099	22.0392	44.1532	25.7079	29.4527	31.577	30.2545	34.9466	304.063
P05106	ITGB3	Integrin beta-3	0	1	0	0	0	0	0	0	1	0	1	3	1	1	3	4	7	109.232	197.952	78.0209	316.21	81.51	214.419	187.797	108.894	137.417	945.678	1437.54	2387.93	2479.12	1252.82	1080.78	1100.83	2914.8	1125.04	P05106	ITGB3	95.8338	171.738	63.5597	256.263	77.5653	159.008	169.113	116.219	120.143	945.678
O15554	KCNN4	Intermediate conductance calcium-activated potassium channel protein 4	1	1	0	0	1	1	0	0	1	1	1	7	1	1	16	11	27	3293.13	3746.7	2752.69	3425.29	3366.97	5195.08	4102.64	2671.08	3173.34	3033.54	3559.53	2935.44	3209.59	2278.06	2173.56	2550.77	2574.11	2490.78	O15554	KCNN4	2875.61	3214.12	2241.06	2774.68	3186.24	3847.08	3693.07	2832.6	2785.54	3033.54
P33947	KDELR2	ER lumen protein retaining receptor 2	0	0	0	0	0	0	0	0	1	1	1	3	1	1	1	1	2	28.0315	31.0315	22.1374	32.7533	31.2297	43.6964	27.1526	30.4082	29.8731	440.887	354.421	377.795	420.598	221.223	379.139	420.407	483.635	269.679	P33947	KDELR2	24.5932	26.9221	18.0342	26.544	29.7183	32.4041	24.4511	32.4536	26.118	440.887
P23276	KEL	Kell blood group glycoprotein	1	1	0	1	1	1	0	1	1	1	1	9	1	1	77	70	147	16267.3	17380.1	17231.4	18619.4	14160.3	20026.7	14963.4	12131.9	16498.3	16335.3	16561.8	19591.2	24747.4	16406.4	15211.5	18287.2	18680.9	19863.4	P23276	KEL	14083.1	14572.1	14009.8	15066.9	13255.1	14786.9	13459.6	12698.9	14594.9	16335.3
P01116	KRAS	GTPase KRas	1	1	0	1	1	1	1	1	1	1	1	10	0	1	0	2	2	0	0	0	0	0	0	0	0	0	606.384	737.888	686.822	759.012	509.135	501.756	699.544	491.333	472.667	P01116	KRAS	0	0	0	0	0	0	0	0	0	606.384
P11279	LAMP1	Lysosome-associated membrane glycoprotein 1	0	1	0	0	0	0	0	1	1	1	1	5	1	1	9	3	12	6691.14	3676.04	1536.51	4001.68	2945.15	1957.38	2414.56	1024.17	1186.21	1358.88	612.473	369.517	1246.96	508.236	894.778	1119.32	577.653	510.072	P11279	LAMP1	5813.29	3104.55	1250.33	3239.63	2766.54	1446.69	2172.51	1076.29	1046.34	1358.88
Q12907	LMAN2	Vesicular integral-membrane protein VIP36	1	1	0	0	1	1	0	0	1	1	1	7	1	1	2	2	4	147.323	348.097	206.269	219.559	487.661	241.116	252.009	214.853	144.386	664.25	649.303	952.973	707.789	553.968	761.786	632.134	952.978	780.128	Q12907	LMAN2	129.253	302	168.037	177.935	464.061	178.806	226.936	229.305	126.236	664.25
Q9UIQ6	LNPEP	Leucyl-cystinyl aminopeptidase	0	1	0	0	1	0	1	0	1	1	1	6	1	1	2	5	7	142.775	150.096	93.4691	189.066	301.44	193.305	246.016	129.424	150.11	1022.44	937.744	977.162	1072.71	526.354	1031.5	1173.21	1011.56	989.197	Q9UIQ6	LNPEP	125.262	130.219	76.1446	153.223	286.852	143.35	221.539	138.13	131.241	1022.44
Q6P1A2	LPCAT3	Lysophospholipid acyltransferase 5	1	0	0	0	1	1	0	1	1	1	1	7	1	1	1	1	2	19.858	26.003	19.1605	20.0404	27.7578	23.1006	17.4549	16.2276	81.9864	99.4897	392.574	270.752	593.969	507.145	87.8592	424.05	515.433	712.914	Q6P1A2	LPCAT3	17.4223	22.5595	15.6091	16.2412	26.4145	17.1308	15.7183	17.3191	71.6806	99.4897
Q7Z4F1	LRP10	Low-density lipoprotein receptor-related protein 10	0	0	0	0	0	0	0	0	1	0	1	2	1	1	3	2	5	233.26	297.943	242.137	276.31	201.906	220.858	158.351	167.301	162.916	288.916	411.32	267.729	301.185	272.22	167.874	214.616	236.417	160.224	Q7Z4F1	LRP10	202.203	250.759	196.909	223.655	189.079	163.165	142.454	175.439	144.079	288.916
Q8N9N7	LRRC57	Leucine-rich repeat-containing protein 57	1	1	0	1	1	0	0	1	1	1	1	8	1	1	4	7	11	784.084	639.869	881.783	688.162	664.978	911.396	636.376	607.001	727.147	3066.81	2914.68	2440.23	2591.57	1948.52	2231.23	2377.3	2194	2169.15	Q8N9N7	LRRC57	687.91	555.134	718.344	557.701	632.796	675.868	573.061	647.831	635.744	3066.81
Q8N4S9	MARVELD2	MARVEL domain-containing protein 2	0	0	0	0	1	0	0	0	0	1	1	3	1	1	1	4	5	34.7795	52.0075	45.0654	44.3417	38.3314	57.5254	36.8466	44.8283	44.1163	767.574	790.741	729.197	831.34	417.226	607.317	892.551	684.734	757.704	Q8N4S9	MARVELD2	30.5135	45.1203	36.7125	35.9355	36.4763	42.6594	33.1806	47.8437	38.5708	767.574
Q9H8H3	METTL7A	Methyltransferase-like protein 7A	1	1	0	1	1	1	0	1	1	1	1	9	1	1	2	1	3	365.731	531.304	360.609	499.568	584.91	301.869	216.916	139.822	227.067	1047.03	1046.74	481.038	924.771	423.341	813.612	830.188	560.929	627.716	Q9H8H3	METTL7A	319.43	455.516	293.575	404.638	553.661	223.504	195.243	148.33	199.666	1047.03
A6NFX1	MFSD2B	Major facilitator superfamily domain-containing protein 2B	0	0	0	0	1	0	0	1	0	1	1	4	1	1	8	4	12	1283.45	2745.15	1863.66	1994.83	1945.5	2017.2	1908.73	2135.53	2022.09	2416.24	1619.57	2344.43	2929.3	1765.89	2330.18	2414.89	2257.78	2221.3	A6NFX1	MFSD2B	1114.17	2314.17	1515.99	1614.78	1828.17	1490.5	1717.32	2245.22	1784.02	2416.24
Q00013	MPP1	55 kDa erythrocyte membrane protein	1	1	1	0	1	1	1	1	1	1	1	10	1	1	43	39	82	10124.7	11005.9	10909	12157.6	10871.6	12622.8	8537.27	8430.7	9800.17	19407.8	20139	20659.1	21035.5	15737.1	15903.4	16603.2	18412.9	17523.2	Q00013	MPP1	8736.32	9157.84	8864.92	9834.85	10143.2	9310.95	7677.43	8789.93	8686.83	19407.8
O95297	MPZL1	Myelin protein zero-like protein 1	0	0	0	0	0	0	0	0	1	1	1	3	1	1	2	5	7	530.897	513.753	433.521	589.199	428.092	555.716	497.587	253.681	378.091	2492.46	1155.38	1289.22	2288.5	1111.9	1360.27	2291.24	2459.08	1639.09	O95297	MPZL1	465.778	445.719	353.168	477.5	407.374	412.105	448.081	270.745	330.564	2492.46
Q96S97	MYADM	Myeloid-associated differentiation marker	0	1	0	0	1	0	0	0	1	1	1	5	1	1	2	6	8	53.9887	97.9578	119.506	85.658	83.5595	73.5639	60.6575	64.6958	72.8292	510.902	538.3	734.455	875.694	619.615	761.811	742.523	658.473	768.723	Q96S97	MYADM	47.3665	84.9856	97.3555	69.4191	79.5156	54.5531	54.6225	69.0476	63.6745	510.902
Q92542	NCSTN	Nicastrin	1	1	0	0	1	0	0	0	1	1	1	6	1	1	10	28	38	1786.51	1814.23	1766.28	1912.76	1538.13	1656.6	1650.26	1141.46	1231.37	12125	11346.5	12923.6	14627.2	11122.4	9930.22	11078.6	12407.4	11476.8	Q92542	NCSTN	1546.82	1526.33	1436.11	1548.06	1440.87	1222.96	1484.47	1195.75	1088.24	12125
Q15223	NECTIN1	Poliovirus receptor-related protein 1	0	0	0	0	1	0	0	0	1	1	1	4	1	1	27	16	43	6962.17	6756.92	6454.41	7164.88	5433.68	7142.73	7131.05	4790.02	6607.8	8892.64	4511.24	6699.96	8742.93	4709.78	7104.44	7429.61	7922.03	4416.13	Q15223	NECTIN1	5986.51	5564.03	5242.46	5793.42	5043.44	5261.4	6410.9	4961.25	5881.2	8892.64
Q92859	NEO1	Neogenin	0	0	0	0	0	0	0	0	1	0	1	2	1	1	1	1	2	33.9545	23.9517	27.3701	40.421	22.9228	37.5089	50.7983	30.638	26.7212	230.755	222.07	237.127	275.011	126.663	269.145	226.046	263.276	245.144	Q92859	NEO1	29.7897	20.7799	22.297	32.7581	21.8134	27.8156	45.7443	32.6989	23.3623	230.755
Q9Y639	NPTN	Neuroplastin	1	0	0	0	1	0	0	1	0	1	1	5	1	1	19	17	36	7768.26	6679.97	7045.23	8791.82	7032.72	9650.3	8557.78	6959.35	7045.02	7112.43	5467.67	7975.18	6973.91	4380.56	5420.39	7274.79	6333.79	5084.39	Q9Y639	NPTN	6741.84	5637.9	5730.06	7116.68	6600.39	7131.87	7698.99	7308.62	6218.8	7112.43
P01111	NRAS	GTPase NRas	1	1	1	1	1	1	0	1	1	1	1	10	1	1	1	5	6	267.324	301.382	252.454	293.982	234.868	268.113	257.201	221.002	236.335	2896.1	2793.17	2777.51	3251.97	2361.88	2327.93	2431.14	2116.99	1945.79	P01111	NRAS	234.535	261.471	205.662	238.249	223.502	198.826	231.611	235.868	206.627	2896.1
Q99497	PARK7	Protein DJ-1	0	1	1	0	0	1	1	1	1	1	1	8	1	1	5	5	10	1667.8	2515.62	1796.59	2245.17	1897.39	2194.46	1715.5	1620.6	1795.56	1798.36	1991.67	1721.44	1744.06	1440.07	1074.84	1637.47	1293.38	1602.3	Q99497	PARK7	1453.44	2143.05	1462.24	1818.22	1790.38	1623.74	1544.02	1712.25	1579.04	1798.36
Q08174	PCDH1	Protocadherin-1	0	0	0	0	0	0	0	0	0	1	1	2	1	1	20	16	36	3308.29	5080.14	3774.79	3073.39	2563.93	3081.43	3180.43	1950	3164.48	5225.39	5960.61	4215.19	5023.74	3490.45	3117.9	4002.85	2785.03	4076.79	Q08174	PCDH1	2884.04	4336.86	3072.22	2489.14	2417.92	2280.25	2862.42	2061.69	2783.75	5225.39
P13667	PDIA4	Protein disulfide-isomerase A4	0	0	0	1	1	1	0	1	1	1	1	7	0	1	0	2	2	0	0	0	0	0	0	0	0	0	167.778	220.835	187.284	202.486	161.567	171.805	237.994	198.662	154.825	P13667	PDIA4	0	0	0	0	0	0	0	0	0	167.778
Q9BTU6	PI4K2A	Phosphatidylinositol 4-kinase type 2-alpha	1	1	0	0	1	1	1	1	1	1	1	9	1	1	1	1	2	52.6561	67.0166	37.9063	60.8696	50.0266	55.8214	66.6402	46.5233	43.5257	209.446	233.882	211.022	268.846	160.121	166.031	255.722	198.078	208.261	Q9BTU6	PI4K2A	46.1974	58.1419	30.8803	49.3301	47.6056	41.3957	60.01	49.6527	38.0545	209.446
Q92508	PIEZO1	Piezo-type mechanosensitive ion channel component 1	1	1	0	1	1	1	0	1	1	1	1	9	1	1	76	54	130	15734.8	15793.1	13291.2	19816.7	18484.7	15984.6	9915.06	12309.2	13673.2	13971.4	13668.4	12792.7	17890.7	10921.8	11278.3	18858.3	13914.3	13835.1	Q92508	PIEZO1	13624	13234.2	10807	16036.4	17293.3	11801	8916.56	12868.8	12102.2	13971.4
Q04941	PLP2	Proteolipid protein 2	0	1	0	0	0	0	1	0	1	1	1	5	1	1	1	2	3	232.775	241.832	228.029	275.057	185.163	237.191	183.436	150.597	168.531	1486.15	1824.05	1000.12	1929.08	845.279	1123.99	1188.42	36.7444	1129.67	Q04941	PLP2	204.223	209.807	185.764	222.912	176.202	175.895	165.186	160.727	147.346	1486.15
O15162	PLSCR1	Phospholipid scramblase 1	1	1	0	1	1	1	0	1	1	1	1	9	1	1	2	1	3	222.829	160.448	178.625	267.43	300.665	266.77	316.445	246.089	237.406	413.364	368.664	392.332	444.578	242.471	339.901	408.15	355.313	283.446	O15162	PLSCR1	191.895	132.09	145.087	216.267	279.784	196.447	284.544	256.268	210.75	413.364
Q9NRQ2	PLSCR4	Phospholipid scramblase 4	1	1	0	0	1	1	0	1	1	1	1	8	1	1	3	4	7	249.404	221.797	242.44	248.831	226.459	261.027	236.615	208.786	256.852	879.784	860.876	814.624	930.107	737.97	767.401	873.755	822.128	810.307	Q9NRQ2	PLSCR4	218.813	192.425	197.504	201.658	215.499	193.571	213.074	222.83	224.565	879.784
Q9BX97	PLVAP	Plasmalemma vesicle-associated protein	0	0	0	0	0	0	0	0	0	1	1	2	1	1	15	7	22	2295.17	3973.84	2465.89	3848.27	1970.91	1520.62	1900.17	1234.83	2996.71	3102.98	2302.14	2383.6	3462.73	1230.31	2153.16	5877.93	1974.19	2084.56	Q9BX97	PLVAP	2007.77	3419.97	2007.93	3117.73	1868.24	1126.48	1710.71	1312.53	2626.93	3102.98
Q9UIW2	PLXNA1	Plexin-A1	0	0	0	0	0	0	0	0	1	1	1	3	1	1	35	9	44	6955.55	4470.52	5166.52	7857.32	5953.29	5238.87	5076.97	7534.53	5357.18	3977.23	4397.09	3879.97	3793.05	3921.49	3742.08	2957.64	4164.84	2881.48	Q9UIW2	PLXNA1	6086.43	3846.05	4207.29	6365.87	5646.65	3881.22	4570.77	8010.84	4695.07	3977.23
O60486	PLXNC1	Plexin-C1	0	0	0	0	0	0	0	0	1	0	1	2	1	1	5	9	14	541.799	507.966	417.906	675.767	529.505	517.668	522.468	352.47	592.192	3765.56	2470.54	2493.77	3621.87	2150.93	2565.13	4793.9	2459.39	3431.67	O60486	PLXNC1	473.927	437.805	340.306	547.489	501.562	383.559	470.372	374.593	519.075	3765.56
P23284	PPIB	Peptidyl-prolyl cis-trans isomerase B	1	1	0	1	1	1	1	1	1	1	1	10	1	1	3	1	4	534.739	665.213	522.719	457.202	580.881	504.148	492.783	548.825	397.313	497.155	598.28	557.855	504.537	426.831	487.088	500.956	516.732	449.762	P23284	PPIB	446.266	509.001	422.632	368.456	519.284	367.605	441.807	543.465	363.72	497.155
P35813	PPM1A	Protein phosphatase 1A	0	0	1	0	0	1	1	0	1	1	1	6	1	1	1	3	4	115.55	121.015	126.868	128.407	108.564	115.387	101.147	90.8423	94.5804	1144.25	1132.98	1238.93	1456.96	1094.61	1126.59	1285.38	1227.87	957.254	P35813	PPM1A	101.377	104.989	103.353	104.064	103.31	85.5681	91.0836	96.9528	82.6915	1144.25
P04156	PRNP	Major prion protein	0	0	0	0	0	0	0	0	0	1	1	2	1	1	5	9	14	1010.04	1530.08	1626.23	2077.82	691.355	1547.1	861.847	832.457	480.742	1545.38	1303.75	2150.9	2033.31	1550.25	1518.1	2207.97	886.279	1317.68	P04156	PRNP	877.305	1294.17	1322.65	1682	650.017	1143.73	775.469	876.084	423.625	1545.38
P62191	PSMC1	26S protease regulatory subunit 4	1	1	1	1	1	1	1	1	1	1	1	11	0	1	0	11	11	0	0	0	0	0	0	0	0	0	3514.15	4524.58	4557.62	5657.22	4070.91	3183	4016.51	3035.24	3017.98	P62191	PSMC1	0	0	0	0	0	0	0	0	0	3514.15
Q13308	PTK7	Inactive tyrosine-protein kinase 7	0	0	0	0	0	0	0	0	0	1	1	2	1	1	5	3	8	556.705	511.097	562.778	1072.4	397.315	667.836	507.494	369.884	1026.74	197.718	178.969	243.351	210.993	175.047	178.302	160.144	178.208	181.357	Q13308	PTK7	487.132	440.073	458.326	868.941	376.334	494.748	456.886	392.568	899.816	197.718
P18433	PTPRA	Receptor-type tyrosine-protein phosphatase alpha	0	0	0	0	0	0	0	0	1	1	1	3	1	1	25	21	46	9807.74	6197.21	6347.46	8264.98	6809.72	4527.88	3666.85	3011.29	5228	8783.31	5427.63	5201.18	5128.86	9937.69	4537.26	5858.45	5461.06	10295.3	P18433	PTPRA	8509.71	5228.05	5162.79	6690.15	6390.76	3345.5	3299.01	3162.57	4614.52	8783.31
P08575	PTPRC	Receptor-type tyrosine-protein phosphatase C	0	0	0	0	0	0	0	0	1	0	1	2	1	1	22	5	27	5499.06	4187.93	3844.95	4011.61	3424.11	3597.27	4454.61	2180.89	2921.94	3581.62	3420.91	3530.39	4653.72	3227.56	3008.47	3776.08	3812.18	3507.94	P08575	PTPRC	4745.68	3465.92	3125.1	3244.74	3176.34	2650.23	4005.26	2251.14	2604.07	3581.62
P15151	PVR	Poliovirus receptor	0	0	0	0	0	0	0	0	1	1	1	3	1	1	12	7	19	766.929	1209.82	897.448	1255.68	1620.92	989.791	1113.49	522.486	1259.61	3784.57	2029.37	2352.65	2201.2	1884.36	1668.28	1837.66	2228.83	1887.95	P15151	PVR	664.503	1019.12	729.803	1016.25	1519.35	731.124	1001.64	548.702	1112.85	3784.57
P61026	RAB10	Ras-related protein Rab-10	1	1	0	0	1	1	1	1	1	1	1	9	1	1	2	3	5	181.694	174.958	137.009	174.333	131.182	175.571	393.036	149.052	166.053	1122.98	1235.64	883.746	841.808	693.323	822.848	744.825	1051.43	987.286	P61026	RAB10	159.408	151.789	111.614	141.283	124.833	130.199	353.932	159.078	145.18	1122.98
P61106	RAB14	Ras-related protein Rab-14	1	1	1	0	1	1	1	1	1	1	1	10	1	1	2	6	8	172.294	236.943	167.745	224.368	169.603	223.877	161.947	136.586	162.362	1908.04	2355.25	1971.3	1915.07	1549.15	1500.41	1984.52	1779.12	1497.96	P61106	RAB14	151.161	205.566	136.653	181.833	161.395	166.022	145.835	145.773	141.953	1908.04
Q9NP72	RAB18	Ras-related protein Rab-18	0	1	1	0	1	0	1	1	1	1	1	8	1	1	1	5	6	220.641	183.043	225.527	261.224	241.869	263.505	207.448	210.598	249.163	2594.92	2568.9	2370.72	2613.86	1852.06	2039.44	2376.57	2365.58	1977.52	Q9NP72	RAB18	193.578	158.803	183.725	211.702	230.164	195.409	186.808	224.764	217.843	2594.92
Q9H0U4	RAB1B	Ras-related protein Rab-1B	0	1	1	0	1	1	1	1	1	1	1	9	0	1	0	3	3	0	0	0	0	0	0	0	0	0	998.977	1241.15	813.207	841.9	684.984	560.633	848.027	558.635	532.073	Q9H0U4	RAB1B	0	0	0	0	0	0	0	0	0	998.977
Q9UL25	RAB21	Ras-related protein Rab-21	1	1	0	1	1	1	1	1	1	1	1	10	0	1	0	3	3	0	0	0	0	0	0	0	0	0	404.18	386.995	401.934	450.38	324.328	333.174	400.619	349.472	322.263	Q9UL25	RAB21	0	0	0	0	0	0	0	0	0	404.18
Q15286	RAB35	Ras-related protein Rab-35	1	1	0	1	1	1	1	1	1	1	1	10	1	1	2	3	5	1049.76	926.042	1014.74	956.499	721.211	1141.26	858.39	785.07	941.776	1392.01	1546.31	1154.01	1206.38	750.93	1151.2	1032.68	1254.24	946.696	Q15286	RAB35	920.998	803.41	826.657	775.168	686.308	846.329	772.987	837.878	823.393	1392.01
P20339	RAB5A	Ras-related protein Rab-5A	0	0	1	1	1	1	0	1	1	1	1	8	1	1	1	3	4	352.752	318.559	217.547	388.537	303.878	385.777	272.654	259.584	289.479	1002.07	1195.87	942.05	722.541	514.687	762.914	707.719	838.646	794.606	P20339	RAB5A	309.484	276.373	177.225	314.879	289.172	286.082	245.527	277.045	253.091	1002.07
P61020	RAB5B	Ras-related protein Rab-5B	1	1	1	1	1	1	0	1	1	1	1	10	1	1	3	6	9	233.662	245.638	266.219	246.696	298.675	354.654	240.269	221.836	254.317	2114.48	2616.34	1981.69	1930.07	1349.71	1615.66	1855.89	1797.02	1682.13	P61020	RAB5B	205.001	213.109	216.875	199.928	284.221	263.002	216.364	236.758	222.349	2114.48
P51148	RAB5C	Ras-related protein Rab-5C	1	1	1	1	1	1	1	1	1	1	1	11	1	1	3	6	9	447.9	390.136	454.66	476.191	532.606	593.4	401.654	389.335	442.128	2965.03	3700.01	2850.62	2527.33	1921.13	2212.09	2537.52	2563.61	2364.18	P51148	RAB5C	391.053	334.012	370.135	385.712	503.901	439.452	361.549	412.624	388.302	2965.03
P61006	RAB8A	Ras-related protein Rab-8A	1	1	1	1	1	1	1	1	1	1	1	11	1	1	9	7	16	1965.88	2513.36	1697.99	2021.25	1621.76	1875.79	1577.68	1448.32	1543.91	6133.68	6524.79	5888.33	6301	5218.41	4748.05	5833.32	4759.69	5115.06	P61006	RAB8A	1710.19	2140.22	1381.87	1636.74	1526.49	1387.02	1419.64	1525.98	1360.99	6133.68
P63000	RAC1	Ras-related C3 botulinum toxin substrate 1	1	1	0	0	1	1	1	1	1	1	1	9	1	1	17	21	38	5856.32	5861.77	5762.18	5797.2	5692.81	6960.26	5240.81	5191.63	5304.99	12810.1	14126.5	13360.3	12507	8176.8	9870.72	9776.63	10228.8	8870.12	P63000	RAC1	5092.35	4977.77	4687.73	4694.21	5360.76	5145.68	4716.03	5461.43	4676.55	12810.1
P62834	RAP1A	Ras-related protein Rap-1A	1	0	0	0	1	1	0	1	1	1	1	7	1	1	5	8	13	1402.37	1111.2	1162.1	1277.07	1014.7	1644.89	1098.82	1111.05	1167.82	4591.62	4610.47	4275.78	4781.55	2855.76	4027.51	2753.32	3820.75	4306.85	P62834	RAP1A	1215.78	934.358	945.029	1033.59	951.144	1214.89	988.529	1165.01	1031.63	4591.62
P61225	RAP2B	Ras-related protein Rap-2b	1	1	0	1	1	1	1	1	1	1	1	10	1	1	8	11	19	1023.46	1193.51	1136.09	1253.5	1121.65	1428.36	1223.48	1184.33	1321.42	4671.32	4624.2	6288.69	5779.91	4727.89	4403.3	5483.6	4348.5	4278.23	P61225	RAP2B	891.471	1015.82	924.647	1015.14	1056.79	1056.99	1101.03	1250.22	1162.73	4671.32
Q8IUW5	RELL1	RELT-like protein 1	0	0	0	0	1	1	0	0	0	1	1	4	1	1	9	12	21	3156.17	3226.59	2545.61	3207.51	2485.03	3147.35	3044.03	2283.83	2858.43	2131.78	2516.74	2369.23	2989.7	1678.34	1961.7	1840.96	2299.27	2196.39	Q8IUW5	RELL1	2730.65	2702.67	2069.98	2595.53	2329.25	2323.68	2738.29	2390.7	2528.21	2131.78
Q02094	RHAG	Ammonium transporter Rh type A	1	1	0	0	0	1	0	0	1	1	1	6	1	1	13	17	30	4962.84	4886.91	4166.22	5630.09	4741.05	5656.38	4774.39	4303.6	4154.39	3541.23	3613.05	4207.05	3846.22	3206.51	2324.24	2808.74	3505.14	3000.27	Q02094	RHAG	4183.08	3838.42	3373.74	4542.32	4292.42	4139.55	4284.54	4324.04	3769.75	3541.23
P18577	RHCE	Blood group Rh(CE) polypeptide	1	1	0	0	1	0	1	0	1	1	1	7	1	1	15	16	31	3647.79	4069.28	2994.3	3531.48	2694.39	4239.36	3268	2886.26	2972.67	6123.27	8881.68	7243.29	8133.36	6011.56	5160.23	6196.11	6041.87	5604.23	P18577	RHCE	3156.36	3405.85	2434.7	2857.62	2521.09	3129.68	2939.58	3017.19	2629.37	6123.27
P08134	RHOC	Rho-related GTP-binding protein RhoC	0	0	0	0	0	1	0	0	1	0	1	3	0	1	0	2	2	0	0	0	0	0	0	0	0	0	635.625	791.97	852.762	935.691	663.313	607.229	788.218	596.114	570.303	P08134	RHOC	0	0	0	0	0	0	0	0	0	635.625
O75695	RP2	Protein XRP2	0	1	0	1	1	0	1	1	1	1	1	8	1	1	1	2	3	55.191	60.811	47.9444	63.3778	50.5003	66.1942	51.6315	44.5496	52.0253	435.146	444.509	530.52	503.511	372.332	405.939	484.127	399.414	387.516	O75695	RP2	48.4214	52.758	39.0579	51.3628	48.0563	49.0879	46.4946	47.5462	45.4856	435.146
O95197	RTN3	Reticulon-3	1	1	0	0	1	1	0	1	1	1	1	8	1	1	2	2	4	217.63	302.957	229.375	304.746	224.389	296.067	240.914	222.768	258.356	935.471	786.142	757.872	999.578	504.606	978.962	947.502	1084.43	888.498	O95197	RTN3	190.936	262.838	186.86	246.973	213.53	219.556	216.945	237.752	225.88	935.471
P60903	S100A10	Protein S100-A10	0	0	0	0	0	0	0	0	1	0	1	2	0	1	0	2	2	0	0	0	0	0	0	0	0	0	459.7	544.92	685.209	605.727	497.454	644.663	535.357	703.425	589.974	P60903	S100A10	0	0	0	0	0	0	0	0	0	459.7
Q9NTJ5	SACM1L	Phosphatidylinositide phosphatase SAC1	1	1	0	1	1	1	0	0	1	1	1	8	0	1	0	5	5	0	0	0	0	0	0	0	0	0	1712.88	1727.86	1837.39	2438.08	1304.69	1632.72	1652.07	1857.73	1534.92	Q9NTJ5	SACM1L	0	0	0	0	0	0	0	0	0	1712.88
O75396	SEC22B	Vesicle-trafficking protein SEC22b	1	1	0	0	1	1	0	1	1	1	1	8	0	1	0	3	3	0	0	0	0	0	0	0	0	0	349.931	290.756	298.316	416.827	235.285	269.978	288.975	372.011	290.559	O75396	SEC22B	0	0	0	0	0	0	0	0	0	349.931
Q14242	SELPLG	P-selectin glycoprotein ligand 1	0	0	0	0	0	0	0	0	1	0	1	2	1	0	2	0	2	802.097	690.902	677.521	1144.2	782.942	929.946	789.132	607.411	779.882	0	0	0	0	0	0	0	0	0	Q14242	SELPLG	703.713	599.409	551.942	927.285	745.051	689.624	710.619	648.269	681.85	0
O75326	SEMA7A	Semaphorin-7A	1	1	0	1	1	1	0	1	1	1	1	9	1	1	85	62	147	23629.8	30182.3	24147.7	32026.4	19893.5	34598.4	21095.5	14001.5	21266.2	28387.5	26191.6	26445.6	23991.4	17733.7	16835	16998.2	17778.2	15940.1	O75326	SEMA7A	20427.1	25182.1	19626.7	25911.8	18583.5	25530.9	18971.8	14602.2	18832	28387.5
Q9NRX5	SERINC1	Serine incorporator 1	0	0	0	0	1	0	0	0	1	1	1	4	1	1	1	4	5	181.639	341.388	269.379	233.551	287.756	320.573	233.161	170.448	209.929	976.362	945.973	1031.98	1142.54	664.299	814.92	1305.43	1072.01	1119.24	Q9NRX5	SERINC1	159.359	296.179	219.449	189.275	273.83	237.729	209.963	181.913	183.541	976.362
Q13530	SERINC3	Serine incorporator 3	0	0	0	0	0	0	0	0	0	1	1	2	1	1	17	10	27	2597.27	3427.36	4531.59	3521.11	3149.84	4058.43	1967.51	3737.32	4246.51	3543.69	3773.13	3211.73	4566.96	2989.62	2872.39	3636.93	4331.44	3720.7	Q13530	SERINC3	2265.7	2927.47	3687.85	2851.84	2975.06	3003.28	1771	3950.34	3733.09	3543.69
O95562	SFT2D2	Vesicle transport protein SFT2B	1	0	0	0	0	0	1	0	1	1	1	5	1	1	1	2	3	90.0819	105.169	84.2952	96.7241	67.4262	81.3348	71.4425	61.6486	55.8533	675.344	757.911	415.516	720.335	349.618	502.076	605.534	592.165	448.261	O95562	SFT2D2	79.0326	91.2419	68.671	78.3873	64.1631	60.3158	64.3345	65.7954	48.8325	675.344
Q96DD7	SHISA4	Protein shisa-4	0	0	0	0	0	0	0	0	0	1	1	2	1	1	2	2	4	53.8328	158.131	62.5717	155.98	106.876	83.1666	73.6958	43.7594	83.4216	377.709	65.0783	122.564	154.84	90.124	126.24	535.349	103.575	294.313	Q96DD7	SHISA4	46.5224	130.995	50.8922	126.184	100.011	61.4025	66.3076	46.1236	73.6996	377.709
P49281	SLC11A2	Natural resistance-associated macrophage protein 2	0	0	0	0	0	0	0	1	1	1	1	4	1	1	3	1	4	459.071	685.27	498.271	522.826	611.047	508.029	565.472	314.876	464.022	271.158	215.118	185.798	319.235	222.626	150.726	287.308	225.226	212.6	P49281	SLC11A2	396.91	570.073	404.988	423.033	570.852	374.952	508.61	328.223	411.391	271.158
Q9UHW9	SLC12A6	Solute carrier family 12 member 6	0	0	0	0	1	1	1	0	1	1	1	6	1	1	17	15	32	2068.33	2085.98	2053.11	2883.29	3298.99	3366.85	2967.43	1607.32	2495.73	4562.71	5795.43	5017.5	4102.65	2262.21	3674.1	6991.3	4979.05	4991.99	Q9UHW9	SLC12A6	1808.43	1794.15	1671.78	2335.79	3127.25	2493.59	2671.52	1706.72	2189.08	4562.71
Q9Y666	SLC12A7	Solute carrier family 12 member 7	1	0	0	0	1	1	0	0	1	1	1	6	1	1	32	19	51	5137.51	6952.99	7337.4	5162.95	5455.44	7030.39	5669.92	5772.01	4417.48	8579.53	5890.9	6014.47	6981.33	6008.81	3980.67	8020.04	6425.52	5775.56	Q9Y666	SLC12A7	4477.41	5929.56	5972.01	4181.1	5154.4	5202.3	5103.15	6101.09	3883.88	8579.53
Q13336	SLC14A1	Urea transporter 1	1	1	0	1	0	1	0	1	1	1	1	8	1	1	53	22	75	17309.2	10778.8	13526.8	15594.9	11003.3	18651.4	9826.09	13996.8	12650.6	10981.5	9524.12	11193.1	12458.8	6287.42	7469.29	11821.8	9396.68	7963.56	Q13336	SLC14A1	15016.2	9066.48	11000.6	12622.8	10322.9	13780.3	8840.03	14698.9	11168.6	10981.5
P53985	SLC16A1	Monocarboxylate transporter 1	1	0	0	0	1	1	0	1	1	1	1	7	1	1	18	5	23	10089.9	2958.59	7162.2	6599.09	4951.82	8679.76	2793.21	3930.07	8851.15	2427.31	2125.33	1494.83	2691.97	1789.34	1537.02	4215.27	1664.41	1610.45	P53985	SLC16A1	8783.81	2491.15	5827.96	5343.02	4664.97	6420.35	2513.03	4144.55	7783.92	2427.31
P41440	SLC19A1	Folate transporter 1	1	1	0	1	1	1	0	1	1	1	1	9	1	1	9	3	12	1620.43	1088.46	1359.79	1436.34	1463.85	2046.33	1540.28	1290.31	1236.05	614.2	409.183	680.042	541.272	467.809	448.326	489.587	511.663	304.111	P41440	SLC19A1	1415.94	934.289	1107.06	1163.57	1385.67	1515.56	1386.63	1368.68	1084.45	614.2
P43007	SLC1A4	Neutral amino acid transporter A	0	0	0	0	0	0	0	0	1	0	1	2	1	1	1	1	2	55.7323	31.6982	41.2756	43.8969	44.0388	24.7609	38.6104	21.084	24.4503	290.386	196.833	126.408	230.687	130.658	130.037	177.629	254.557	119.523	P43007	SLC1A4	48.8963	27.5005	33.6251	35.575	41.9075	18.3621	34.769	22.5022	21.3769	290.386
Q15758	SLC1A5	Neutral amino acid transporter B(0)	0	0	0	0	0	1	0	1	1	0	1	4	1	1	1	2	3	497.054	632.16	323.613	567.689	292.731	503.703	348.543	276.003	246.521	338.917	531.869	247.693	239.686	242.203	247.783	163.331	496.142	278.59	Q15758	SLC1A5	436.086	548.446	263.631	460.068	278.564	373.533	313.866	294.568	215.533	338.917
A1A5C7	SLC22A23	Solute carrier family 22 member 23	1	0	0	0	0	0	0	0	0	1	1	3	1	1	24	16	40	9610.62	8793.47	9144.89	9980.79	8588.38	11037.8	9137.79	8218.52	8413.17	7648.03	10853.3	11166.8	13159.9	8537.51	9134.96	8803.19	9927.28	9173.46	A1A5C7	SLC22A23	8323.99	7387.03	7435.76	8077.07	8047.49	8149.55	8219.99	8601.41	7436.55	7648.03
Q00325	SLC25A3	Phosphate carrier protein, mitochondrial	0	0	0	0	0	0	0	1	1	1	1	4	1	1	1	1	2	22.3512	59.5382	19.8304	55.1525	46.1356	40.099	47.387	24.1957	22.0856	237.176	116.889	153.469	292.492	131.854	256.677	144.487	121.472	85.3944	Q00325	SLC25A3	19.6096	51.6538	16.1548	44.6968	43.9029	29.7364	42.6724	25.8232	19.3094	237.176
P05141	SLC25A5	ADP/ATP translocase 2	0	0	0	0	0	0	0	1	1	1	1	4	1	1	1	2	3	59.0883	94.8972	69.2879	52.7469	78.3253	67.42	82.8655	79.976	45.5649	443.75	364.979	309.835	433.766	251.815	534.089	394.642	356.078	277.736	P05141	SLC25A5	49.3121	72.6124	56.021	42.5084	70.0196	49.16	74.2934	79.195	41.7124	443.75
Q99808	SLC29A1	Equilibrative nucleoside transporter 1	1	1	0	1	1	1	0	1	1	1	1	9	1	1	40	43	83	14382.6	13513.8	12123.1	14263.7	9522.95	13144.7	11250.3	9361.93	10125.9	11841.9	11447.4	11355.6	12177.4	8830.17	8323.29	9272.25	9334.81	8437.56	Q99808	SLC29A1	12483.4	11367.1	9858.16	11543.9	8918.55	9707.53	10120.1	9810.89	8946.86	11841.9
P11166	SLC2A1	Solute carrier family 2, facilitated glucose transporter member 1	1	1	0	1	1	1	1	1	1	1	1	10	1	1	355	207	562	68893.3	67789	69086.8	74525.1	66336	100960	72550.2	55341.1	71073.8	77997.2	89209.5	85209.8	91152.9	65629.9	59437.5	79278.1	69124.6	59509.6	P11166	SLC2A1	59701.4	56736.1	56172	60303.3	62001.2	74532.7	65255.4	57859.2	62894.7	77997.2
Q8TDB8	SLC2A14	Solute carrier family 2, facilitated glucose transporter member 14	0	1	0	1	0	0	0	1	1	1	1	6	1	1	21	19	40	7626.83	6980.22	6682.93	7353.46	6248.02	6638.99	7045.15	5821.16	5827.95	8104.88	6168.3	6092.69	7927.67	4502.11	6064.06	5295.87	7228.08	5228.22	Q8TDB8	SLC2A14	6589.18	5810.44	5432.33	5949.37	5832.92	4897.86	6336.33	6076.89	5164.46	8104.88
P14672	SLC2A4	Solute carrier family 2, facilitated glucose transporter member 4	1	0	0	0	1	0	0	1	0	1	1	5	1	1	8	5	13	1249.17	1018.73	1323.85	1702.42	1438.49	2088.64	1580.62	1158.66	1493.75	1225.16	886.892	1488.08	1082.3	972.386	926.566	1212.86	1432.15	1077.87	P14672	SLC2A4	1071.33	827.332	1074.92	1375.72	1325.37	1537.84	1420.26	1196.57	1332.85	1225.16
Q9Y6M5	SLC30A1	Zinc transporter 1	0	1	0	0	1	1	0	1	1	1	1	7	1	1	26	20	46	6483.27	10432.9	6454.8	8182.72	6013.3	7376.04	6884.08	5313.45	5258.97	6525.65	6562.56	8428.92	7629.54	7330.76	4425.22	5131.58	6764.2	6981.46	Q9Y6M5	SLC30A1	5594.39	8672.47	5246.25	6619.65	5602.6	5440.61	6190.75	5534.99	4664.85	6525.65
O15431	SLC31A1	High affinity copper uptake protein 1	0	0	0	0	0	0	0	0	1	1	1	3	1	1	7	6	13	1699.82	1545.51	1462.97	1697.24	1281.59	1488.11	1119.74	1129.41	1128.11	2506.78	1993.81	1627.18	2361.79	1694.14	1740.76	1380.48	1876.12	1770.73	O15431	SLC31A1	1473.15	1300.87	1189.53	1373.76	1206.52	1099.05	1007.21	1183.63	996.956	2506.78
P08195	SLC3A2	4F2 cell-surface antigen heavy chain	0	0	0	0	0	0	0	0	1	1	1	3	1	1	16	11	27	2809.28	2426.69	2484.49	2542.05	2485.04	2527.14	2320.53	2176.42	1792.4	3374.19	3553.72	3153.07	3595.36	2680.29	2492.62	2496.74	2704.97	2686.33	P08195	SLC3A2	2416.79	2003.18	2018.38	2055.94	2312.92	1862.88	2086.27	2266.12	1593.22	3374.19
Q9NP59	SLC40A1	Solute carrier family 40 member 1	1	1	0	1	1	0	0	1	1	1	1	8	1	1	72	53	125	28515.4	31872	26592	32023.7	25087	30659.8	26370.6	24143.1	28668	29819.6	20315.6	20847.2	19516.2	16817.3	18419.4	21773	15996.5	17374.3	Q9NP59	SLC40A1	24565.3	26323	21604.1	25899.4	23329.1	22590.8	23709.5	25066.4	25469.8	29819.6
O75387	SLC43A1	Large neutral amino acids transporter small subunit 3	1	0	0	1	1	1	0	1	1	1	1	8	1	1	22	7	29	7472.21	6215.44	7414.92	7516.18	6097.53	16286.1	7162.17	4119.71	6928.01	3172.1	1213.28	2032.48	1397.55	1808.83	2210.02	5002.62	4961.55	4061.12	O75387	SLC43A1	6469.56	5213.2	6028.33	6082.39	5709.09	12023.5	6442.22	4306.18	6130.62	3172.1
Q8N370	SLC43A2	Large neutral amino acids transporter small subunit 4	1	1	0	0	0	1	0	1	0	1	1	6	1	1	32	13	45	11571.6	23260.7	9788.42	13189.7	15939.5	15720.9	12224.5	8493.05	13962.5	6613.39	8093.32	5126.29	6452.23	6080.97	3211.99	5243.24	3288.36	5454.42	Q8N370	SLC43A2	10011.6	19476	7957.61	10673.3	14911.5	11606.3	10995.6	8877.75	12354.2	6613.39
Q8NBI5	SLC43A3	Solute carrier family 43 member 3	1	1	0	0	0	0	0	0	1	1	1	5	1	1	29	14	43	13248.5	11363	11618	12073.7	9646.11	13545.4	11138	9153.52	8258.35	8520.89	4771.39	9753.17	7947.75	4733.36	4327.73	6040.38	6744.82	5955.02	Q8NBI5	SLC43A3	11481	9548.51	9447.59	9771.67	9043.28	10004.1	10019.6	9591.63	7296.75	8520.89
Q8WWI5	SLC44A1	Choline transporter-like protein 1	0	0	0	0	0	0	0	0	1	1	1	3	1	1	3	4	7	286.455	308.392	296.95	338.251	266.005	294.638	284.746	260.592	234.512	1764.66	1367.36	1935.03	2030.58	1556.39	1533.46	2158.75	1699.94	1747.22	Q8WWI5	SLC44A1	251.319	267.553	241.91	274.126	253.132	218.496	256.416	278.121	205.034	1764.66
Q8IWA5	SLC44A2	Choline transporter-like protein 2	0	0	0	0	0	0	0	0	1	1	1	3	1	1	17	7	24	6278.12	5952.35	6311.38	7450.78	4456.87	7267.8	6854.96	4163.78	5012.19	1617.71	1321.92	1307.04	1815.81	1208.25	1226.76	1367.18	1468.69	1139.05	Q8IWA5	SLC44A2	5402.96	4917.66	5127.47	6025.48	4138.8	5356.24	6163.32	4317.8	4457.19	1617.71
P02730	SLC4A1	Band 3 anion transport protein	1	1	1	1	1	1	0	1	1	1	1	10	1	1	927	620	1547	226088	230830	239832	232881	215183	276546	220580	185752	217954	184839	218479	205900	280168	181088	162580	218819	167829	170871	P02730	SLC4A1	196700	195725	195113	188551	202574	204480	198487	195697	191980	184839
P04920	SLC4A2	Anion exchange protein 2	0	0	0	0	0	0	0	1	1	1	1	4	1	1	5	14	19	186.96	175.592	117.576	546.091	126.472	379.309	92.589	157.728	554.578	1573.56	7735.92	1291.57	6097.89	8113.22	4608.64	10486	3565.98	6055.67	P04920	SLC4A2	164.028	152.339	95.7832	442.564	120.351	281.286	83.3771	168.338	484.867	1573.56
P48029	SLC6A8	Sodium- and chloride-dependent creatine transporter 1	0	0	0	0	0	0	0	0	1	1	1	3	1	0	2	0	2	94.769	146.892	111.236	100.853	88.3991	104.203	95.3762	67.5402	72.0457	0	0	0	0	0	0	0	0	0	P48029	SLC6A8	83.1448	127.44	90.6184	81.7335	84.121	77.2743	85.887	72.0833	62.9895	0
P30825	SLC7A1	High affinity cationic amino acid transporter 1	0	0	0	0	0	0	0	0	1	1	1	3	1	1	8	4	12	1413.86	1194.14	1103.29	1108.52	1384.9	1056.26	843.901	976.547	963.984	1562.94	1468.65	2594.07	1625.81	1155.24	1231.67	1109.83	1975.84	1557.79	P30825	SLC7A1	1225.73	1005.04	897.369	897.21	1299.08	779.973	759.21	1024.4	851.749	1562.94
Q92581	SLC9A6	Sodium/hydrogen exchanger 6	0	0	0	0	0	0	0	0	0	1	1	2	1	1	1	4	5	64.199	39.9804	34.0106	42.4004	73.5759	48.3259	49.3521	28.8245	40.7311	1307.64	1094.29	1255.31	1466.83	758.324	1159.44	1373.03	1206.61	1108.63	Q92581	SLC9A6	56.3245	34.686	27.7067	34.3622	70.0152	35.8373	44.4419	30.7634	35.6111	1307.64
Q96T83	SLC9A7	Sodium/hydrogen exchanger 7	0	0	0	0	0	0	0	0	1	0	1	2	1	1	1	2	3	51.2635	39.128	30.3698	35.1199	61.5338	54.255	55.7522	24.9704	34.5199	338.481	147.628	224.432	196.942	77.0229	183.969	303.085	268.947	270.869	Q96T83	SLC9A7	44.9756	33.9464	24.7407	28.4619	58.5559	40.2341	50.2053	26.65	30.1807	338.481
B2RUZ4	SMIM1	Small integral membrane protein 1	0	0	0	0	0	1	1	1	1	1	1	6	1	1	1	6	7	164.639	171.36	104.824	178.121	121.549	150.28	107.479	79.1708	137.611	553.636	435.1	332.124	658.077	513.539	468.029	468.011	620.626	466.136	B2RUZ4	SMIM1	144.445	148.667	85.3948	144.353	115.667	111.444	96.7857	84.4962	120.313	553.636
Q71RC9	SMIM5	Small integral membrane protein 5	0	0	0	0	0	1	0	0	1	1	1	4	1	1	2	1	3	461.592	412.192	419.56	451.491	275.266	583.846	521.505	291.84	387.423	384.892	244.2	268.82	228.853	281.731	236.77	257.761	255.035	283.677	Q71RC9	SMIM5	404.974	357.607	341.794	365.898	261.944	432.965	469.619	311.471	338.723	384.892
Q92485	SMPDL3B	Acid sphingomyelinase-like phosphodiesterase 3b	0	0	0	0	0	0	0	0	1	1	1	3	1	1	1	2	3	45.241	46.839	34.2106	44.3031	31.871	57.5137	38.1889	39.5878	30.7986	826.562	602.337	226.005	255.943	204.367	592.276	390.377	329.951	439.481	Q92485	SMPDL3B	39.6918	40.6363	27.8696	35.9042	30.3286	42.6507	34.3894	42.2507	26.9272	826.562
O00161	SNAP23	Synaptosomal-associated protein 23	1	1	0	0	1	1	0	1	1	1	1	8	0	1	0	2	2	0	0	0	0	0	0	0	0	0	299.066	350.005	306.215	300.585	247.819	236.361	251.572	273.023	304.108	O00161	SNAP23	0	0	0	0	0	0	0	0	0	299.066
P16150	SPN	Leukosialin	0	0	0	0	0	0	0	0	1	0	1	2	1	1	2	2	4	302.111	230.723	187.953	510.402	264.512	219.19	282.169	170.637	313.754	349.621	107.85	168.394	244.976	112.901	235.204	275.388	388.13	117.946	P16150	SPN	265.055	200.169	153.116	413.641	251.711	162.546	254.095	182.115	274.315	349.621
Q8TCT8	SPPL2A	Signal peptide peptidase-like 2A	0	0	0	0	0	0	0	0	1	1	1	3	1	1	4	3	7	1879.89	1621.67	1183.51	1553.29	1337.29	950.939	1262.28	743.378	1123.82	1360.9	860.895	962.602	1824.87	1651.18	1144.63	1223.52	1660.82	1559.47	Q8TCT8	SPPL2A	1618.13	1342.28	961.292	1256.34	1241.2	700.488	1134.81	770.081	1000.05	1360.9
Q658P3	STEAP3	Metalloreductase STEAP3	0	1	0	0	0	0	0	0	1	1	1	4	1	1	2	1	3	369.285	197.508	219.508	129.893	184.903	315.912	147.941	84.4732	172.41	223.451	737.725	394.34	402.243	310.975	480.172	1161.33	801.284	260.044	Q658P3	STEAP3	323.989	171.353	178.822	105.268	175.955	234.272	133.222	90.1553	150.738	223.451
P27105	STOM	Erythrocyte band 7 integral membrane protein	1	1	0	1	1	1	1	0	1	1	1	9	1	1	75	63	138	18748.5	26446.1	19345	24926.5	19191.2	24057.4	21717.6	15557.1	23764.8	33484	24959.3	27637.8	25652.3	18626.6	19262.5	26847.8	18769.4	19088	P27105	STOM	16209	22095.5	15726.2	20168.5	17940.8	17753.3	19533.5	16257.7	21040.9	33484
Q12846	STX4	Syntaxin-4	1	1	0	1	1	1	0	1	1	1	1	9	1	1	1	2	3	58.2269	65.8301	68.7988	73.1441	67.776	83.4071	80.8771	62.9866	68.5622	250.548	211.066	246.623	256.93	200.106	243.219	216.803	208.448	189.324	Q12846	STX4	51.0849	57.1125	56.0469	59.2776	64.496	61.8526	72.8304	67.2234	59.9438	250.548
O15400	STX7	Syntaxin-7	1	1	1	1	1	1	1	1	1	1	1	11	1	1	4	4	8	307.518	369.103	227.487	385.884	187.316	279.512	497.515	200.852	233.957	304.052	378.064	493.28	462.964	267.313	479.618	479.16	444.309	357.449	O15400	STX7	269.798	320.224	185.322	312.729	178.251	207.279	448.016	214.362	204.548	304.052
Q8NHG7	SVIP	Small VCP/p97-interacting protein	1	1	0	0	1	1	0	1	1	1	1	8	1	1	1	2	3	222.178	197.383	207.253	219.052	191.776	243.036	217.744	147.894	204.596	240.719	209.194	245.675	248.933	193.577	201.159	266.872	218.381	229.969	Q8NHG7	SVIP	194.926	171.244	168.839	177.525	182.495	180.229	196.08	157.842	178.878	240.719
Q16563	SYPL1	Synaptophysin-like protein 1	1	1	0	0	0	0	1	0	1	1	1	6	1	1	4	2	6	327.886	421.687	386.23	542.302	238.58	611.541	372.966	371.75	295.666	352.574	320.152	289.796	290.813	198.519	204.249	376.651	419.417	229.503	Q16563	SYPL1	286.353	362.371	314.476	439.293	226.238	452.896	335.736	394.487	259.272	352.574
Q9UP52	TFR2	Transferrin receptor protein 2	0	0	0	0	0	0	0	0	1	0	1	2	1	1	1	1	2	78.5167	157.987	100.273	163.634	117.21	129.001	125.455	114.465	96.8715	175.939	2430.33	361.033	968.694	581.113	438.729	280.289	696.298	900.519	Q9UP52	TFR2	68.886	137.065	81.6874	132.613	111.538	95.6639	112.973	122.164	84.6946	175.939
P02786	TFRC	Transferrin receptor protein 1	0	1	0	1	0	0	0	1	1	1	1	6	1	1	4	21	25	273.545	286.181	267.058	264.356	235.06	268.294	211.594	233.69	191.526	3106.53	18285.7	4010.56	8790.27	6113.63	4521.35	3060.64	6696.72	8428.89	P02786	TFRC	238.655	244.944	217.383	214.09	221.511	198.589	190.442	246.869	167.983	3106.53
Q99805	TM9SF2	Transmembrane 9 superfamily member 2	0	0	0	0	0	0	0	0	1	1	1	3	1	1	12	7	19	2830.18	3172.9	3354.94	1643.44	1327.7	1110.97	2266.89	904.5	1492.03	1884.38	1147.83	1356.06	1069.02	1867.61	1934.97	1400.89	4083.39	2415.97	Q99805	TM9SF2	2457.81	2683.18	2728.92	1330.53	1248.13	821.624	2039.68	952.74	1315.35	1884.38
Q9HD45	TM9SF3	Transmembrane 9 superfamily member 3	0	0	0	0	1	0	0	1	1	1	1	5	1	1	1	2	3	200.682	122.082	158.553	194.539	93.1005	173.621	89.8304	64.087	150.006	1427.4	1416.83	1332.34	1499.6	1052.21	1018.46	1055.79	1431.18	1165.61	Q9HD45	TM9SF3	176.067	105.915	129.165	157.659	88.5949	128.753	80.893	68.3978	131.15	1427.4
Q969X1	TMBIM1	Protein lifeguard 3	1	0	0	0	1	1	0	0	1	1	1	6	1	1	9	7	16	1161.22	1873.2	837.419	1045.68	1137	1242.64	1120.92	992.847	889.597	1915	1401.97	1439.48	1980.55	1271.94	1820.79	1206.78	1866.59	1531.06	Q969X1	TMBIM1	1001.42	1560.74	680.353	845.839	1058.12	916.506	1007.9	1033.32	791.366	1915
Q7Z403	TMC6	Transmembrane channel-like protein 6	0	0	0	0	0	1	0	0	1	1	1	4	1	1	8	7	15	1106.25	1378.45	987.148	1305.58	1064.77	1433.99	1320.02	1014.56	1011.44	1738.06	1166.85	1390.5	1528.28	1116.62	1307.99	1406.15	1617.44	1260.17	Q7Z403	TMC6	970.559	1195.91	804.18	1058.07	1013.24	1063.41	1188.69	1082.8	884.301	1738.06
Q8IU68	TMC8	Transmembrane channel-like protein 8	0	0	0	0	0	1	0	0	0	1	1	3	1	1	16	11	27	2717.57	2832.25	2675	2965.75	2594.25	3437.79	3329.93	2081.52	2121.77	4809.68	3009.88	4134.47	4250.87	3221.05	3463.51	3486.85	4229.71	3359.77	Q8IU68	TMC8	2375.21	2423.22	2177.84	2402.51	2456.08	2546.22	2997.72	2208.7	1861.7	4809.68
Q7Z7N9	TMEM179B	Transmembrane protein 179B	0	0	0	0	0	0	0	1	1	1	1	4	1	1	1	1	2	20.2091	36.8045	13.5047	44.1549	32.0555	33.3254	19.6011	16.9033	28.2968	122.565	119.585	113.324	145.082	113.19	124.947	171.502	130.778	95.9777	Q7Z7N9	TMEM179B	17.7303	31.9306	11.0016	35.7841	30.5042	24.7133	17.6509	18.0403	24.7399	122.565
Q96Q45	TMEM237	Transmembrane protein 237	0	0	0	0	0	0	0	0	1	1	1	3	1	1	9	5	14	1073.99	1024.72	1123.15	1128.95	1165.96	1132.55	1083.51	1025.36	982.834	2254.44	2117.52	2225.39	2071.97	1469.18	1243.27	2046.49	1100.37	1368.38	Q96Q45	TMEM237	934.466	869.915	913.951	914.187	1098.22	837.74	975.054	1082.3	864.886	2254.44
Q9NV96	TMEM30A	Cell cycle control protein 50A	0	0	0	0	0	1	0	1	1	1	1	5	1	1	17	9	26	3890.82	3748.75	3517.14	4367.43	3966.54	4739.45	4111.38	3080.84	3725.81	3198.27	2948.34	3181.87	3675.5	2537.11	2405.8	3138.43	2682.01	2378.32	Q9NV96	TMEM30A	3369.89	3139.82	2859.87	3534.46	3713.06	3498.84	3697.78	3217.08	3301.98	3198.27
Q96MV1	TMEM56	Transmembrane protein 56	1	0	0	0	0	0	0	0	1	1	1	4	1	1	1	4	5	547.033	621.571	593.866	517.783	592.19	657.676	495.227	466.297	512.631	797.733	791.097	872.716	1043.53	717.301	732.786	844.626	799.788	712.644	Q96MV1	TMEM56	456.526	475.607	480.156	417.278	529.394	479.552	443.998	461.743	469.288	797.733
Q5T3F8	TMEM63B	Transmembrane protein 63B	0	0	0	0	1	1	0	1	0	1	1	5	1	1	24	15	39	4336.91	5248.77	4944.34	4600.26	5317.51	6121.82	5351.66	2919.25	5065.21	5816.39	6364.01	6132.77	5927.91	4188.26	4498.9	6137.01	5460.21	4573.79	Q5T3F8	TMEM63B	3760.98	4424.55	4020.92	3723.54	4993.39	4522.24	4814.54	3060.31	4475.73	5816.39
Q9P0T7	TMEM9	Transmembrane protein 9	0	0	0	0	0	0	0	0	1	0	1	2	1	1	2	3	5	378.41	295.986	295.259	487.515	221.704	305.892	259.318	128.466	215.626	671.928	840.847	1100.69	670.571	1324.16	454.605	634.865	731.484	604.049	Q9P0T7	TMEM9	331.995	256.79	240.533	395.093	210.975	226.842	233.518	137.107	188.522	671.928
Q12767	TMEM94	Uncharacterized protein KIAA0195	0	0	0	0	0	0	0	0	0	1	1	2	1	1	6	3	9	542.398	629.548	492.555	655.453	510.989	728.572	571.745	551.8	401.287	866.931	731.548	864.35	983.862	751.297	662.22	716.858	682.85	573.069	Q12767	TMEM94	475.868	546.179	401.26	531.193	486.26	540.291	514.861	588.917	350.845	866.931
Q9NQ34	TMEM9B	Transmembrane protein 9B	0	0	0	0	0	0	0	0	1	1	1	3	1	1	1	3	4	179.283	136.88	134.909	211.04	117.014	144.178	121.659	74.9071	118.326	628.494	805.897	889.835	551.08	1013.14	453.922	713.628	683.403	660.51	Q9NQ34	TMEM9B	157.292	118.754	109.904	171.031	111.351	106.919	109.555	79.9457	103.452	628.494
Q9Y5S1	TRPV2	Transient receptor potential cation channel subfamily V member 2	0	0	0	0	0	0	0	0	1	1	1	3	1	1	4	2	6	329.134	404.659	305.737	477.865	401.134	333.721	268.556	305.551	267.44	683.892	375.67	441.369	428.359	321.323	351.219	449.706	299.439	360.281	Q9Y5S1	TRPV2	288.763	351.072	249.068	387.272	381.721	247.479	241.837	326.104	233.822	683.892
Q96ET8	TVP23C	Golgi apparatus membrane protein TVP23 homolog C	0	0	0	0	0	1	0	0	0	1	1	3	0	1	0	2	2	0	0	0	0	0	0	0	0	0	231.566	226.467	146.518	205.623	138.115	173.306	180.352	255.296	138	Q96ET8	TVP23C	0	0	0	0	0	0	0	0	0	231.566
Q9GZZ9	UBA5	Ubiquitin-like modifier-activating enzyme 5	0	0	1	0	0	1	1	0	1	1	1	6	0	1	0	3	3	0	0	0	0	0	0	0	0	0	663.428	624.745	790.516	1001.03	821.065	572.997	867.148	577.198	573.559	Q9GZZ9	UBA5	0	0	0	0	0	0	0	0	0	663.428
Q5T4S7	UBR4	E3 ubiquitin-protein ligase UBR4	1	0	0	1	1	1	1	1	1	1	1	9	1	1	75	58	133	10340.3	14763.4	12264.1	13693.4	15703	16011.8	13011	11508.9	11771.2	14276.6	13678.9	14511	14857.5	10885.3	12128.8	9996.84	17219	12138.8	Q5T4S7	UBR4	9027.01	12655.2	9984.4	11091.7	14871.4	11856.1	11711.9	12203.3	10337.6	14276.6
P63027	VAMP2	Vesicle-associated membrane protein 2	0	0	0	0	0	0	0	0	1	1	1	3	0	1	0	4	4	0	0	0	0	0	0	0	0	0	1290.81	1500.93	1788.92	1231.02	948.545	1102.12	845.664	1005.99	1104.12	P63027	VAMP2	0	0	0	0	0	0	0	0	0	1290.81
P55808	XG	Glycoprotein Xg	0	0	0	0	0	0	0	0	0	1	1	2	1	1	2	1	3	643.79	66.8474	27.9047	390.61	787.573	2620.25	1017.87	2956.09	1412.49	1478.28	38.5432	41.9229	59.1023	2198.16	1454.78	688.523	73.4098	846.611	P55808	XG	552.067	56.0138	22.683	315.657	719.549	1926.4	914.679	2993.25	1259.35	1478.28
P51811	XK	Membrane transport protein XK	1	1	0	0	1	1	0	1	1	1	1	8	1	1	27	25	52	8044.38	8151.51	7976.1	8994.7	6658.94	9474.7	6837.84	6183.78	8349.41	11137.7	11941.5	11188.4	14494	8673.12	8225.17	10709.3	11573.1	11075.1	P51811	XK	6957.31	6809.65	6484	7277.75	6220.49	6992.5	6149.97	6456.91	7395.57	11137.7
Q9UIJ5	ZDHHC2	Palmitoyltransferase ZDHHC2	0	0	0	0	0	0	0	0	1	1	1	3	1	1	4	5	9	1403.74	2017.6	1539.35	1659.02	1762.33	2031.46	2564.96	1469.01	2081.61	1517.6	1341.4	1822.15	1485.36	1168.93	1578.9	2498.65	1723.85	2500.22	Q9UIJ5	ZDHHC2	1215.42	1694.04	1251.43	1342.37	1649.75	1500.54	2307.57	1538.04	1840.9	1517.6
Q5W0Z9	ZDHHC20	Probable palmitoyltransferase ZDHHC20	0	0	0	0	0	0	0	0	1	1	1	3	1	1	6	7	13	667.3	722.619	628.309	806.66	750.834	822.036	1088.95	622.424	1006.54	1464.39	1122.69	1363.24	1145.59	1013.62	1262.98	1667.85	1428.8	1860.14	Q5W0Z9	ZDHHC20	585.45	626.925	511.852	653.735	714.497	609.601	980.608	664.291	880.016	1464.39
Q9NYG2	ZDHHC3	Palmitoyltransferase ZDHHC3	0	0	0	0	0	0	0	0	0	1	1	2	1	1	6	3	9	1729.91	2559.93	1830.41	1909.55	1625.17	1963.55	1738.81	1503.81	1641.99	2303.27	2222.4	1798.7	2770.05	1774.52	2024.42	2075.49	1960.81	1958.47	Q9NYG2	ZDHHC3	1501.49	2163.73	1489	1545.73	1525.5	1450.74	1564.48	1580	1450.12	2303.27
Q9C0B5	ZDHHC5	Palmitoyltransferase ZDHHC5	0	0	0	0	0	0	0	0	1	1	1	3	1	1	3	2	5	158.434	180.822	163.109	209.497	168.298	194.686	179.332	152.534	177.44	193.632	202.666	170.146	220.587	144.603	164.196	197.084	217.008	185.686	Q9C0B5	ZDHHC5	139.001	156.876	132.877	169.781	160.153	144.374	161.49	162.794	155.136	193.632
[truncated: 35 more columns]

## Sheet: Data S3E
Uniprot	Gene Name	Protein name	Description	Comments	Found in UK sample	Found in Senegal sample	UK Peptides	Senegal peptides	Total Peptides	Unaltered UK Donor 1	Unaltered UK Donor 2	Unaltered UK Donor 3	Unaltered UK Donor 4	Unaltered UK Donor 5	Unaltered UK Donor 6	Unaltered UK Donor 7	Unaltered UK Donor 8	Unaltered UK Donor 9	Unaltered Senegal Donor 1	Unaltered Senegal Donor 2	Unaltered Senegal Donor 3	Unaltered Senegal Donor 4	Unaltered Senegal Donor 5	Unaltered Senegal Donor 6	Unaltered Senegal Donor 7	Unaltered Senegal Donor 8	Unaltered Senegal Donor 9	Uniprot	Name	Top 3 normalised UK Donor 1	Top 3 normalised UK Donor 2	Top 3 normalised UK Donor 3	Top 3 normalised UK Donor 4	Top 3 normalised UK Donor 5	Top 3 normalised UK Donor 6	Top 3 normalised UK Donor 7	Top 3 normalised UK Donor 8	Top 3 normalised UK Donor 9	Top 3 normalised Senegal Donor 1	Top 3 normalised Senegal Donor 2	Top 3 normalised Senegal Donor 3	Top 3 normalised Senegal Donor 4	Top 3 normalised Senegal Donor 5	Top 3 normalised Senegal Donor 6	Top 3 normalised Senegal Donor 7	Top 3 normalised Senegal Donor 8	Top 3 normalised Senegal Donor 9	Uniprot	Name
P08183	ABCB1	Multidrug resistance protein 1	Drug efflux pump		1	0	7	0	7	89.3928	84.1588	65.5628	187.923	88.5075	4135.66	103.429	130.355	74.1575	0	0	0	0	0	0	0	0	0	P08183	ABCB1	78.428	73.014	53.4107	152.297	84.2242	3066.9	93.1386	139.123	64.8358	0	0	0	0	0	0	0	0	0	P08183	ABCB1
Q15109	AGER	Advanced glycosylation end product-specific receptor	Advanced glycosylation end product receptor, role in cell activation		1	1	3	1	4	334.917	571.493	366.087	340.313	376.21	536.017	511.882	239.585	409.307	68.2595	77.049	67.1712	76.6106	65.3532	66.3672	84.7117	80.4614	79.6739	Q15109	AGER	292.303	489.023	298.004	275.63	355.775	396.814	460.805	253.573	359.431	68.2595	65.768	61.7289	55.4795	68.9365	75.1603	75.621	80.6705	83.5765	Q15109	AGER
Q9Y5Z0	BACE2	Beta-secretase 2	APP processing enzyme		1	1	1	2	3	128.86	138.997	99.2729	171.726	116.139	99.936	82.5561	67.7411	59.4824	290.384	213.671	363.007	503.683	242.828	276.157	287.887	222.353	220.209	Q9Y5Z0	BACE2	113.054	120.59	80.8726	139.17	110.518	74.11	74.3424	72.2977	52.0054	290.384	182.387	333.595	364.755	256.142	312.746	256.993	222.931	230.995	Q9Y5Z0	BACE2
Q9H7M9	C10orf54	Platelet receptor Gi24	VISTA – role in regulating T-cell activation		1	1	2	1	3	80.9412	224.798	127.115	151.9	75.7754	182.369	188.466	58.6056	117.623	65.9944	43.0667	84.6534	80.97	49.108	190.209	55.5866	124.099	97.0766	Q9H7M9	C10orf54	71.0131	195.029	103.554	123.103	72.1082	135.24	169.715	62.5477	102.838	65.9944	36.7611	77.7946	58.6365	51.8006	215.41	49.6214	124.421	101.832	Q9H7M9	C10orf54
Q96HA4	C1orf159	Uncharacterized protein C1orf159	Unclear role		1	1	2	2	4	248.592	259.128	277.133	272.61	238.146	256.115	181.919	246.848	164.907	454.146	333.634	551.581	344.97	320.608	267.878	570.477	392.376	287.766	Q96HA4	C1orf159	218.1	224.813	225.766	220.929	226.621	189.928	163.819	263.452	144.178	454.146	284.785	506.891	249.819	338.187	303.37	509.257	393.396	301.861	Q96HA4	C1orf159
P07357	C8A	Complement component C8 alpha chain	Complement component	likely contaminant	1	0	2	0	2	91.0628	172.694	64.575	229.762	104.526	83.5252	80.8511	93.4848	72.9486	0	0	0	0	0	0	0	0	0	P07357	C8A	79.8932	149.825	52.606	186.204	99.4674	61.9402	72.807	99.7731	63.7789	0	0	0	0	0	0	0	0	0	P07357	C8A
P25942	CD40	Tumor necrosis factor receptor superfamily member 5	Costimulatory molecule found on antigen presenting cells	likely contaminant	1	0	2	0	2	85.7308	87.4696	104.236	98.0889	125.966	179.772	155.359	50.8599	69.4149	0	0	0	0	0	0	0	0	0	P25942	CD40	75.2152	75.8863	84.9158	79.4934	119.87	133.314	139.902	54.281	60.6893	0	0	0	0	0	0	0	0	0	P25942	CD40
O60931	CTNS	Cystinosin	Lysosomal transporter	likely contaminant	1	1	1	1	2	60.3704	100.435	52.5624	135.508	66.6458	86.8028	64.4406	44.8623	50.1591	436.468	318.405	377.909	469.388	248.005	312.695	318.392	277.349	293.127	O60931	CTNS	52.9655	87.1348	42.8199	109.819	63.4205	64.3708	58.0292	47.88	43.854	436.468	271.786	347.29	339.919	261.603	354.125	284.224	278.07	307.485	O60931	CTNS
Q6PCB8	EMB	Embigin	NMJ formation role		1	1	1	1	2	72.1336	61.9612	78.7329	93.7715	33.502	39.2302	44.095	67.2999	49.4748	265.966	136.094	162.417	220.503	166.613	152.702	167.329	207.873	256.537	Q6PCB8	EMB	63.2858	53.7559	64.1397	75.9945	31.8807	29.0921	39.7079	71.8268	43.2557	265.966	116.168	149.258	159.683	175.748	172.934	149.372	208.413	269.103	Q6PCB8	EMB
P00742	F10	Coagulation factor X	Coagulation factor X (10)	likely contaminant	1	1	4	2	6	486.376	435.162	299.038	754.59	435.222	460.618	415.794	309.029	383.221	397.294	615.867	520.188	491.094	636.726	449.927	246.835	160.24	347.736	P00742	F10	426.718	377.535	243.611	611.536	414.159	341.583	374.426	329.816	335.05	397.294	525.695	478.041	355.638	671.637	509.539	220.346	160.656	364.769	P00742	F10
Q13467	FZD5	Frizzled-5	Wnt signalling pathway		1	1	3	1	4	616.567	625.434	617.128	561.028	356.333	419.688	291.653	326.191	336.534	870.774	260.51	931.022	565.478	764.954	420.71	504.885	809.97	903.842	Q13467	FZD5	540.94	542.61	502.743	454.669	339.088	311.23	262.636	348.132	294.231	870.774	222.368	855.589	409.505	806.896	476.451	450.704	812.075	948.114	Q13467	FZD5
Q9UMF0	ICAM5	Intercellular adhesion molecule 5	Integrin binding protein		1	0	2	0	2	86.5014	117.118	70.55	145.99	92.1142	165.304	111.589	80.5711	105.64	0	0	0	0	0	0	0	0	0	Q9UMF0	ICAM5	75.8913	101.609	57.4735	118.313	87.6563	122.585	100.487	85.9907	92.3609	0	0	0	0	0	0	0	0	0	Q9UMF0	ICAM5
P08069	IGF1R	Insulin-like growth factor 1 receptor	Insulin like growth factor receptor 1, involved in PI3K and Ras-MAPK pathway		1	1	4	1	5	169.836	316.072	186.858	268.352	236.518	243.484	236.388	194.62	241.161	240.764	265.748	259.928	247.132	181.898	209.58	289.385	305.099	222.193	P08069	IGF1R	149.004	274.216	152.224	217.478	225.072	180.562	212.869	207.711	210.847	240.764	226.839	238.868	178.967	191.871	237.348	258.33	305.892	233.077	P08069	IGF1R
Q13261	IL15RA	Interleukin-15 receptor subunit alpha	Il-receptor subunit	likely contaminant	1	1	6	1	7	1827.4	2727.54	2244.81	2207.56	2594.01	1771.03	1885.55	1783.92	1489.71	424.362	531.763	435.875	531.082	484.53	224.372	345.083	270.619	221.175	Q13261	IL15RA	1578.16	2277.74	1824.47	1786.1	2426.54	1306.83	1695.88	1863.56	1319.71	424.362	453.905	400.56	384.597	511.097	254.1	308.051	271.322	232.009	Q13261	IL15RA
Q68DH5	LMBRD2	LMBR1 domain-containing protein 2	Role unclear, potential role in signalling		1	1	4	1	5	226.946	326.652	196.85	415.981	332.313	326.862	307.196	243.58	560.837	154.357	107.253	173.671	161.124	92.9934	153.24	189.069	154.971	133.926	Q68DH5	LMBRD2	199.109	283.395	160.364	337.12	316.231	242.393	276.632	259.964	490.339	154.357	91.5497	159.6	116.682	98.0922	173.543	168.779	155.374	140.486	Q68DH5	LMBRD2
O60449	LY75	Lymphocyte antigen 75	Role in antigen internalisation	likely contaminant	1	0	2	0	2	224.124	356.234	246.207	369.539	192.966	248.914	428.586	258.481	198.492	0	0	0	0	0	0	0	0	0	O60449	LY75	196.633	309.059	200.572	299.482	183.627	184.588	385.945	275.868	173.541	0	0	0	0	0	0	0	0	0	O60449	LY75
Q9H1U4	MEGF9	Multiple epidermal growth factor-like domains protein 9	Unclear role		1	0	2	0	2	49.2937	66.0343	43.2458	70.6476	68.0425	76.4404	42.3043	31.3082	59.5452	0	0	0	0	0	0	0	0	0	Q9H1U4	MEGF9	43.2474	57.2896	35.2302	57.2544	64.7496	56.6863	38.0953	33.4141	52.0603	0	0	0	0	0	0	0	0	0	Q9H1U4	MEGF9
P47900	P2RY1	P2Y purinoceptor 1	Nucleotide receptor	likely contaminant	1	1	6	2	8	347.856	423.332	276.308	542.984	355.896	526.642	383.388	411.128	437.977	973.094	752.266	1314.49	1430.9	596.222	1022.83	803.297	202.762	750.411	P47900	P2RY1	305.189	367.272	225.094	440.046	338.672	390.544	345.244	438.783	382.923	973.094	642.124	1207.99	1036.22	628.913	1158.35	717.092	203.289	787.168	P47900	P2RY1
Q5VY43	PEAR1	Platelet endothelial aggregation receptor 1	Role in platelet aggregation	likely contaminant	1	1	16	2	18	1805.76	1693.75	1550.86	1768.05	1386.64	1448.39	1955.7	1093.81	1366.97	370.548	214.078	409.227	377.043	185.949	228.695	277.476	262.721	239.03	Q5VY43	PEAR1	1564.45	1423.24	1261.21	1431.06	1300.64	1069.8	1759.36	1147	1208.1	370.548	182.734	376.071	273.045	196.145	258.995	247.699	263.404	250.738	Q5VY43	PEAR1
Q12913	PTPRJ	Receptor-type tyrosine-protein phosphatase eta	Tyrosine phosphatase with roles in diverse processes such as cell signalling, migration, differentiation and proliferation		1	1	3	1	4	126.603	252.588	97.2095	244.325	202.153	170.424	179.936	91.7921	154.114	141.555	161.815	139.598	181.313	138.915	123.205	125.444	138.032	127.298	Q12913	PTPRJ	111.074	219.139	79.1917	198.006	192.37	126.382	162.034	97.9665	134.742	141.555	138.123	128.287	131.302	146.532	139.529	111.982	138.391	133.533	Q12913	PTPRJ
P55011	SLC12A2	Solute carrier family 12 member 2	Cell surface transporter		1	1	5	1	6	343.231	309.424	308.133	383.9	405.472	283.574	287.912	294.751	177.103	213.168	236.921	225.574	238.825	242.357	191.547	190.462	193.426	165.307	P55011	SLC12A2	301.131	268.448	251.02	311.121	385.849	210.291	259.267	314.577	154.841	213.168	202.232	207.298	172.951	255.645	216.926	170.023	193.929	173.404	P55011	SLC12A2
Q9BXS9	SLC26A6	Solute carrier family 26 member 6	Cell surface transporter		1	0	2	0	2	197.299	394.634	142.4	284.385	282.073	237.892	279.259	231.919	149.319	0	0	0	0	0	0	0	0	0	Q9BXS9	SLC26A6	173.099	342.374	116.006	230.472	268.422	176.415	251.475	247.519	130.549	0	0	0	0	0	0	0	0	0	Q9BXS9	SLC26A6
Q5BKX6	SLC45A4	Solute carrier family 45 member 4	Cell surface transporter		1	1	1	1	2	36.4462	43.7791	26.2266	37.6654	35.8823	36.0686	33.6223	35.0218	39.5429	85.0223	91.8121	98.0311	105.324	74.1183	105.323	103.322	109.569	84.3864	Q5BKX6	SLC45A4	31.9758	37.9816	21.3655	30.5249	34.1458	26.7476	30.2771	37.3775	34.5723	85.0223	78.3695	90.0884	76.2731	78.1822	119.277	92.2341	109.854	88.5198	Q5BKX6	SLC45A4
Q92536	SLC7A6	Y+L amino acid transporter 2	Cell surface transporter		1	1	3	1	4	214.683	170.52	202.201	201.397	191.167	216.404	188.151	163.466	136.212	375.534	453.435	388.23	421.265	290.749	259.297	229.283	275.612	298.896	Q92536	SLC7A6	188.35	147.939	164.723	163.217	181.915	160.48	169.431	174.462	119.09	375.534	387.046	356.775	305.07	306.691	293.652	204.678	276.328	313.537	Q92536	SLC7A6
Q0VAQ4	SMAGP	Small cell adhesion glycoprotein	Cell adhesion molecule		1	1	1	2	3	603.636	548.003	503.311	789.056	380.137	451.167	279.416	431.858	417.454	831.654	874.248	1221.68	1199.64	883.406	710.898	1589.22	725.004	1313.07	Q0VAQ4	SMAGP	529.595	475.433	410.022	639.468	361.74	334.574	251.616	460.907	364.979	831.654	746.246	1122.7	868.75	931.843	805.087	1418.67	726.888	1377.39	Q0VAQ4	SMAGP
Q9UHN6	TMEM2	Transmembrane protein 2	Cell surface hyaluronidase		1	1	1	4	5	100.959	72.9719	67.4115	63.4477	53.1562	68.5846	59.6004	82.3059	71.9936	2240.33	644.926	799.965	808.424	925.588	864.57	677.125	834.389	881.584	Q9UHN6	TMEM2	88.5756	63.3085	54.9167	51.4194	50.5837	50.8606	53.6706	87.8422	62.9439	2240.33	550.5	735.15	585.441	976.338	979.119	604.46	836.557	924.766	Q9UHN6	TMEM2
Q92956	TNFRSF14	Tumor necrosis factor receptor superfamily member 14	BTLA receptor		1	1	3	2	5	227.546	344.551	231.056	346.005	273.357	313.893	293.928	200.141	266.813	497.472	657.393	513.511	686.692	452.011	426.408	620.639	860.342	541.711	Q92956	TNFRSF14	199.636	298.923	188.23	280.41	260.128	232.775	264.684	213.603	233.274	497.472	561.142	471.905	497.286	476.795	482.904	554.036	862.577	568.245	Q92956	TNFRSF14
[truncated: 24 more columns]
