# Supplementary material for: Quantitative comparative analysis of human erythrocyte surface proteins between individuals from two genetically distinct populations
Source: Commun Biol. 2019 Sep 20;2:350. doi: 10.1038/s42003-019-0596-y (PMC6754445; doi:10.1038/s42003-019-0596-y)
Supplement: Supplementary file 8 — Supplementary data 4 [file 42003_2019_596_MOESM8_ESM.xlsx]

## Sheet: Data S4
Group	Protein	Uniprot	Gene name	UK samples iBAQ value	Senegal samples iBAQ value	UK % total surface	Senegal % Surface total
Lan	ATP-binding cassette sub-family B member 6, mitochondrial	Q9NP58	ABCB6	4.62882e+08	6.05998e+08	0.169036	0.164682
Junior	ATP-binding cassette sub-family G member 2	Q9UNQ0	ABCG2	9.33427e+07	1.01029e+08	0.034087	0.0274548
Yt	Acetylcholinesterase	P22303	ACHE	3.33668e+09	4.05159e+09	1.21849	1.10103
Colton	Aquaporin-1	P29972	AQP1	1.03619e+10	1.33905e+10	3.78396	3.63891
Gill	Aquaporin-3	Q92482	AQP3	5.00356e+07	5.18161e+07	0.0182721	0.0140812
Dombrock	Ecto-ADP-ribosyltransferase 4	Q93070	ART4	5.38367e+08	6.04694e+08	0.196602	0.164327
Lutheran	Basal cell adhesion molecule	P50895	BCAM	2.57806e+09	1.50217e+09	0.94146	0.408218
Ok	Basigin	P35613	BSG	6.53987e+09	6.05903e+09	2.38824	1.64656
Raph	CD151 antigen	P48509	CD151	1.33562e+08	7.03443e+06	0.0487745	0.00191162
Indian	CD44 antigen	P16070	CD44	1.06162e+10	3.48031e+09	3.87686	0.945783
Cromer	Complement decay-accelerating factor	P08174	CD55	5.57789e+09	3.60268e+08	2.03694	0.0979038
XG	CD99 antigen	P14209	CD99	3.89208e+09	1.58086e+09	1.42132	0.429604
Knops	Complement receptor type 1	P17927	CR1	1.25765e+08	1.93946e+07	0.0459272	0.00527054
Scianna	Erythroid membrane-associated protein	Q96PL5	ERMAP	2.38002e+08	2.2593e+08	0.0869138	0.061397
MNS	Glycophorin-A	P02724	GYPA	5.14836e+10	7.58967e+10	18.8009	20.6251
Gerbich	Glycophorin-C	P04921	GYPC	7.05971e+10	9.04598e+10	25.7807	24.5827
Landsteiner-Wiener	Intercellular adhesion molecule 4	Q14773	ICAM4	2.47945e+09	3.12174e+09	0.905449	0.848343
Kell	Kell blood group glycoprotein	P23276	KEL	1.53824e+09	1.4568e+09	0.561736	0.39589
RhAG	Ammonium transporter Rh type A	Q02094	RHAG	9.15932e+08	1.11275e+09	0.334482	0.302392
Rh	Blood group Rh(CE) polypeptide	P18577	RHCE	1.17206e+09	3.7195e+09	0.428016	1.01078
John Milton Hagen	Semaphorin-7A	O75326	SEMA7A	9.09281e+08	7.16397e+08	0.332053	0.194683
Kidd	Isoform 2 of Urea transporter 1	Q13336	SLC14A1	3.20481e+08	4.78911e+07	0.117034	0.0130145
Diego	Band 3 anion transport protein	P02730	SLC4A1	2.05721e+10	5.12796e+10	7.51256	13.9354
Kx	Membrane transport protein XK	P51811	XK	7.92087e+08	2.31884e+09	0.289256	0.63015
CD59	Membrane Attack Complex Inhibition Factor	P13987	CD59	9.59086e+09	1.58781e+09	3.50241	0.431491
			Other	6.89205e+10	1.04223e+11	25.1685	28.3229
			Sum	2.73836e+11	3.67982e+11	100	100
