# Supplementary material for: Quantitative comparative analysis of human erythrocyte surface proteins between individuals from two genetically distinct populations
Source: Commun Biol. 2019 Sep 20;2:350. doi: 10.1038/s42003-019-0596-y (PMC6754445; doi:10.1038/s42003-019-0596-y)
Supplement: Supplementary file 9 — Supplementary data 5 [file 42003_2019_596_MOESM9_ESM.xlsx]

## Sheet: Data S5
	Donor	GYPA MFI	SLC4A1 MFI	ICAM4 MFI	CD35 MFI
	1		62284	277	2119
	2	3634	67174	469	1305
	3	5039	64603	318	1424
	4	3518	90965	664	753
	5	4150	64133	1179	2107
	6	5336	60785	1194	1972
	7	6337	70362	294	3070
	8	4633	61680	1270	1121
	MFI
	Mean	4663.86	67748.2	708.125	1733.88
	SD	1002.54	9887.29	437.884	731.648
	%CV	21.4959	14.5942	61.8371	42.1973
		UK %CV Proteomics data (from supplementary tables)
		Protein	%CV
		GYPA	5.71671						FACS	Proteomics
		SLC4A1	2.48736					GYPA	21.4959	5.71671
		ICAM4	43.7424					SLC4A1	14.5942	2.48736
		CD35	19.3107					ICAM4	61.8371	43.7424
								CD35	42.1973	19.3107
